# Supplementary material for: A Proteome-Level Investigation Into Plasmodiophora brassicae Resistance in Brassica napus Canola
Source: Front Plant Sci. 2022 Mar 24;13:860393. doi: 10.3389/fpls.2022.860393 (PMC8988049; doi:10.3389/fpls.2022.860393)
Supplement: Supplementary file 2 [file Table_1.XLSX]

## Sheet: Table S1
Table S1: Disease severity index of CR parent, CS parent, and DH-progeny lines with CS and CR phenotype. There were 15 and 20 plants scored for parent and progeny, respectively. Roots were washed thoroughly with tap water, and symptoms were rated visually on a scale (0-3) as described by Kuginuki et al. (1999), where 0= no visible symptom of clubroot galls on roots, 1= a small gall mainly on the …
CS Progeny (DH-Line)
	Plant 1	Plant 2	Plant 3	Plant 4	Plant 5	Plant 6	Plant 7	Plant 8	Plant 9	Plant 10	Plant 11	Plant 12	Plant 13	Plant 14	Plant 15	Plant 16	Plant 17	Plant 18	Plant 19	Plant 20	Sum	Disease Severity Index (DSI)
Line CS1	3	3	2	3	3	3	3	3	3	3	3	3	3	3	3	3	3	3	3	3	59	60	98.3333
Line CS2	3	3	3	3	3	3	3	3	3	3	3	3	3	3	3	3	3	3	3	3	60	60	100
Line CS3	3	3	3	3	3	3	3	3	3	3	3	3	3	3	3	3	3	3	3	3	60	60	100
Line CS4	3	3	3	3	3	3	3	3	3	3	3	3	3	3	3	3	3	3	3	3	60	60	100
Line CS5	3	3	3	3	3	3	3	3	3	3	3	3	3	3	3	3	3	3	3	3	60	60	100
Line CS6	3	3	3	3	3	3	3	3	3	3	3	3	3	3	3	3	3	3	3	3	60	60	100
Line CS7	3	3	3	2	3	3	3	3	3	3	3	3	3	3	3	3	3	3	3	3	59	60	98.3333
Line CS8	3	3	3	3	3	3	3	3	3	3	3	3	3	3	3	3	3	3	3	3	60	60	100
CR Progeny (DH-Line)
	Plant 1	Plant 2	Plant 3	Plant 4	Plant 5	Plant 6	Plant 7	Plant 8	Plant 9	Plant 10	Plant 11	Plant 12	Plant 13	Plant 14	Plant 15	Plant 16	Plant 17	Plant 18	Plant 19	Plant 20	SUM	Disease Severity Index (DSI)
Line CR1	0	0	0	0	0	0	0	0	0	0	0	0	0	0	0	0	0	0	0	0	0	60	0
Line CR2	0	0	0	0	0	0	0	0	0	0	0	0	0	0	0	0	0	0	0	0	0	60	0
Line CR3	0	0	0	0	0	0	0	0	0	0	0	0	0	0	0	0	0	0	0	0	0	60	0
Line CR4	0	0	0	0	0	0	0	0	0	0	0	0	0	0	0	0	0	0	0	0	0	60	0
Line CR5	0	0	0	0	0	0	0	0	0	0	0	0	0	0	0	0	0	0	0	0	0	60	0
Line CR6	0	0	0	0	0	0	0	0	0	0	0	0	0	0	0	0	0	0	0	0	0	60	0
Line CR7	0	1	0	0	0	0	0	0	0	0	0	0	0	0	0	0	0	0	0	0	1	60	1.66667
Line CR8	0	0	0	1	0	0	0	0	0	0	0	0	0	0	0	0	0	0	0	0	1	60	1.66667
Line CR9	0	0	0	0	0	0	0	0	0	0	0	0	0	0	0	0	0	0	0	0	0	60	0
Line CR10	0	0	0	0	0	0	0	0	0	0	0	0	0	0	0	0	0	0	0	0	0	60	0
																									0.02
CR Parent
	Plant 1	Plant 2	Plant 3	Plant 4	Plant 5	Plant 6	Plant 7	Plant 8	Plant 9	Plant 10	Plant 11	Plant 12	Plant 13	Plant 14	Plant 15	SUM	Disease Severity Index (DSI)
Line CR1	0	0	0	0	0	0	0	0	1	0	1	0	0	0	0	2	45	4.44444
CS Parent
Line CS1	3	3	3	3	3	3	3	3	3	3	3	3	3	3	3	45	45	100
