# Supplementary material for: A Proteome-Level Investigation Into Plasmodiophora brassicae Resistance in Brassica napus Canola
Source: Front Plant Sci. 2022 Mar 24;13:860393. doi: 10.3389/fpls.2022.860393 (PMC8988049; doi:10.3389/fpls.2022.860393)
Supplement: Supplementary file 3 [file Table_2.XLSX]

## Sheet: 937 All Control vs Inoculation 
Table S2. Differentially accumulated proteins (DAP) at all three time points between control (CC) and inoculated (In), In/CC clubroot susceptible and In/CC clubroot resistant lines across parent and progeny. PG = progeny; PR = parent, IR = Inoculated resistant line, CR = control resistant line, IS = inoculated susceptible line, and CS = control susceptible line.
Protein ID	Average Log2 Fold Change (PG7IR_PG7CR)	qvalue (PG7IR_PG7CR)	Average Log2 Fold Change(pg14IR_pg14CR)	qvalue (pg14IR_pg14CR)	Average Log2 Fold Change (PG21IR_PG21CR)	qvalue(PG21IR_PG21CR)	Average Log2 Fold Change (PG7IS_PG7CS)	qvalue (PG7IS_PG7CS)	Average Log2 Fold Change (PG14IS_PG14CS)	qvalue (PG14IS_PG14CS)	Average Log2 Fold Change(PG21IS_PG21CS)	qvalue (PG21IS_PG21CS)	Average Log2 Fold Change (PR7IR_PR7CR)	qvalue (PR7IR_PR7CR)	Average Log2 Fold Change (PR14IR_PR14CR)	qvalue (PR14IR_PR14CR)	Average Log2 Fold Change (PR21IR_PR21CR)	qvalue(PR21IR_PR21CR)	Average Log2 Fold Change (PR7IS_PR7CS)	qvalue(PR7IS_PR7CS)	Average Log2 Fold Change (PR14IS_PR14CS)	qvalue (PR14IS_PR14CS)	Average Log2 Fold Change (PR21IS_PR21CS)	qvalue(PR21IS_PR21CS)	Kegg	Swissport	Pfam
BnaA04T0270000WE	0.38587	0.162562	-0.0372611	0.402799	0.395285	0.0451955	-0.107752	0.277687	-0.279792	0.180783	0.00527822	0.440049	0.0530504	0.277361	-2.08151	0.219513	1.62715	0.110464	0.143779	0.257621	0.28603	0.127478	-0.0301986	0.356639	CHL-CPN10; 20 kDa chaperonin, chloroplastic-like; K04078 chaperonin GroES (A)	10 kDa chaperonin 1 OS=Bradyrhizobium diazoefficiens (strain JCM 10833 / IAM 13628 / NBRC 14792 / USDA 110) GN=groS1 PE=2 SV=1	Chaperonin 10 Kd subunit
BnaA09T0659400WE	1.13904	0.0514642	-1.92369	0.076319	0.127098	0.404223	0.0667114	0.196805	-0.285959	0.310575	0.159309	0.430146	-0.182943	0.0997493	9.77674	0.307148	2.22363	0.0285724	-0.600667	0.161126	0.438936	0.0707883	-0.00956864	0.330815	60S acidic ribosomal protein P1-2; K02942 large subunit ribosomal protein LP1 (A)	60S acidic ribosomal protein P1-2 OS=Arabidopsis thaliana GN=RPP1B PE=1 SV=2	60s Acidic ribosomal protein
BnaA04T0040300WE	0.631756	0.032452	-1.01385	0.0857821	0.0586963	0.355435	-0.17737	0.209691	-0.401217	0.0434635	0.0542646	0.425032	-0.577162	0.0114077	-1.23618	0.139942	0.770106	0.0691323	-0.345337	0.174129	-0.333266	0.198447	-1.49967	0.0512615	60S ribosomal protein L23a-2-like; K02893 large subunit ribosomal protein L23Ae (A)	60S ribosomal protein L23a OS=Daucus carota GN=RPL23A PE=2 SV=1	Ribosomal protein L23, N-terminal domain
BnaA04T0005900WE	0.84777	0.185154	-1.98692	0.210454	-0.569746	0.0484098	0.702198	0.0723907	-0.292706	0.0901927	-0.371624	0.345319	0.497961	0.203582	-2.56736	0.21658	-0.222373	0.424253	-0.191862	0.324311	-0.84206	0.308542	-0.709759	0.0414385	ADP-ribosylation factor 1; K07937 ADP-ribosylation factor 1 (A)	ADP-ribosylation factor 1 OS=Arabidopsis thaliana GN=ARF1 PE=1 SV=2	ADP-ribosylation factor family
BnaA07T0362700WE	-0.281037	0.35268	-2.21695	0.177415	0.615969	0.072792	2.38055	0.00970961	-1.05947	0.184615	-0.139133	0.240607	1.94395	0.0401925	-3.40529	0.172668	-0.0176823	0.385467	-1.91323	0.0315774	-0.893854	0.192972	-0.166859	0.417783	adh1; alcohol dehydrogenase class-P; K18857 alcohol dehydrogenase class-P [EC:1.1.1.1] (A)	Alcohol dehydrogenase class-P OS=Arabidopsis thaliana GN=ADH1 PE=1 SV=2	Zinc-binding dehydrogenase
BnaA03T0234800WE	-0.0693512	0.413765	-1.09614	0.0960473	-0.877617	0.0208577	-0.491028	0.140736	-0.40457	0.143922	-0.58724	0.291733	0.984347	0.119228	-1.71295	0.181419	1.71572	0.0220117	-1.25698	0.0543591	0.251766	0.315069	-0.393316	0.287439	aquaporin PIP1-2-like; K09872 aquaporin PIP (A)	Aquaporin PIP1-2 OS=Arabidopsis thaliana GN=PIP1-2 PE=1 SV=1	Major intrinsic protein
BnaA06T0044600WE	-0.000211134	0.307198	0.482264	0.150022	0.447976	0.0374367	-0.0675387	0.200813	0.404996	0.0710667	0.742938	0.101253	-0.945827	0.00249758	-2.54813	0.231169	0.840715	0.0387034	-0.464167	0.0981675	0.684918	0.046276	-1.66129	0.168098	L-ascorbate peroxidase 1, cytosolic-like; K00434 L-ascorbate peroxidase [EC:1.11.1.11] (A)	L-ascorbate peroxidase 1, cytosolic OS=Arabidopsis thaliana GN=APX1 PE=1 SV=2	Peroxidase
BnaC01T0248300WE	0.172998	0.217467	-0.365094	0.136511	0.230764	0.138903	-0.386948	0.011146	0.0578278	0.264323	-0.13899	0.344135	-0.572541	0.0333344	-2.22074	0.233988	0.630267	0.0650704	-0.454328	0.174775	0.592866	0.0162894	-0.536768	0.158835	atp1; ATPase subunit 1; K02132 F-type H+-transporting ATPase subunit alpha (A)	ATP synthase subunit alpha, mitochondrial OS=Raphanus sativus GN=ATPA PE=3 SV=1	ATP synthase alpha/beta family, beta-barrel domain
Bnascaffold286T0010300WE	0.60289	0.0127291	1.90068	0.0912424	0.734764	0.256041	-1.70472	0.110727	1.00783	0.000630206	0.221063	0.176404	-1.82536	0.0938383	-1.82189	0.154363	1.13001	0.00046903	-1.24379	0.173824	1.36182	0.100013	-0.153621	0.340131	heat shock 70 kDa protein 9, mitochondrial; K04043 molecular chaperone DnaK (A)	Heat shock 70 kDa protein 9, mitochondrial OS=Arabidopsis thaliana GN=HSP70-9 PE=2 SV=1	Hsp70 protein
Bnascaffold1716T0006700WE	0.495576	0.175374	0.276694	0.153697	0.967407	0.112995	0.406096	0.140051	0.610783	0.101194	0.410143	0.442023	-1.06044	0.0260803	-0.295462	0.148567	-0.605921	0.00905878	-0.464945	0.24662	-0.568657	0.106459	0.333401	0.34905	phosphoenolpyruvate carboxykinase [ATP]-like; K01610 phosphoenolpyruvate carboxykinase (ATP) [EC:4.1.1.49] (A)	Phosphoenolpyruvate carboxykinase [ATP] OS=Arabidopsis thaliana GN=PCKA PE=1 SV=1	Phosphoenolpyruvate carboxykinase
Bnascaffold286T0017700WE	-0.224155	0.0622891	0.379575	0.0301274	-0.252329	0.359226	0.70474	0.0556267	-0.213539	0.315676	0.485699	0.289204	-0.212689	0.118001	-1.30441	0.0110665	1.85401	0.113418	-1.22891	0.0350268	0.0953834	0.276274	-1.12832	0.124672	nuclear autoantigenic sperm protein; K11291 nuclear autoantigenic sperm protein (A)	NASP-related protein sim3 OS=Schizosaccharomyces pombe (strain 972 / ATCC 24843) GN=sim3 PE=1 SV=1	SHNi-TPR
Bnascaffold286T0028200WE	1.17921	0.0414334	0.495293	0.0800071	0.547768	0.0769024	-0.441451	0.167684	0.00571786	0.376418	-0.634497	0.0314705	-0.863774	0.0113433	-1.74413	0.204202	0.436893	0.0849175	-0.386589	0.118019	0.137632	0.223779	-0.792104	0.220112	asb8; ankyrin repeat and SOCS box containing 8; K10330 ankyrin repeat and SOCS box protein 8 (A)	Ankyrin repeat domain-containing protein 2 OS=Arabidopsis thaliana GN=AKR2 PE=1 SV=2	Ankyrin repeats (3 copies)
Bnascaffold1716T0016400WE	0.247879	0.282441	0.428456	0.166845	0.446894	0.257853	-0.629387	0.00610869	-0.134389	0.357527	0.462655	0.226479	-1.07725	0.027075	1.46172	0.0902099	0.834988	0.0725372	0.412901	0.0211825	0.253283	0.259313	-0.719959	0.203686	cysteine proteinase RD19a-like; K01373 cathepsin F [EC:3.4.22.41] (A)	Cysteine proteinase RD19a OS=Arabidopsis thaliana GN=RD19A PE=2 SV=1	Cathepsin propeptide inhibitor domain (I29)
Bnascaffold286T0061600WE	1.45092	0.00993871	1.13439	0.0402103	0.243296	0.350046	-0.243986	0.373288	-0.198969	0.173119	-0.718299	0.0994897	-1.3653	0.0279532	-3.55469	0.253595	0.808271	0.052182	-0.000818411	0.30963	0.0292807	0.315647	0.204695	0.351822	LAMB4; laminin, beta 4; K06245 laminin, beta 4 (A)	Laminin subunit beta-4 OS=Homo sapiens GN=LAMB4 PE=2 SV=1	--
Bnascaffold286T0062500WE	1.10476	0.000212114	1.11068	0.187209	0.449973	0.383366	-0.397339	0.29851	0.949037	0.020593	0.950181	0.0815755	-0.889987	0.070911	-2.87058	0.239371	0.807001	0.0362134	-0.106141	0.235044	0.446374	0.131969	-0.211359	0.141959	aspartate--tRNA ligase 2, cytoplasmic-like; K01876 aspartyl-tRNA synthetase [EC:6.1.1.12] (A)	Aspartate--tRNA ligase 2, cytoplasmic OS=Arabidopsis thaliana GN=IBI1 PE=1 SV=1	OB-fold nucleic acid binding domain
BnaA01T0150400WE	2.3246	0.198766	0.680864	0.318362	0.899628	0.00648448	0.317105	0.409641	1.63276	0.0121304	-2.42349	0.145878	-4.03103	0.102358	2.86469	0.384828	0.528973	0.259612	0.508291	0.069822	-1.38816	0.0934887	2.27023	0.0936063	--	--	Urb2/Npa2 family
BnaA01T0003100WE	0.550421	0.0154808	0.207491	0.300979	0.560606	0.0903875	-0.549109	0.116472	-0.507145	0.0553995	0.14872	0.258303	-0.856753	0.0140335	-3.01944	0.221682	2.49517	0.0035679	-0.409401	0.12968	0.593882	0.0963326	-1.41708	0.0535248	40S ribosomal protein S21-2-like; K02971 small subunit ribosomal protein S21e (A)	40S ribosomal protein S21-2 OS=Arabidopsis thaliana GN=RPS21C PE=1 SV=2	Ribosomal protein S21e
BnaA01T0008800WE	0.943156	0.0520554	0.553406	0.0437088	0.0312448	0.381466	-0.403173	0.0821721	-0.0366908	0.237091	0.430002	0.132159	-0.95571	0.0084535	-1.43243	0.119878	0.462267	0.0533494	-0.249808	0.20284	-0.145335	0.28075	-0.0476605	0.390923	fibroblast growth factor receptor 3-like; K05117 c-mer proto-oncogene tyrosine kinase [EC:2.7.10.1] (A)	Binding partner of ACD11 1 OS=Arabidopsis thaliana GN=BPA1 PE=1 SV=1	RNA recognition motif. (a.k.a. RRM, RBD, or RNP domain)
BnaA01T0038900WE	0.94759	0.0753101	-0.26773	0.135393	1.18941	0.0634748	-0.23953	0.421127	0.296452	0.179377	-0.43894	0.00566748	0.0675742	0.250888	-3.48708	0.274818	0.236238	0.380897	-0.946045	0.07156	1.08385	0.0311422	-0.634325	0.284794	peptide methionine sulfoxide reductase B5-like; K07305 peptide-methionine (R)-S-oxide reductase [EC:1.8.4.12] (A)	Peptide methionine sulfoxide reductase B2, chloroplastic OS=Arabidopsis thaliana GN=MSRB2 PE=1 SV=1	SelR domain
BnaA01T0054600WE	-0.361684	0.0323351	-0.0646637	0.402485	0.231697	0.270342	0.0787604	0.307484	0.750148	0.0635521	0.832049	0.0373899	0.207804	0.18288	-2.27841	0.23171	2.12265	0.10797	-0.189529	0.195718	0.645848	0.0960473	0.244538	0.287064	calcium-dependent protein kinase 3-like; K13412 calcium-dependent protein kinase [EC:2.7.11.1] (A)	Calcium-dependent protein kinase 3 OS=Arabidopsis thaliana GN=CPK3 PE=1 SV=1	EF-hand domain pair
BnaC07T0399800WE	0.956875	0.0438844	0.0403184	0.2311	0.357685	0.149876	0.23345	0.411644	-0.0121914	0.428185	-1.09666	0.0428857	-0.89483	0.00181536	-0.0665108	0.272676	0.377031	0.327358	-0.31421	0.0210329	-0.468681	0.22384	0.160551	0.31822	endoplasmin homolog; K09487 heat shock protein 90kDa beta (A)	Endoplasmin homolog OS=Arabidopsis thaliana GN=SHD PE=1 SV=1	Histidine kinase-, DNA gyrase B-, and HSP90-like ATPase
BnaA01T0081700WE	0.122494	0.418922	-1.40054	0.0371701	0.102548	0.272867	-1.0526	0.059058	0.37433	0.186763	-0.364975	0.122476	0.252407	0.138759	-2.19628	0.165645	2.72805	0.0197767	-0.684494	0.105244	1.07598	0.0416557	0.754723	0.214723	POPTRDRAFT_753230; glycerophosphoryl diester phosphodiesterase family protein; K01126 glycerophosphoryl diester phosphodiesterase [EC:3.1.4.46] (A)	Glycerophosphodiester phosphodiesterase GDPDL3 OS=Arabidopsis thaliana GN=GDPDL3 PE=1 SV=3	Glycerophosphoryl diester phosphodiesterase family
BnaA01T0112600WE	1.8148	0.0253129	1.19529	0.145375	0.308465	0.312191	-1.90339	0.0616508	0.829377	0.148406	-0.372578	0.171307	-2.25553	0.022547	0.705492	0.357287	-0.152925	0.345693	0.0995344	0.281357	-0.530672	0.408369	-1.09468	0.249197	--	--	--
BnaA01T0132900WE	0.346561	0.249792	0.245539	0.0802766	0.0850389	0.329724	0.617873	0.00931667	-0.0681849	0.411337	-0.0215632	0.42858	0.347849	0.0629388	-2.85892	0.259313	1.27718	0.114572	-0.043726	0.365771	-0.167882	0.256904	0.554991	0.282797	probable calcium-binding protein CML20; K13448 calcium-binding protein CML (A)	Probable calcium-binding protein CML20 OS=Arabidopsis thaliana GN=CML20 PE=1 SV=1	EF-hand domain pair
BnaA01T0216700WE	1.3455	0.052094	0.177899	0.309709	-0.650933	0.274847	-0.590288	0.223924	1.29037	0.00921505	-0.534588	0.226948	-1.30706	0.0123571	0.273805	0.202024	0.95147	0.0905413	0.0283453	0.432485	0.551054	0.0569026	-1.45462	0.126754	--	Protein YLS3 OS=Arabidopsis thaliana GN=YLS3 PE=2 SV=1	Probable lipid transfer
BnaA01T0233800WE	0.378064	0.0599612	-0.285135	0.128329	-0.167463	0.223682	-0.424447	0.119907	-0.406148	0.0202632	-0.0981466	0.282803	-0.672678	0.0795035	-3.44783	0.241751	1.45888	0.0801696	-0.787334	0.0310546	0.384575	0.0682287	-2.16648	0.0670018	40S ribosomal protein S20-2-like; K02969 small subunit ribosomal protein S20e (A)	40S ribosomal protein S20-2 OS=Arabidopsis thaliana GN=RPS20B PE=2 SV=1	Ribosomal protein S10p/S20e
BnaA01T0236000WE	-0.332579	0.0444876	-0.233591	0.234956	0.120378	0.329245	-0.292888	0.0256606	0.527096	0.0477664	1.15211	0.0705715	0.624563	0.12993	-2.56951	0.25368	2.36689	0.0692548	-0.272846	0.0940918	0.99419	0.0198344	-0.774614	0.0857273	hypothetical protein; K16292 KDEL-tailed cysteine endopeptidase [EC:3.4.22.-] (A)	Cysteine proteinase RD21a OS=Arabidopsis thaliana GN=RD21A PE=1 SV=1	Granulin
BnaA01T0240600WE	1.41696	0.0452385	0.8974	0.0141128	0.780372	0.00429775	0.0868785	0.402281	-0.0645066	0.271025	-0.863727	0.13145	-0.922899	0.0052178	-0.421947	0.209233	-0.911868	0.0863569	0.335211	0.0961909	-0.600689	0.174104	0.380682	0.365654	protein CASP; K09313 homeobox protein cut-like (A)	Protein CASP OS=Arabidopsis thaliana GN=CASP PE=1 SV=2	CASP C terminal
BnaA01T0269300WE	0.711094	0.0087104	0.752026	0.0205423	-0.307161	0.0792795	0.264453	0.145145	0.18634	0.0494394	1.05115	0.101979	-1.1519	0.013549	-3.24306	0.231102	0.760812	0.0135607	-0.42109	0.0916809	0.45453	0.0738225	-0.600803	0.191706	peptidase, putative (EC:3.4.21.25); K18443 golgi-specific brefeldin A-resistance guanine nucleotide exchange factor 1 (A)	Subtilisin-like protease SBT1.7 OS=Arabidopsis thaliana GN=SBT1.7 PE=1 SV=1	PA domain
Bnascaffold286T0007200WE	2.48683	0.0974812	0.688809	0.0888372	0.494447	0.0511745	-0.940705	0.0726887	-0.581694	0.177469	-0.452399	0.268742	-1.22096	0.00556864	0.987778	0.389951	0.0720711	0.372077	0.412427	0.101415	-0.609628	0.184437	-0.154306	0.405022	--	Alpha-ketoglutarate-dependent dioxygenase alkB homolog 2 OS=Arabidopsis thaliana GN=ALKBH2 PE=2 SV=2	Protein of unknown function (DUF4057)
BnaC01T0104600WE	-0.459386	0.0868731	0.200259	0.0917961	-0.607456	0.0868823	-0.638823	0.00832875	0.305327	0.0628316	0.454191	0.116373	-0.593911	0.00328604	-2.19158	0.216722	1.68537	0.00442655	0.648469	0.190928	0.532103	0.0317511	-1.46224	0.0428219	--	Plasma membrane-associated cation-binding protein 1 OS=Arabidopsis thaliana GN=PCAP1 PE=1 SV=1	DREPP plasma membrane polypeptide
BnaA02T0048800WE	0.658371	0.205621	-1.78077	0.0967064	-0.952605	0.00607243	0.113274	0.408326	-0.978085	0.128458	-0.108268	0.392391	-0.0847209	0.365451	-0.398269	0.411115	1.13434	0.130379	-1.04229	0.180814	-0.637532	0.243852	-0.945376	0.214466	ADP,ATP carrier protein 2, mitochondrial-like; K05863 solute carrier family 25 (mitochondrial adenine nucleotide translocator), member 4/5/6/31 (A)	ADP,ATP carrier protein 2, mitochondrial OS=Arabidopsis thaliana GN=AAC2 PE=2 SV=2	Mitochondrial carrier protein
BnaA02T0071800WE	0.0906045	0.439042	-2.28074	0.160336	-0.529997	0.0505842	-0.200222	0.137644	-1.33185	0.0689333	-0.0685854	0.41985	1.15447	0.01549	-2.15623	0.192265	1.33155	0.044113	-1.11581	0.143638	0.111438	0.347758	-1.67716	0.0265161	5-methyltetrahydropteroyltriglutamate--homocysteine methyltransferase 1-like; K00549 5-methyltetrahydropteroyltriglutamate--homocysteine methyltransferase [EC:2.1.1.14] (A)	5-methyltetrahydropteroyltriglutamate--homocysteine methyltransferase 1 OS=Arabidopsis thaliana GN=MS1 PE=1 SV=1	Cobalamin-independent synthase, N-terminal domain
BnaA02T0079400WE	0.7945	0.115379	-1.34335	0.12395	0.779865	0.220941	-0.180477	0.109785	-0.323325	0.267579	0.925394	0.130618	0.670968	0.0400779	-4.65448	0.297542	0.826035	0.0832524	-0.879561	0.0699029	-1.05403	0.0357317	0.175356	0.31956	aspartate aminotransferase, cytoplasmic isozyme 1-like; K14454 aspartate aminotransferase, cytoplasmic [EC:2.6.1.1] (A)	Aspartate aminotransferase, cytoplasmic isozyme 1 OS=Arabidopsis thaliana GN=ASP2 PE=1 SV=2	Aminotransferase class I and II
BnaA02T0081000WE	0.185862	0.38572	-0.0780091	0.38153	-0.30659	0.0833037	-1.45296	0.00690467	0.0439786	0.343268	-0.278286	0.270682	-1.67096	0.00713816	-1.96357	0.0886437	1.47443	0.000320832	0.197223	0.305456	0.188237	0.166892	-0.913135	0.115826	tubulin alpha-3 chain-like; K07374 tubulin alpha (A)	Tubulin alpha-5 chain OS=Arabidopsis thaliana GN=TUBA5 PE=1 SV=2	Tubulin C-terminal domain
BnaA02T0084500WE	1.14563	0.100953	0.300033	0.0324433	-0.184628	0.13291	-1.01122	0.0143759	0.585539	0.0210973	-0.271526	0.185064	-0.490636	0.00770465	-3.78885	0.307696	-1.30839	0.0132992	-0.772746	0.0404896	-0.0670111	0.310719	0.691447	0.295227	40S ribosomal protein S8-1-like; K02995 small subunit ribosomal protein S8e (A)	40S ribosomal protein S8 OS=Zea mays GN=RPS8 PE=2 SV=2	Ribosomal protein S8e
BnaA02T0091800WE	1.30289	0.0553789	0.40163	0.135779	0.480462	0.172923	-0.753132	0.0726648	0.0825341	0.34496	-0.278248	0.0396255	-1.08228	0.0132366	-3.18882	0.232906	0.849862	0.0384335	0.520908	0.0224014	-0.699285	0.132358	-0.0951189	0.296264	chaperone protein dnaJ 3; K09503 DnaJ homolog subfamily A member 2 (A)	Chaperone protein dnaJ 2 OS=Arabidopsis thaliana GN=ATJ2 PE=1 SV=2	DnaJ central domain
BnaA02T0101300WE	0.0571112	0.387159	0.884765	0.0107598	0.0100494	0.439206	-0.591476	0.0212777	0.526269	0.02967	0.400941	0.202817	-1.34625	0.000564943	-1.74581	0.167321	0.856436	0.00609371	0.732777	0.0235421	0.597211	0.00293067	-0.818171	0.152433	thiol protease aleurain-like; K01366 cathepsin H [EC:3.4.22.16] (A)	Thiol protease aleurain OS=Arabidopsis thaliana GN=ALEU PE=1 SV=2	Cathepsin propeptide inhibitor domain (I29)
BnaA02T0111400WE	2.22812	0.155716	0.0354123	0.334875	-0.224952	0.332875	-1.38178	0.0104162	-0.0307518	0.440086	-0.962295	0.128293	-0.0861509	0.392197	-1.8405	0.235655	-1.3272	0.0130195	0.996854	0.0652826	-0.234206	0.362969	-0.722683	0.270079	transcription initiation factor TFIID subunit 15b-like; K13098 RNA-binding protein FUS (A)	Transcription initiation factor TFIID subunit 15b OS=Arabidopsis thaliana GN=TAF15B PE=1 SV=1	-
BnaA02T0196100WE	0.0944103	0.353969	0.689131	0.0390229	0.39942	0.261172	0.168822	0.338078	1.03493	0.0054766	-0.00318501	0.365993	-1.48182	0.0996496	0.637649	0.0820647	0.37675	0.104625	-0.0303245	0.434874	0.0161667	0.439956	-0.770917	0.0905151	patellin-3-like; K19996 phosphatidylinositol transfer protein SFH5 (A)	Patellin-1 OS=Arabidopsis thaliana GN=PATL1 PE=1 SV=2	CRAL/TRIO, N-terminal domain
BnaA02T0208100WE	1.35988	0.212348	-2.02103	0.115514	-1.00297	0.00558039	0.315591	0.00633402	-0.515666	0.151518	-0.950917	0.212677	0.213797	0.341614	-3.36057	0.192417	0.871315	0.156511	-1.25162	0.0901827	0.102977	0.341173	-1.75182	0.119882	60S ribosomal protein L35a-1; K02917 large subunit ribosomal protein L35Ae (A)	60S ribosomal protein L35a-1 OS=Arabidopsis thaliana GN=RPL35AA PE=3 SV=1	Ribosomal protein L35Ae
BnaA02T0230500WE	1.52021	0.11123	0.926838	0.0153364	0.401531	0.0659513	0.168024	0.196884	-0.38956	0.252457	-0.763036	0.229312	-1.12488	0.0102731	-3.23785	0.225723	-1.36459	0.0264508	0.277521	0.130021	-0.844206	0.112378	-0.0550907	0.430899	--	Alpha-ketoglutarate-dependent dioxygenase alkB homolog 2 OS=Arabidopsis thaliana GN=ALKBH2 PE=2 SV=2	Protein of unknown function (DUF4057)
BnaA02T0264000WE	-0.584178	0.0744067	-2.56681	0.250745	0.740708	0.0395909	0.183671	0.27267	0.550262	0.119097	0.243656	0.147788	1.20399	0.0493197	1.16512	0.371585	-2.81693	0.229774	-0.346715	0.239675	-1.11509	0.350538	0.23169	0.379828	nucleoporin GLE1; K02988 small subunit ribosomal protein S5 (A)	30S ribosomal protein S5 OS=Alteromonas macleodii (strain DSM 17117 / Deep ecotype) GN=rpsE PE=3 SV=1	Ribosomal protein S5, N-terminal domain
BnaA02T0264500WE	0.647245	0.211878	0.146147	0.372791	-0.180189	0.409767	-1.17948	0.00398216	0.0139379	0.426465	0.0688127	0.316769	-0.673846	0.054969	-1.11036	0.0164183	1.0565	0.0567605	-0.133954	0.362704	0.40689	0.237081	-0.531068	0.363535	probable 26S proteasome complex subunit sem1-2; K10881 26 proteasome complex subunit DSS1 (A)	Probable 26S proteasome complex subunit sem1-2 OS=Arabidopsis thaliana GN=At5g45010 PE=1 SV=1	DSS1/SEM1 family
BnaA02T0246400WE	0.481293	0.128329	0.118268	0.333773	0.100366	0.172972	-0.435177	0.041375	-0.111709	0.230875	-0.297772	0.179418	-0.428368	0.052298	-1.58679	0.223824	-0.162158	0.211392	0.699048	0.0044932	0.151996	0.254337	0.0786534	0.35076	probable phospholipid hydroperoxide glutathione peroxidase 6, mitochondrial; K00432 glutathione peroxidase [EC:1.11.1.9] (A)	Probable phospholipid hydroperoxide glutathione peroxidase 6, mitochondrial OS=Arabidopsis thaliana GN=GPX6 PE=2 SV=2	Glutathione peroxidase
BnaA02T0282000WE	1.10423	0.136611	0.039777	0.27263	0.138017	0.140845	0.251465	0.297892	-0.291633	0.287135	-0.782268	0.177327	-0.76733	0.228964	-0.299856	0.405549	-1.26656	0.0209821	0.780163	0.0399376	-0.854801	0.116132	1.16271	0.157058	uncharacterized LOC103410466; K19788 obg-like ATPase 1 (A)	Lamin-like protein OS=Arabidopsis thaliana GN=At5g15350 PE=1 SV=1	Plastocyanin-like domain
BnaA02T0319000WE	-0.261993	0.298052	0.144035	0.0123165	-2.02514	0.036671	-0.409675	0.114276	0.210486	0.0668738	-1.14517	0.126113	0.738055	0.332618	-4.24855	0.317144	3.76639	0.227303	-0.262331	0.38837	0.652791	0.38073	1.46253	0.437056	hypothetical protein; K15687 E3 ubiquitin-protein ligase makorin [EC:2.3.2.27] (A)	Zinc finger CCCH domain-containing protein 17 OS=Arabidopsis thaliana GN=At2g02160 PE=1 SV=1	--
BnaA02T0359100WE	-0.0235181	0.297747	-0.123397	0.27782	0.199281	0.245932	-0.36085	0.0894849	0.0323482	0.437248	0.316789	0.197758	0.551038	0.120671	-2.61659	0.306745	0.991816	0.0123251	-0.641951	0.0310963	1.24111	0.00302985	-1.5506	0.0453534	--	Uncharacterized protein At5g48480 OS=Arabidopsis thaliana GN=At5g48480 PE=1 SV=1	--
BnaA02T0041900WE	0.550933	0.00740065	0.268933	0.092817	0.343186	0.213076	-0.41099	0.173497	-0.136463	0.3096	-0.0474258	0.432295	-0.787114	0.032708	-0.892859	0.0377422	2.09381	0.120452	-0.350197	0.0110799	-0.433285	0.115366	0.207487	0.384587	clathrin interactor EPSIN 1-like; K12471 epsin (A)	Clathrin interactor EPSIN 1 OS=Arabidopsis thaliana GN=EPSIN1 PE=1 SV=1	ENTH domain
BnaA03T0003400WE	0.46972	0.153359	0.29467	0.262635	0.883799	0.0299692	-0.571431	0.143616	0.0496459	0.364111	-0.674151	0.111903	-1.21028	0.0429596	-0.519024	0.190214	0.424512	0.25773	0.540047	0.0222031	0.23828	0.0467483	-0.99738	0.185487	--	--	Mitochondrial ATPase inhibitor, IATP
BnaA03T0041500WE	0.899076	0.0174824	0.741974	0.038747	-0.270545	0.289697	-0.208981	0.253744	-0.0959042	0.275747	-1.16302	0.0306936	-0.792244	0.0234033	-3.2402	0.299155	2.79382	0.157335	-0.0660058	0.265682	0.7369	0.0348265	0.429609	0.21107	uncharacterized LOC101776914; K06944 uncharacterized protein (A)	Calumenin-A OS=Danio rerio GN=calua PE=2 SV=1	EF-hand domain pair
BnaA03T0087400WE	2.57017	0.204814	0.353941	0.0244373	-0.463196	0.195151	0.190361	0.0419315	-0.259302	0.168747	-0.231323	0.323757	0.0223568	0.283273	-3.13788	0.210211	1.00563	0.123857	-0.825651	0.0804384	-0.246748	0.262337	-2.03908	0.0628946	uncharacterized LOC103874839; K12811 ATP-dependent RNA helicase DDX46/PRP5 [EC:3.6.4.13] (A)	WEB family protein At5g16730, chloroplastic OS=Arabidopsis thaliana GN=At5g16730 PE=1 SV=1	Weak chloroplast movement under blue light
BnaA03T0088600WE	0.019498	0.307897	0.513231	0.136395	0.183623	0.266564	-0.521759	0.183965	-0.149735	0.388939	0.179523	0.274279	-0.759057	0.0795269	1.21426	0.00454372	1.19021	0.0428264	0.691956	0.0340775	0.900586	0.00864548	-0.510043	0.3392	hypothetical protein; K12182 hepatocyte growth factor-regulated tyrosine kinase substrate (A)	TOM1-like protein 2 OS=Mus musculus GN=Tom1l2 PE=2 SV=1	GAT domain
BnaA03T0091900WE	0.659212	0.0343816	1.32594	0.016371	0.189942	0.388869	0.893679	0.00529071	-0.192774	0.39128	1.08031	0.136716	-0.583657	0.0826532	-0.444161	0.0107847	1.01383	0.123785	-0.804405	0.0299189	-0.0148304	0.333903	-0.766221	0.126872	--	--	--
BnaA03T0098900WE	0.55662	0.0109132	-0.00734555	0.126413	0.263301	0.0105829	0.0844257	0.414531	0.169554	0.098594	-0.197332	0.122542	-0.767776	0.00207893	-2.62243	0.254786	0.331743	0.21548	-0.344663	0.129616	0.0199789	0.387871	-0.905097	0.143867	elongation factor 1-beta 2-like; K03232 elongation factor 1-beta (A)	Elongation factor 1-beta 1 OS=Arabidopsis thaliana GN=At5g12110 PE=2 SV=2	EF-1 guanine nucleotide exchange domain
BnaA03T0112800WE	-0.770276	0.0746437	-0.27002	0.28967	-1.97291	0.00474289	0.407015	0.201997	-0.3073	0.103464	-0.460805	0.184721	-1.15749	0.0772583	-2.19734	0.19641	2.29405	0.0682155	-0.664723	0.28422	0.464578	0.062079	-1.43185	0.0827108	conserved hypothetical protein; K02350 DNA polymerase zeta [EC:2.7.7.7] (A)	Protein split ends OS=Drosophila melanogaster GN=spen PE=1 SV=2	Root cap
BnaA03T0176100WE	0.00940884	0.427251	-0.278832	0.203762	-0.511766	0.0574424	0.329726	0.0113493	0.00265548	0.429535	-0.494845	0.207359	-0.163831	0.192343	-3.53131	0.281593	1.21693	0.0539121	0.58495	0.00122954	0.159702	0.271004	-0.137198	0.408242	heterogeneous nuclear ribonucleoprotein 1-like; K14411 RNA-binding protein Musashi (A)	Heterogeneous nuclear ribonucleoprotein 1 OS=Arabidopsis thaliana GN=RNP1 PE=1 SV=1	RNA recognition motif. (a.k.a. RRM, RBD, or RNP domain)
BnaC04T0539500WE	0.979355	0.106634	0.0473024	0.391101	0.432337	0.0253084	0.534957	0.0172784	-0.241373	0.244598	-0.233495	0.296757	-0.0526404	0.319918	-1.81439	0.245758	0.356583	0.276687	-0.566714	0.0443741	-0.510784	0.110893	0.466004	0.350924	RNA-binding protein CP29B, chloroplastic-like; K11294 nucleolin (A)	RNA-binding protein CP29B, chloroplastic OS=Arabidopsis thaliana GN=CP29B PE=1 SV=1	RNA recognition motif. (a.k.a. RRM, RBD, or RNP domain)
BnaA03T0194600WE	0.220328	0.18913	-1.14357	0.0197852	-0.693603	0.0885198	0.665601	0.00513501	-0.617938	0.0372705	0.0145364	0.430359	0.881308	0.0864936	-2.63797	0.235118	0.892214	0.165428	-1.24889	0.0212995	-0.503337	0.146946	-0.421707	0.189709	60S ribosomal protein L36-2-like; K02920 large subunit ribosomal protein L36e (A)	60S ribosomal protein L36-1 OS=Arabidopsis thaliana GN=RPL36A PE=2 SV=1	Ribosomal protein L36e
BnaA03T0200200WE	-0.447903	0.0432211	-1.27565	0.0067713	0.557171	0.0977722	-0.17455	0.34447	0.015033	0.433793	0.640775	0.239236	0.705569	0.0943829	-3.10985	0.244903	-0.0757147	0.422723	-1.05297	0.0330422	-0.461919	0.0754146	-0.666856	0.273693	hypothetical protein; K03145 transcription elongation factor S-II (A)	--	--
BnaA03T0228700WE	2.12221	0.0224617	0.532052	0.187796	-0.148345	0.329354	-0.37408	0.104095	0.672752	0.0427369	0.184984	0.141551	-1.70328	0.0397799	0.413753	0.0875599	0.826736	0.145657	-0.371852	0.199571	0.682243	0.0689324	-1.10337	0.258954	uncharacterized LOC101760823; K17338 receptor expression-enhancing protein 1/2/3/4 (A)	--	EF-hand domain pair
BnaA03T0230400WE	-0.248764	0.133831	0.628144	0.0186297	0.777272	0.0020645	-0.0922635	0.245824	0.279997	0.0304095	0.588836	0.136194	-1.1928	0.0018662	-2.55044	0.25211	0.593841	0.0796584	-0.383885	0.0207596	0.356012	0.0228261	-0.662851	0.116785	--	Uclacyanin-2 OS=Arabidopsis thaliana GN=At2g44790 PE=1 SV=1	Plastocyanin-like domain
BnaA03T0272500WE	0.28173	0.30418	-0.190498	0.144604	0.959618	0.015405	0.752845	0.0310004	0.179076	0.165444	-0.066649	0.391693	-0.529453	0.202114	0.252136	0.166638	-1.44762	0.0576196	-0.300961	0.268049	-1.63746	0.0134418	-0.626337	0.189944	plant UBX domain-containing protein 4; K14012 UBX domain-containing protein 1 (A)	Plant UBX domain-containing protein 4 OS=Arabidopsis thaliana GN=PUX4 PE=1 SV=1	UBX domain
BnaA03T0278400WE	-0.34595	0.0550386	-0.467352	0.210016	0.80124	0.07431	-0.911451	0.00797841	1.20861	0.00345659	1.76144	0.0704744	0.400645	0.409917	-0.93096	0.0686796	0.71177	0.16703	0.799344	0.0946939	0.444898	0.241172	-1.03654	0.165191	LEC14B protein-like; K11801 WD repeat-containing protein 23 (A)	LEC14B protein OS=Lithospermum erythrorhizon PE=2 SV=1	WD domain, G-beta repeat
BnaA03T0278800WE	0.392682	0.0340057	1.13236	0.00785785	0.268999	0.0826656	0.669295	0.0163436	0.556752	0.129079	1.01573	0.0792467	-0.66114	0.0762258	-3.83376	0.286989	2.91948	0.0914532	-1.3051	0.0105197	-0.315193	0.263612	-0.469383	0.317185	elongation factor Tu, mitochondrial; K02358 elongation factor Tu (A)	Elongation factor Tu, mitochondrial OS=Arabidopsis thaliana GN=TUFA PE=1 SV=1	Elongation factor Tu domain 2
BnaA03T0306600WE	0.213487	0.201724	-0.936092	0.0721097	0.0820855	0.0873011	-0.341683	0.00310958	-0.21974	0.246045	0.0845704	0.186908	-0.477968	0.0216695	-3.81786	0.259979	2.22868	0.0582751	-0.80934	0.0692526	0.2187	0.0914627	-0.943109	0.10265	40S ribosomal protein S3a-2-like; K02984 small subunit ribosomal protein S3Ae (A)	40S ribosomal protein S3a-2 OS=Arabidopsis thaliana GN=RPS3AB PE=2 SV=3	Ribosomal S3Ae family
BnaA03T0326700WE	0.272085	0.343087	-1.63985	0.0658874	-0.754652	0.0243165	-0.469632	0.0146341	-0.427105	0.169452	0.185007	0.318275	-0.00654437	0.173288	-2.44702	0.1905	2.38963	0.152143	-0.708217	0.092151	-0.446665	0.225856	-0.995726	0.117314	60S acidic ribosomal protein P0-2; K02941 large subunit ribosomal protein LP0 (A)	60S acidic ribosomal protein P0-2 OS=Arabidopsis thaliana GN=RPP0B PE=1 SV=2	60s Acidic ribosomal protein
BnaA03T0346500WE	0.476667	0.124847	0.877195	0.00944544	0.741571	0.07397	-0.43423	0.095151	0.313154	0.228923	-0.604384	0.0316922	-0.474319	0.0461122	0.267959	0.139366	0.185126	0.163045	-0.290625	0.100887	0.532532	0.11782	0.0645759	0.431196	chaperonin CPN60-like 2, mitochondrial; K04077 chaperonin GroEL (A)	Chaperonin CPN60-like 2, mitochondrial OS=Arabidopsis thaliana GN=At3g13860 PE=2 SV=2	TCP-1/cpn60 chaperonin family
BnaA03T0361400WE	0.576376	0.125559	-0.952678	0.0880614	0.268352	0.114333	-0.403647	0.0100604	-0.496169	0.0758061	-0.0727446	0.4318	-0.126507	0.229278	-3.45542	0.250705	1.90208	0.0672698	-1.02298	0.0902095	0.00536423	0.333439	-1.75009	0.168068	S-adenosylmethionine synthase 2; K00789 S-adenosylmethionine synthetase [EC:2.5.1.6] (A)	S-adenosylmethionine synthase 2 OS=Brassica juncea GN=MSAMS2 PE=2 SV=1	S-adenosylmethionine synthetase, N-terminal domain
BnaA03T0375200WE	-0.578029	0.192033	0.880715	0.0474571	-0.828084	0.330211	0.295609	0.123386	1.0155	0.217824	-0.314351	0.427689	0.699397	0.0419104	-1.18443	0.0612477	0.432623	0.17702	-0.638504	0.378655	-0.497973	0.307431	-0.743928	0.280423	--	Early nodulin-like protein 1 OS=Arabidopsis thaliana GN=At2g25060 PE=1 SV=2	Plastocyanin-like domain
BnaA03T0402800WE	0.694311	0.00088328	0.891164	0.0856473	-0.0850218	0.402585	-0.194217	0.312646	0.956093	0.000118531	-0.288964	0.126298	-1.73863	0.00632795	-2.00575	0.206914	1.37521	0.029419	-0.0262841	0.313102	0.351641	0.0846558	-1.31729	0.146053	--	Non-specific lipid-transfer protein-like protein At2g13820 OS=Arabidopsis thaliana GN=At2g13820 PE=1 SV=1	Probable lipid transfer
BnaA03T0406300WE	0.260624	0.203156	0.240447	0.00811925	0.115212	0.416447	0.864615	0.0664946	-0.0607076	0.1317	0.539911	0.198556	0.034533	0.401238	-0.636747	0.23929	1.07749	0.249514	-0.457295	0.208649	-0.881595	0.0692972	-0.915873	0.00717252	uncharacterized LOC103455132; K01940 argininosuccinate synthase [EC:6.3.4.5] (A)	--	--
BnaA03T0446800WE	0.537117	0.0323711	0.822813	0.059844	0.338027	0.281036	-0.0358085	0.430864	0.783804	0.0071437	-0.212806	0.0937456	-1.94697	0.00178136	-2.52198	0.191823	0.228255	0.139777	-0.312214	0.171234	-0.447331	0.0875027	0.477795	0.205165	poly(U)-specific endoribonuclease-B-like; K14648 poly(U)-specific endoribonuclease [EC:3.1.-.-] (A)	Poly(U)-specific endoribonuclease-B OS=Danio rerio GN=endoub PE=2 SV=1	Endoribonuclease XendoU
BnaA03T0448600WE	0.890655	0.045713	0.855271	0.0127859	-0.076397	0.236641	-0.741823	0.0314899	-0.80751	0.206632	-1.58147	0.115714	-1.1237	0.0140324	-3.97124	0.244345	2.36718	0.0542345	0.0245364	0.111932	0.277792	0.159832	1.68087	0.027626	plasminogen activator inhibitor 1 RNA-binding protein-like; K13199 plasminogen activator inhibitor 1 RNA-binding protein (A)	--	Stm1
BnaA03T0464700WE	1.10797	0.00128596	1.15191	0.080882	0.55135	0.0681027	-0.67063	0.111686	1.65995	0.0169699	-0.498437	0.0636235	-1.14012	0.0263119	-1.31092	0.143063	0.765025	0.030352	-0.191123	0.234198	-0.398803	0.363226	-0.171033	0.393043	calcium-binding protein CML42-like; K13448 calcium-binding protein CML (A)	Calcium-binding protein CML42 OS=Arabidopsis thaliana GN=CML42 PE=1 SV=1	EF-hand domain
BnaC07T0379000WE	0.537552	0.0752205	0.693755	0.0409781	0.266267	0.271397	0.808905	0.0326901	0.760124	0.00717252	0.67498	0.264756	-1.51782	0.0902897	1.27263	0.0401481	0.203883	0.215452	0.0414625	0.295012	0.465768	0.260655	-0.571742	0.240423	tripeptidyl-peptidase 2-like; K01280 tripeptidyl-peptidase II [EC:3.4.14.10] (A)	Tripeptidyl-peptidase 2 OS=Arabidopsis thaliana GN=TPP2 PE=1 SV=1	Subtilase family
BnaA03T0555800WE	1.36926	0.0412108	0.384326	0.0977413	-0.185544	0.222046	-0.268729	0.120955	0.145776	0.265901	0.1396	0.207711	-0.119948	0.18115	0.323238	0.13452	-0.216119	0.347185	-0.152157	0.323997	-0.156059	0.312447	-1.11171	0.316033	26S proteasome non-ATPase regulatory subunit 10; K06694 26S proteasome non-ATPase regulatory subunit 10 (A)	Ankyrin repeat domain-containing protein 2 OS=Arabidopsis thaliana GN=AKR2 PE=1 SV=2	Ankyrin repeats (3 copies)
BnaA03T0016000WE	0.353801	0.183494	0.0445187	0.403253	-0.0615928	0.405722	-0.91594	0.00592038	0.35046	0.155737	-0.252964	0.329351	-0.318322	0.368601	-2.59438	0.2359	0.511145	0.246639	0.613473	0.0234324	0.788048	0.0990905	0.597169	0.18304	THO complex subunit 4B-like; K12881 THO complex subunit 4 (A)	THO complex subunit 4B OS=Arabidopsis thaliana GN=ALY2 PE=1 SV=1	C-terminal duplication domain of Friend of PRMT1
Bnascaffold2730T0004400WE	0.00935136	0.399605	0.613078	0.0781538	0.508682	0.0878345	-0.296392	0.145714	-0.168329	0.249478	-0.207966	0.27823	-0.711939	0.0705082	-2.7926	0.277014	1.12515	0.0377244	-0.68818	0.0465767	-0.0973526	0.39107	0.152215	0.34635	uncharacterized protein At2g39795, mitochondrial-like; K15414 complement component 1 Q subcomponent-binding protein, mitochondrial (A)	Uncharacterized protein At2g39795, mitochondrial OS=Arabidopsis thaliana GN=At2g39795 PE=2 SV=1	Mitochondrial glycoprotein
BnaA03T0031800WE	-0.887572	0.0492767	-0.582502	0.0968644	-0.613753	0.072464	0.742468	0.0336538	-0.765382	0.138214	0.496273	0.072992	-0.750241	0.130263	-1.67649	0.0505842	2.54183	0.0621205	-0.678362	0.0435413	0.222927	0.246316	-0.648609	0.237924	STAB2; stabilin 2; K19013 stabilin-2 (A)	Fasciclin-like arabinogalactan protein 17 OS=Arabidopsis thaliana GN=FLA17 PE=2 SV=1	Fasciclin domain
BnaA03T0513800WE	1.54589	0.0756099	1.78513	0.0376192	0.0481478	0.440973	-0.237209	0.0396832	-0.448863	0.158537	-0.54439	0.168016	-1.4128	0.0120473	0.956194	0.0904654	0.0446468	0.434709	-0.306725	0.170048	-0.556865	0.162431	-0.178346	0.254221	extensin-like; K05747 Wiskott-Aldrich syndrome protein (A)	AFP homolog 2 OS=Arabidopsis thaliana GN=AFPH2 PE=1 SV=1	Ethylene-responsive binding factor-associated repression
BnaA04T0013200WE	0.219482	0.427115	-1.15893	0.0841983	-0.18769	0.350861	0.10482	0.180077	-0.0245151	0.30139	-0.293557	0.341729	-0.485412	0.0326292	-3.37957	0.247513	1.68796	0.0383578	-0.623055	0.172359	0.253621	0.348694	-0.949413	0.132458	transketolase-1, chloroplastic; K00615 transketolase [EC:2.2.1.1] (A)	Transketolase-1, chloroplastic OS=Arabidopsis thaliana GN=TKL-1 PE=1 SV=1	Transketolase, C-terminal domain
BnaA04T0022600WE	0.496638	0.0595783	0.531261	0.16179	0.35408	0.225861	0.166738	0.377159	0.354881	0.0429221	1.0739	0.0205612	-1.51109	0.0125639	-1.09438	0.160387	0.24006	0.200034	0.0341612	0.330935	0.0589171	0.310078	-0.745264	0.295292	--	Protein YLS3 OS=Arabidopsis thaliana GN=YLS3 PE=2 SV=1	Probable lipid transfer
BnaA04T0035500WE	1.09307	0.0346249	0.207212	0.158004	-0.277265	0.268945	-0.323833	0.158305	1.0615	0.00683302	-0.289473	0.224788	-0.592239	0.0403651	-1.84803	0.205439	0.663343	0.168827	0.0898631	0.27524	0.0830613	0.403469	-0.323756	0.224535	heat shock 70 kDa protein 15; K09489 heat shock 70kDa protein 4 (A)	Heat shock 70 kDa protein 15 OS=Arabidopsis thaliana GN=HSP70-15 PE=1 SV=1	Hsp70 protein
BnaC04T0311400WE	0.273654	0.41704	0.378079	0.0860328	-0.262125	0.16148	0.245966	0.132878	-0.0239906	0.288163	0.0510797	0.436929	-0.703904	0.015936	-2.48641	0.241672	1.39921	0.0717703	-0.471459	0.0972404	-0.0225155	0.422652	-0.863645	0.0310032	uncharacterized LOC104415567; K17398 DNA (cytosine-5)-methyltransferase 3A [EC:2.1.1.37] (A)	Serine/threonine-protein kinase ATM OS=Arabidopsis thaliana GN=ATM PE=2 SV=1	--
BnaA04T0048400WE	-0.307086	0.259115	0.0691798	0.378815	0.00199355	0.34891	-0.238973	0.283524	-0.245878	0.210295	0.680337	0.138959	1.19152	0.071329	0.59669	0.154071	1.89047	0.214218	1.30444	0.031045	-0.279464	0.255285	-0.788882	0.0890538	--	--	Probable lipid transfer
BnaA04T0072300WE	-0.493134	0.0636526	-0.0157527	0.399885	-0.407497	0.0591667	0.138849	0.205665	-0.506978	0.0764505	0.79065	0.0491626	0.313418	0.153836	-2.98328	0.229203	2.18977	0.0477333	-0.928334	0.0995567	-0.453388	0.236768	-0.839091	0.228172	STAB2; stabilin 2; K19013 stabilin-2 (A)	Fasciclin-like arabinogalactan protein 15 OS=Arabidopsis thaliana GN=FLA15 PE=2 SV=1	Fasciclin domain
BnaA04T0068800WE	1.58156	0.0324905	0.227526	0.300837	0.0905708	0.419065	0.0116917	0.386642	-0.452021	0.398464	-0.61517	0.109291	-1.49712	0.120331	-0.483093	0.418645	1.02318	0.142304	0.646283	0.00554957	-0.0796161	0.427782	-1.42626	0.293122	clathrin light chain 2-like; K04645 clathrin light chain B (A)	Clathrin light chain 3 OS=Arabidopsis thaliana GN=At3g51890 PE=1 SV=1	Clathrin light chain
BnaA04T0062600WE	0.0746654	0.425864	-2.4426	0.131005	-1.08833	0.012792	0.079435	0.176551	-1.50215	0.0868047	-0.678527	0.293575	0.828067	0.0274553	-1.71144	0.178483	-0.0672701	0.347045	-1.41418	0.136786	-0.329615	0.323196	-0.905904	0.171321	adenosylhomocysteinase 1; K01251 adenosylhomocysteinase [EC:3.3.1.1] (A)	Adenosylhomocysteinase 1 OS=Arabidopsis thaliana GN=SAHH1 PE=1 SV=1	S-adenosyl-L-homocysteine hydrolase, NAD binding domain
BnaA04T0058000WE	0.932577	0.0286267	0.436823	0.018267	0.513629	0.0420029	-0.240238	0.17423	0.300262	0.165937	0.221742	0.228363	-0.987777	0.0285681	-2.71408	0.254104	1.09865	0.218578	-0.397245	0.0822719	-0.16285	0.174776	-1.15392	0.0875117	probable ADP-ribosylation factor GTPase-activating protein AGD14; K15044 Arf-GAP domain and FG repeats-containing protein 1 (A)	Probable ADP-ribosylation factor GTPase-activating protein AGD14 OS=Arabidopsis thaliana GN=AGD14 PE=1 SV=2	Putative GTPase activating protein for Arf
BnaA04T0094400WE	0.923346	0.130148	-0.0755094	0.370317	-0.678061	0.195254	0.0824378	0.0889564	-0.0572965	0.40927	1.28355	0.160121	-0.137169	0.266383	-1.50141	0.238229	0.654833	0.0319679	0.893032	0.16497	-0.249969	0.429901	-1.35089	0.219563	ubiquitin receptor RAD23d; K10839 UV excision repair protein RAD23 (A)	Ubiquitin receptor RAD23d OS=Arabidopsis thaliana GN=RAD23D PE=1 SV=2	Ubiquitin family
BnaC04T0395100WE	0.586776	0.0361534	0.595528	0.0202281	0.052457	0.359995	-0.463718	0.0582374	0.0701745	0.435552	-0.229481	0.222223	-0.526269	0.00870178	-2.90291	0.279966	0.78847	0.0390811	-0.52337	0.00541133	0.319545	0.0878046	-0.536519	0.250984	heterogeneous nuclear ribonucleoprotein 1-like; K12741 heterogeneous nuclear ribonucleoprotein A1/A3 (A)	Heterogeneous nuclear ribonucleoprotein 1 OS=Arabidopsis thaliana GN=RNP1 PE=1 SV=1	RNA recognition motif. (a.k.a. RRM, RBD, or RNP domain)
BnaA04T0130200WE	-0.428315	0.141283	-0.344672	0.24213	0.17109	0.304165	0.358687	0.247921	0.261084	0.218419	0.518699	0.0667177	0.419533	0.068613	-1.97198	0.232413	0.989268	0.0363031	0.997099	0.00113449	0.880541	0.0102685	-0.931029	0.0850806	triosephosphate isomerase, chloroplastic-like; K01803 triosephosphate isomerase (TIM) [EC:5.3.1.1] (A)	Triosephosphate isomerase, chloroplastic OS=Arabidopsis thaliana GN=TIM PE=1 SV=1	Triosephosphate isomerase
BnaA04T0132500WE	0.408521	0.0909061	-1.25224	0.055092	-0.321585	0.0120586	0.140289	0.088322	-0.560762	0.0321525	-0.674507	0.0783048	-0.0485642	0.371682	-3.71977	0.260924	2.38028	0.160619	-0.734633	0.0983119	-0.977228	0.0892413	-0.827924	0.0389958	40S ribosomal protein S25-4-like; K02975 small subunit ribosomal protein S25e (A)	40S ribosomal protein S25-4 OS=Arabidopsis thaliana GN=RPS25E PE=2 SV=1	S25 ribosomal protein
BnaA04T0134200WE	1.58847	0.0220903	0.692574	0.0559673	0.220588	0.171156	-0.849449	0.0875814	0.169078	0.17933	-0.672504	0.0517291	-1.17189	0.00612879	-2.42385	0.24875	0.405764	0.073883	0.207511	0.215513	-0.193658	0.27193	-0.370637	0.288073	--	Probable ATP synthase 24 kDa subunit, mitochondrial OS=Arabidopsis thaliana GN=At2g21870 PE=1 SV=1	--
BnaA04T0149100WE	-0.330206	0.258727	-1.12596	0.030078	-0.293295	0.300615	1.00707	0.0175854	0.11327	0.319114	0.0114418	0.418769	4.42229	0.00287202	2.15093	0.00156496	0.524017	0.186069	-0.20011	0.244263	0.0296464	0.40052	-0.236809	0.371441	spag1; sperm associated antigen 1; K19870 sperm-associated antigen 1 (A)	Tetratricopeptide repeat protein 1 OS=Homo sapiens GN=TTC1 PE=1 SV=1	TPR repeat
BnaA04T0150600WE	0.572426	0.0946567	-1.01893	0.150069	-0.765228	0.0266139	0.0501645	0.32081	-0.822134	0.0472884	-0.813403	0.0491477	-0.107225	0.37446	0.515315	0.0266148	0.619102	0.143409	-0.679841	0.149396	0.154141	0.312223	-0.476947	0.292369	leucine aminopeptidase 1; K01255 leucyl aminopeptidase [EC:3.4.11.1] (A)	Leucine aminopeptidase 1 OS=Arabidopsis thaliana GN=PM25 PE=1 SV=1	Cytosol aminopeptidase family, N-terminal domain
BnaA04T0164000WE	0.085948	0.152266	0.259512	0.0534807	0.807336	0.00388105	-0.16266	0.208639	-0.163644	0.129558	-0.155415	0.213574	-0.651886	0.0115821	-2.99519	0.270494	0.799075	0.0342971	0.296279	0.0825344	-0.216894	0.0501319	-0.410485	0.110041	cgn; cingulin; K06102 cingulin (A)	Protein WEAK CHLOROPLAST MOVEMENT UNDER BLUE LIGHT 1 OS=Arabidopsis thaliana GN=WEB1 PE=1 SV=1	Weak chloroplast movement under blue light
BnaA04T0168300WE	0.16437	0.208539	0.0363167	0.150129	0.0988425	0.187408	0.033934	0.303351	0.175045	0.0415142	-0.0721289	0.189891	-0.379831	0.0647067	-2.26356	0.259983	0.662547	0.121095	0.2336	0.11633	0.367549	0.0804658	-0.251843	0.354336	ferredoxin, root R-B2; K02639 ferredoxin (A)	Ferredoxin-3, chloroplastic OS=Arabidopsis thaliana GN=FD3 PE=1 SV=1	2Fe-2S iron-sulfur cluster binding domain
BnaA04T0188600WE	0.290588	0.345322	-1.5706	0.134259	-0.946213	0.0203022	0.43365	0.0557238	-1.08807	0.0763762	-0.313186	0.329028	-0.0645937	0.395523	-2.02211	0.203927	0.967648	0.0928156	-1.45028	0.114765	-0.579571	0.247895	-0.998587	0.127566	glutathione S-transferase F9-like; K00799 glutathione S-transferase [EC:2.5.1.18] (A)	Glutathione S-transferase F9 OS=Arabidopsis thaliana GN=GSTF9 PE=1 SV=1	Glutathione S-transferase, N-terminal domain
BnaA04T0188700WE	-0.087428	0.427718	0.98313	0.0130358	0.066256	0.419473	-0.442239	0.0419401	-0.099844	0.437279	0.430012	0.163386	0.408752	0.190824	-1.14301	0.202028	0.807924	0.123598	-0.423667	0.0384662	0.217539	0.253206	0.238884	0.320504	myotubularin-related protein 13-like; K18061 myotubularin-related protein 5/13 (A)	Switch-associated protein 70 OS=Homo sapiens GN=SWAP70 PE=1 SV=1	PH domain
BnaA04T0218600WE	-1.39219	0.00329561	0.115222	0.244296	-0.890148	0.0697349	-0.569659	0.182876	-0.404543	0.178849	0.14075	0.175273	0.0876496	0.346735	-3.7276	0.191795	1.97027	0.146609	-1.36978	0.0804898	-1.28006	0.00886369	0.0533299	0.347625	STAB2; stabilin 2; K19013 stabilin-2 (A)	Fasciclin-like arabinogalactan protein 16 OS=Arabidopsis thaliana GN=FLA16 PE=2 SV=1	Fasciclin domain
BnaA04T0240900WE	1.75206	0.150498	0.711169	0.022856	0.0333703	0.317065	-0.380073	0.24318	-0.0185669	0.410856	-2.81973	0.286108	-2.67621	0.00200239	-1.61773	0.0190321	0.226291	0.429622	-0.725717	0.050237	-0.623434	0.129252	0.622372	0.125911	clathrin light chain 2-like; K04645 clathrin light chain B (A)	Clathrin light chain 2 OS=Arabidopsis thaliana GN=CLC2 PE=1 SV=1	Clathrin light chain
BnaA04T0275900WE	-0.0182274	0.406305	0.579513	0.0318136	-0.437956	0.290543	-0.250293	0.0772785	0.385455	0.0945572	-0.015128	0.171381	-0.842757	0.0608282	-2.08871	0.26668	0.617397	0.0689561	0.411839	0.0814543	0.300859	0.0393177	-1.13685	0.153145	--	Remorin OS=Arabidopsis thaliana GN=DBP PE=1 SV=1	Remorin, N-terminal region
BnaA04T0197300WE	0.18037	0.254155	-0.0456102	0.403649	0.142856	0.336595	0.0655273	0.338288	-0.0719887	0.305144	-0.350425	0.0956376	-0.123181	0.352382	-2.38221	0.259827	1.16268	0.0541155	0.302361	0.0277256	0.18246	0.0944839	-0.133776	0.370943	40S ribosomal protein S12-1; K02951 small subunit ribosomal protein S12e (A)	40S ribosomal protein S12-2 OS=Arabidopsis thaliana GN=RPS12C PE=1 SV=1	Ribosomal protein L7Ae/L30e/S12e/Gadd45 family
BnaA05T0016800WE	0.272925	0.0183384	-0.65854	0.0821544	-0.576399	0.227222	-0.20002	0.425139	0.511179	0.00376565	-0.647358	0.0179015	-1.39922	0.0459045	-3.01735	0.290216	1.49649	0.121687	-0.32922	0.0762887	0.303854	0.122106	-2.76601	0.0474997	villin-3-like; K05768 gelsolin (A)	Villin-2 OS=Arabidopsis thaliana GN=VLN2 PE=1 SV=2	Villin headpiece domain
BnaA05T0095400WE	-0.622424	0.0185496	0.729371	0.00558183	0.900148	0.040111	-0.193705	0.372388	-0.409559	0.18902	0.537031	0.163974	-0.280357	0.351962	-2.57067	0.223351	1.11229	0.113473	-0.926873	0.03793	-0.0252215	0.409857	-1.41038	0.198041	glycine cleavage system H protein 2, mitochondrial; K02437 glycine cleavage system H protein (A)	Glycine cleavage system H protein 2, mitochondrial OS=Arabidopsis thaliana GN=GDH2 PE=2 SV=1	Glycine cleavage H-protein
BnaA05T0107000WE	0.286985	0.0771105	-0.481218	0.0642304	-0.289552	0.0847065	-0.0409347	0.353326	-0.0791768	0.37328	0.268589	0.271046	0.970531	0.0382117	-3.13866	0.287382	1.33459	0.0625695	-0.47746	0.178929	0.23974	0.215799	-0.209058	0.397289	protein OS-9 homolog; K10088 protein OS-9 (A)	Protein OS-9 homolog OS=Arabidopsis thaliana GN=OS9 PE=1 SV=1	Glucosidase II beta subunit-like protein
BnaA05T0144900WE	0.909566	0.000467622	1.7397	0.0134486	0.00174365	0.405192	-0.409696	0.0942414	-0.104236	0.164363	-0.580938	0.0548098	-1.3055	0.00640669	-4.2899	0.308162	3.17054	0.0885509	0.116738	0.215802	-0.00406181	0.35531	-0.976886	0.0655811	hypothetical protein; K02965 small subunit ribosomal protein S19 (A)	Glycine-rich RNA-binding protein 2, mitochondrial OS=Arabidopsis thaliana GN=RBG2 PE=1 SV=1	RNA recognition motif. (a.k.a. RRM, RBD, or RNP domain)
BnaA05T0165000WE	0.408419	0.212928	0.30424	0.325184	0.258919	0.103951	-0.240786	0.176577	-0.353952	0.259612	-0.168518	0.41422	-0.988528	0.0957838	-1.44627	0.239104	0.445835	0.283971	-0.563793	0.0454527	-0.537007	0.109452	-0.717084	0.345464	ranBP2-like and GRIP domain-containing protein 4; K15304 Ran-binding protein 3 (A)	Nuclear pore complex protein NUP50A OS=Arabidopsis thaliana GN=NUP50A PE=1 SV=1	RanBP1 domain
BnaA05T0276200WE	-0.0633801	0.396443	0.403523	0.0667415	0.0850283	0.147104	-0.142906	0.276713	0.0120447	0.316215	-0.10164	0.146915	-0.231578	0.104815	-2.44892	0.244082	0.810861	0.0455712	-1.15918	0.0809426	0.128984	0.260387	-1.28863	0.169385	glycine cleavage system H protein 3, mitochondrial-like; K02437 glycine cleavage system H protein (A)	Glycine cleavage system H protein 3, mitochondrial OS=Arabidopsis thaliana GN=GDH3 PE=1 SV=1	Glycine cleavage H-protein
BnaA05T0311500WE	-0.277519	0.181451	-0.285193	0.215855	-0.29449	0.185648	0.579185	0.0267925	0.226611	0.28818	0.2369	0.225528	0.332521	0.100124	-2.50626	0.24662	0.915041	0.122955	-1.29699	0.0850111	0.192891	0.217334	-0.493603	0.242992	E3 ubiquitin ligase BIG BROTHER-related-like; K19045 E3 ubiquitin-protein ligase BIG BROTHER and related proteins [EC:2.3.2.27] (A)	E3 ubiquitin ligase BIG BROTHER-related OS=Arabidopsis thaliana GN=BBR PE=2 SV=1	Ring finger domain
BnaA05T0321000WE	1.52113	0.00772389	0.105355	0.303738	-0.656213	0.0718381	0.617878	0.0253083	-0.501657	0.0270397	-0.148606	0.231419	-0.802602	0.0681709	-1.25855	0.00654002	0.123832	0.378737	-0.215222	0.42342	0.30373	0.325444	-0.164159	0.414625	--	Putative lipid-transfer protein DIR1 OS=Arabidopsis thaliana GN=DIR1 PE=1 SV=1	Probable lipid transfer
BnaA05T0339900WE	0.906334	0.0110947	0.110098	0.192811	-0.563244	0.205911	-0.378445	0.135358	-0.181327	0.329497	-0.589648	0.0172458	-0.354208	0.0961701	-3.77657	0.293746	1.16484	0.0559457	-0.612102	0.0127071	-0.138687	0.321328	-1.52794	0.00367051	--	Translocase of chloroplast 120, chloroplastic OS=Arabidopsis thaliana GN=TOC120 PE=1 SV=1	AIG1 family
BnaA05T0358200WE	-0.35427	0.0512072	-0.404915	0.0998204	0.105912	0.380286	0.555543	0.035015	0.486959	0.241616	0.642974	0.157604	-1.81915	0.0815418	-2.09995	0.228071	0.33091	0.251418	2.11303	0.00801692	-1.05018	0.109059	0.00703252	0.432802	pectinesterase/pectinesterase inhibitor 3; K01051 pectinesterase [EC:3.1.1.11] (A)	Pectinesterase/pectinesterase inhibitor 3 OS=Arabidopsis thaliana GN=PME3 PE=2 SV=2	Plant invertase/pectin methylesterase inhibitor
BnaC05T0480300WE	1.20211	0.0443153	-0.135555	0.291103	0.11183	0.264497	-0.298143	0.0567002	-0.0124854	0.363644	0.00560179	0.441503	-0.227941	0.358027	-1.32294	0.0666307	2.42357	0.155762	-0.367793	0.0812995	1.31876	0.088516	-0.127163	0.390629	40S ribosomal protein S17-3; K02962 small subunit ribosomal protein S17e (A)	Nudix hydrolase 26, chloroplastic OS=Arabidopsis thaliana GN=NUDT26 PE=1 SV=1	NUDIX domain
BnaA05T0391300WE	0.346528	0.319885	-0.00197378	0.444736	-0.237678	0.337575	0.856674	0.00733806	-0.444136	0.196287	0.0354695	0.4304	0.221627	0.141103	-1.52248	0.201164	1.2475	0.121882	0.460057	0.0205133	-0.403162	0.0458516	-1.20499	0.269711	tubulin-folding cofactor B; K17262 tubulin-folding cofactor B (A)	Tubulin-folding cofactor B OS=Arabidopsis thaliana GN=TFCB PE=1 SV=1	CAP-Gly domain
BnaA05T0394000WE	0.352435	0.025256	-0.379554	0.242739	-0.447339	0.0750216	0.0511966	0.433129	-0.137922	0.386835	-0.162628	0.39364	-1.01668	0.0271868	-2.54459	0.220197	1.86144	0.0791339	-0.141601	0.413648	-0.279663	0.112378	-0.188984	0.311682	cell division control protein 48 homolog A; K13525 transitional endoplasmic reticulum ATPase (A)	Cell division control protein 48 homolog A OS=Arabidopsis thaliana GN=CDC48A PE=1 SV=1	Cell division protein 48 (CDC48), domain 2
BnaA05T0409100WE	-0.420367	0.0286139	0.172445	0.204712	0.034062	0.41896	-0.532158	0.0190608	0.21776	0.0535863	0.254555	0.154939	-0.289528	0.0985923	-3.09325	0.284404	1.46264	0.0227658	0.074206	0.282307	0.990565	0.00240872	-0.848783	0.0838098	--	Uncharacterized protein At5g01610 OS=Arabidopsis thaliana GN=At5g01610 PE=1 SV=1	Protein of unknown function, DUF538
BnaA05T0420500WE	1.28959	0.0654459	0.0970294	0.313708	0.705455	0.00564631	-0.557998	0.0630109	-0.21305	0.237812	-0.56179	0.222878	-0.76245	0.00796617	-2.90644	0.244536	0.574862	0.0713681	0.648441	0.0240601	0.0707236	0.439637	0.347094	0.144292	LbPrx1; peroxiredoxin; K14171 alkyl hydroperoxide reductase 1 [EC:1.11.1.15] (A)	Peroxiredoxin-2F, mitochondrial OS=Arabidopsis thaliana GN=PRXIIF PE=1 SV=2	Redoxin
BnaA05T0420700WE	1.14639	0.0353538	-0.515074	0.080812	0.869842	0.101021	-0.10908	0.367555	0.876451	0.0216245	0.129598	0.293869	-0.958379	0.154447	-2.39322	0.216706	0.815736	0.137376	0.753701	0.00422144	-0.223534	0.254488	0.164543	0.407721	--	Uncharacterized GPI-anchored protein At3g06035 OS=Arabidopsis thaliana GN=At3g06035 PE=2 SV=1	--
BnaA05T0429000WE	2.10825	0.105506	1.50797	0.0410762	0.2356	0.286688	-0.174558	0.0645759	-0.568715	0.284087	-0.562047	0.229085	-2.19151	0.013747	-3.58292	0.258914	0.842638	0.0565243	0.205312	0.0241967	-0.390156	0.295811	-0.0623784	0.234717	coiled-coil domain-containing protein 12-like; K12871 coiled-coil domain-containing protein 12 (A)	Coiled-coil domain-containing protein 12 OS=Mus musculus GN=Ccdc12 PE=1 SV=2	cwf18 pre-mRNA splicing factor
BnaC05T0537200WE	-0.0185792	0.435026	-1.75035	0.111254	-0.437504	0.0437026	0.441874	0.053719	-0.72232	0.158803	0.276859	0.343112	0.630401	0.0682373	-0.206359	0.205296	1.28661	0.0776519	-1.10515	0.0967766	-0.238207	0.375596	-0.656726	0.186611	probable UTP--glucose-1-phosphate uridylyltransferase 2; K00963 UTP--glucose-1-phosphate uridylyltransferase [EC:2.7.7.9] (A)	Probable UTP--glucose-1-phosphate uridylyltransferase 2 OS=Arabidopsis thaliana GN=At3g03250 PE=1 SV=1	UTP--glucose-1-phosphate uridylyltransferase
BnaA05T0059900WE	0.867965	0.0252989	0.78535	0.168303	0.109585	0.390606	-0.838382	0.134241	1.13892	0.00537294	-0.385405	0.245862	-1.7244	0.00767963	-0.71448	0.0687947	0.673075	0.0146106	0.156926	0.341907	-0.054088	0.436702	-0.721469	0.296655	--	Protein FATTY ACID EXPORT 3, chloroplastic OS=Arabidopsis thaliana GN=FAX3 PE=2 SV=2	Transmembrane proteins 14C
BnaC07T0112600WE	-0.901393	0.013659	0.461367	0.114295	-0.745189	0.0494081	-0.0889756	0.344019	-0.0288797	0.402875	0.695626	0.0852192	0.0500059	0.334115	-1.82201	0.147983	2.47046	0.0309987	-0.453946	0.217675	0.504406	0.0722755	-1.62024	0.0208289	patellin-4-like; K19996 phosphatidylinositol transfer protein SFH5 (A)	Patellin-4 OS=Arabidopsis thaliana GN=PATL4 PE=1 SV=2	CRAL/TRIO, N-terminal domain
BnaA06T0012000WE	0.554284	0.260787	-1.16828	0.138694	0.499051	0.138791	-0.352227	0.0947123	-0.506412	0.027858	0.675441	0.29471	0.121886	0.431297	-2.19887	0.14041	0.985637	0.0975484	-2.19981	0.0256867	0.119172	0.355959	-1.7569	0.203634	malate dehydrogenase 1, mitochondrial-like; K00026 malate dehydrogenase [EC:1.1.1.37] (A)	Malate dehydrogenase 1, mitochondrial OS=Arabidopsis thaliana GN=At1g53240 PE=1 SV=1	lactate/malate dehydrogenase, NAD binding domain
BnaA06T0017800WE	1.51835	0.0285994	0.664424	0.155388	-0.855762	0.140906	0.410025	0.239178	-0.420002	0.0624511	-0.673904	0.0727707	-0.577373	0.22972	-1.16375	0.0871529	-1.36534	0.0758516	-0.785787	0.230058	-1.53546	0.0708774	0.288618	0.27323	nuclear pore complex protein NUP50A-like; K15304 Ran-binding protein 3 (A)	Nuclear pore complex protein NUP50A OS=Arabidopsis thaliana GN=NUP50A PE=1 SV=1	RanBP1 domain
BnaA06T0042100WE	-0.466992	0.064214	-0.370864	0.0670165	0.186325	0.386328	1.39028	0.000286474	-0.590676	0.0495914	-0.161296	0.388978	0.943914	0.0591174	-3.25421	0.280402	0.406986	0.203844	-1.15353	0.0421737	0.456661	0.160593	0.862313	0.141204	dihydrolipoyl dehydrogenase 1, mitochondrial; K00382 dihydrolipoamide dehydrogenase [EC:1.8.1.4] (A)	Dihydrolipoyl dehydrogenase 1, mitochondrial OS=Arabidopsis thaliana GN=LPD1 PE=1 SV=2	Pyridine nucleotide-disulphide oxidoreductase, dimerisation domain
BnaA06T0057200WE	0.457103	0.293297	-2.39829	0.118661	-0.887221	0.0220349	0.0757545	0.252253	-0.631972	0.117393	-0.514361	0.30641	0.449659	0.0661176	0.404029	0.00930234	0.532668	0.0906503	-1.69681	0.0974325	0.46292	0.169714	-0.963545	0.280665	probable elongation factor 1-gamma 1; K03233 elongation factor 1-gamma (A)	Probable elongation factor 1-gamma 1 OS=Arabidopsis thaliana GN=At1g09640 PE=2 SV=1	Glutathione S-transferase, C-terminal domain
BnaA06T0092300WE	-0.288988	0.105582	-0.124809	0.35622	0.455083	0.442617	0.615285	0.181216	0.298016	0.127148	-0.00699951	0.144414	-0.871907	0.348135	-1.78102	0.262068	0.199263	0.0478552	0.363071	0.233866	-0.443816	0.359916	-1.24335	0.0125442	protein gar2; K14411 RNA-binding protein Musashi (A)	Protein IQ-DOMAIN 31 OS=Arabidopsis thaliana GN=IQD31 PE=1 SV=1	IQ calmodulin-binding motif
BnaA06T0094400WE	0.51503	0.0071921	-0.0591751	0.397428	-0.413327	0.114295	-1.01942	0.0334599	1.47574	0.0112624	-0.480031	0.184299	0.0695797	0.171866	-3.57996	0.28977	0.466641	0.157517	0.520912	0.268348	1.11789	0.0453983	-0.552369	0.161417	valine--tRNA ligase-like; K01873 valyl-tRNA synthetase [EC:6.1.1.9] (A)	Valine--tRNA ligase, mitochondrial 1 OS=Arabidopsis thaliana GN=TWN2 PE=2 SV=2	Anticodon-binding domain of tRNA
BnaA06T0099700WE	1.52233	0.0137958	-0.0787518	0.377684	0.545272	0.0254693	-1.57643	0.0210036	2.77008	0.114008	0.539834	0.00563016	-1.148	0.0234018	-0.709709	0.131065	-0.127896	0.252264	-1.12233	0.0904808	0.0665019	0.292752	0.59553	0.220746	--	--	--
BnaA06T0163700WE	-0.407737	0.197532	0.113888	0.381872	-0.839578	0.0199689	-0.609413	0.171028	0.841275	0.0282216	-0.0560207	0.388445	0.56283	0.0958403	-2.20517	0.242289	0.97888	0.00956992	0.2378	0.286962	1.88815	0.0019873	-1.24873	0.00559963	KDEL-tailed cysteine endopeptidase CEP2; K16292 KDEL-tailed cysteine endopeptidase [EC:3.4.22.-] (A)	KDEL-tailed cysteine endopeptidase CEP2 OS=Arabidopsis thaliana GN=CEP2 PE=2 SV=1	Cathepsin propeptide inhibitor domain (I29)
BnaA06T0179100WE	-0.452221	0.219758	-0.0461966	0.417659	0.449346	0.103912	-0.0122388	0.438717	-0.304065	0.23534	0.473758	0.0587044	0.112968	0.255712	-1.64217	0.207529	1.57604	0.080305	-0.0585091	0.259132	0.786479	0.0133135	-0.810055	0.055419	actin-depolymerizing factor 2-like; K05765 cofilin (A)	Actin-depolymerizing factor 2 OS=Arabidopsis thaliana GN=ADF2 PE=2 SV=1	Cofilin/tropomyosin-type actin-binding protein
BnaA06T0182400WE	0.630696	0.00553428	0.793708	0.0478729	0.0845465	0.319257	-0.291694	0.083189	0.168055	0.170993	-0.620866	0.00720102	-1.19184	0.000236151	-3.19683	0.274242	0.510146	0.00139953	-0.264784	0.149898	0.103344	0.0989101	-1.10961	0.0768982	serine/threonine-protein phosphatase 6 regulatory subunit 3-like; K15501 serine/threonine-protein phosphatase 6 regulatory subunit 3 (A)	Serine/threonine-protein phosphatase 6 regulatory subunit 3 OS=Mus musculus GN=Ppp6r3 PE=1 SV=1	SIT4 phosphatase-associated protein
BnaC03T0518600WE	0.608789	0.0171044	0.669808	0.059633	0.219322	0.147675	-0.258904	0.107847	0.310486	0.0520472	-0.70923	0.0153646	-1.2771	0.0105206	-2.19616	0.229432	1.00711	0.0277827	-0.0175992	0.259337	0.242703	0.134228	-0.39786	0.0981631	serine/threonine-protein phosphatase 6 regulatory subunit 3-like; K15501 serine/threonine-protein phosphatase 6 regulatory subunit 3 (A)	Serine/threonine-protein phosphatase 6 regulatory subunit 3 OS=Gallus gallus GN=PPP6R3 PE=2 SV=1	SIT4 phosphatase-associated protein
BnaC09T0202000WE	0.123953	0.355632	0.279861	0.0827479	-0.0780867	0.377108	-0.911108	0.129631	1.31385	0.0873365	-0.130551	0.444485	-1.36538	0.00647478	0.131486	0.436135	0.656542	0.0251423	-0.280858	0.258399	0.888153	0.0156337	0.154459	0.290252	serine/threonine-protein phosphatase 2A 65 kDa regulatory subunit A beta isoform-like; K03456 serine/threonine-protein phosphatase 2A regulatory subunit A (A)	Fasciclin-like arabinogalactan protein 2 OS=Arabidopsis thaliana GN=FLA2 PE=1 SV=1	Fasciclin domain
BnaA06T0351000WE	1.44123	0.0389558	-0.0726129	0.403191	0.650703	0.0539146	-0.404598	0.153554	0.00978961	0.42454	-0.192568	0.435611	-0.169196	0.0432939	-1.38233	0.00759464	0.297028	0.191161	0.525067	0.0356932	0.0946922	0.296275	-0.475046	0.261243	ubiquitin domain-containing protein DSK2b-like; K04523 ubiquilin (A)	Ubiquitin domain-containing protein DSK2b OS=Arabidopsis thaliana GN=DSK2B PE=1 SV=1	UBA/TS-N domain
BnaA06T0351200WE	0.549101	0.0072636	-0.170891	0.209568	-0.206858	0.042491	-0.204409	0.0931417	-0.0454576	0.296389	0.40094	0.221619	-0.0972262	0.353727	-3.05067	0.24955	1.56709	0.0907145	-0.408742	0.187363	0.436426	0.227522	-0.562745	0.247234	Os03g0133400; K13473 chitin elicitor-binding protein (A)	LysM domain-containing GPI-anchored protein 2 OS=Arabidopsis thaliana GN=LYM2 PE=1 SV=1	LysM domain
BnaA06T0356000WE	1.95606	0.060857	0.050249	0.14639	0.936341	0.186856	-2.57445	0.0056481	-0.386025	0.02037	-0.954601	0.0599529	-1.51425	0.0190061	-2.84532	0.208557	0.583179	0.158335	0.595677	0.233036	-0.214213	0.384589	0.528819	0.185074	--	--	--
BnaA06T0365600WE	0.314902	0.207227	0.0599526	0.369836	-0.0301091	0.308621	-0.469086	0.0697154	-0.360881	0.251079	-0.083917	0.418425	-0.0993769	0.41224	-1.32716	0.0220838	1.68411	0.169313	-0.912298	0.0798685	-0.979796	0.069961	0.174133	0.400592	--	Early nodulin-like protein 3 OS=Arabidopsis thaliana GN=At5g25090 PE=1 SV=2	Plastocyanin-like domain
BnaA06T0432700WE	-0.16464	0.301082	0.256048	0.245377	0.00512684	0.266712	-0.397897	0.130362	1.31327	0.0220702	-0.425074	0.241706	-0.58293	0.00517568	-2.3227	0.246494	-0.387087	0.00452912	0.521329	0.170491	0.332828	0.105641	0.602228	0.386434	uncharacterized LOC106369341; K12839 survival of motor neuron-related-splicing factor 30 (A)	Survival of motor neuron-related-splicing factor 30 OS=Homo sapiens GN=SMNDC1 PE=1 SV=1	Tudor domain
BnaA06T0466300WE	-0.0342837	0.291501	-0.486146	0.0753924	-0.263951	0.13115	0.703289	0.0333018	-0.934626	0.0907872	0.294646	0.322601	-0.414887	0.22905	-0.821865	0.17416	0.773191	0.107636	-0.134954	0.228296	0.00229417	0.310888	-1.05975	0.250595	Os03g0332500; K02866 large subunit ribosomal protein L10e (A)	Acid phosphatase 1 OS=Solanum lycopersicum GN=APS1 PE=2 SV=1	HAD superfamily, subfamily IIIB (Acid phosphatase)
BnaC05T0101300WE	0.955709	0.0109927	0.399819	0.281335	-0.0102928	0.439605	-1.00664	0.0194085	0.407398	0.021104	-0.269903	0.233532	-1.70761	0.0104266	-2.10444	0.127253	2.74253	0.00707038	-0.670628	0.278567	0.904173	0.0165369	-1.88808	0.0097894	--	--	--
BnaA06T0098600WE	0.575613	0.0161296	-0.162458	0.293841	-0.11586	0.353513	0.425656	0.325988	0.316671	0.166372	-0.148762	0.204832	-0.713053	0.0346292	-0.585631	0.303241	0.84028	0.0794663	0.474112	0.0919393	0.9755	0.0555288	-1.83707	0.182485	hypothetical protein; K00416 ubiquinol-cytochrome c reductase subunit 6 (A)	Cytochrome b-c1 complex subunit 6 OS=Solanum tuberosum PE=1 SV=2	Ubiquinol-cytochrome C reductase hinge protein
BnaA07T0032500WE	0.447199	0.0800945	1.19442	0.0011179	0.79592	0.00760608	0.177999	0.249498	-0.0430444	0.423896	0.2275	0.372717	-0.640296	0.0841456	-2.76036	0.226023	0.0746886	0.392034	-0.0728134	0.380849	-0.416917	0.29362	0.325998	0.377733	Os03g0133400; K13473 chitin elicitor-binding protein (A)	LysM domain-containing GPI-anchored protein 2 OS=Arabidopsis thaliana GN=LYM2 PE=1 SV=1	LysM domain
BnaA07T0105900WE	0.594069	0.00339058	-0.602785	0.0127836	-0.339919	0.257639	-0.673319	0.027626	-0.0288038	0.399804	0.223748	0.258618	0.30056	0.210282	-2.77734	0.262759	2.22924	0.0448802	0.27469	0.302415	0.245238	0.120617	-0.506544	0.183954	T24P13.4; K15151 mediator of RNA polymerase II transcription subunit 10 (A)	Mediator of RNA polymerase II transcription subunit 10b OS=Arabidopsis thaliana GN=MED10B PE=1 SV=1	Prefoldin subunit
BnaA07T0117100WE	0.712029	0.00946298	0.909467	0.0467481	0.108821	0.350197	-0.207471	0.225741	0.404222	0.0255473	-0.290854	0.0736521	-1.31079	0.000949539	-1.90961	0.235107	0.733561	0.0173786	-0.204928	0.186744	0.569829	0.0262412	-0.800473	0.150314	cytochrome c oxidase subunit 6b-1-like; K02267 cytochrome c oxidase subunit 6b (A)	Cytochrome c oxidase subunit 6b-1 OS=Arabidopsis thaliana GN=COX6B-1 PE=1 SV=1	Cytochrome oxidase c subunit VIb
BnaA07T0149700WE	1.17034	0.00441101	-0.057296	0.408827	0.25886	0.361616	-0.782193	0.0408988	0.786236	0.0373584	-0.131946	0.307931	-1.23581	0.00236996	-1.43307	0.131713	0.966603	0.00567795	-0.312979	0.162269	0.322124	0.148432	-0.834306	0.168273	60S acidic ribosomal protein P2-2-like; K02943 large subunit ribosomal protein LP2 (A)	60S acidic ribosomal protein P2-1 OS=Arabidopsis thaliana GN=RPP2A PE=2 SV=2	60s Acidic ribosomal protein
BnaA07T0160900WE	-0.0516176	0.427115	0.651888	0.260027	0.0194571	0.417586	-1.30494	0.00796345	-0.269105	0.286878	1.37923	0.000737061	0.664992	0.00372993	0.699262	0.0471346	1.32613	0.0227349	0.196086	0.0928935	0.675578	0.134937	1.59999	0.0672059	ubiquitin receptor RAD23d; K10839 UV excision repair protein RAD23 (A)	Ubiquitin receptor RAD23d OS=Arabidopsis thaliana GN=RAD23D PE=1 SV=2	Ubiquitin family
BnaA07T0166100WE	-0.588194	0.00646312	-0.0373789	0.370133	-0.363801	0.130187	0.172071	0.112984	-0.0214032	0.441184	0.918554	0.0534609	0.521627	0.14161	-2.10121	0.213906	2.18987	0.0832481	-0.872	0.0538281	0.219095	0.285185	-1.18403	0.00772389	--	--	--
BnaA07T0187000WE	0.307164	0.00157429	0.184986	0.157845	0.35365	0.119892	0.381104	0.041461	-0.331629	0.152351	0.0527001	0.418387	-0.896744	0.00884079	-3.16067	0.266735	2.5358	0.0396846	-0.78	0.0274553	0.273956	0.199895	-1.12153	0.135	ferritin-3, chloroplastic-like; K00522 ferritin heavy chain [EC:1.16.3.2] (A)	Ferritin-3, chloroplastic OS=Arabidopsis thaliana GN=FER3 PE=2 SV=1	Ferritin-like domain
BnaA07T0187900WE	0.0227091	0.36247	0.47924	0.0273938	-0.250741	0.210943	-0.410735	0.0470837	-0.150809	0.213487	0.0594836	0.330657	-0.167968	0.343939	-2.57639	0.269712	1.71375	0.00541272	-0.530369	0.0581506	0.55365	0.0112393	-0.833529	0.00117659	copper transport protein CCH; K07213 copper chaperone (A)	Copper transport protein CCH OS=Arabidopsis thaliana GN=CCH PE=1 SV=1	Heavy-metal-associated domain
BnaA07T0188300WE	0.0138512	0.411502	-1.84611	0.0536826	-0.58523	0.0305976	0.5534	0.0510391	-0.567641	0.0884453	-0.30895	0.327992	-0.0368638	0.40106	-0.545289	0.0544261	1.22414	0.16623	-0.69115	0.0187127	0.200488	0.396404	-0.441691	0.108937	40S ribosomal protein S26-3-like; K02976 small subunit ribosomal protein S26e (A)	40S ribosomal protein S26-3 OS=Arabidopsis thaliana GN=RPS26C PE=2 SV=1	No apical meristem (NAM) protein
BnaA07T0216200WE	0.712314	0.0150128	0.262925	0.016534	0.0111804	0.429817	-0.136291	0.152808	-0.351878	0.0314845	-0.591559	0.0628006	-0.588113	0.000287073	-1.86275	0.193613	0.452151	0.0658345	-0.337077	0.105155	0.00783924	0.378872	-0.126152	0.424918	hypothetical protein; K08145 MFS transporter, SP family, solute carrier family 2 (facilitated glucose transporter), member 8 (A)	Golgin candidate 5 OS=Arabidopsis thaliana GN=GC5 PE=1 SV=1	TATA element modulatory factor 1 DNA binding
BnaC06T0267100WE	0.739389	0.0734365	-0.0608162	0.301264	-0.377713	0.223356	0.551158	0.0313679	-0.429392	0.252856	-1.03405	0.0935862	-0.332952	0.10666	-0.987461	0.253514	0.47442	0.215449	0.330464	0.125964	-0.629498	0.152677	0.687778	0.267006	hypothetical protein; K08142 MFS transporter, SP family, solute carrier family 2 (facilitated glucose transporter), member 3 (A)	Golgin candidate 5 OS=Arabidopsis thaliana GN=GC5 PE=1 SV=1	TATA element modulatory factor 1 DNA binding
BnaA07T0279100WE	0.0299011	0.373179	-1.84969	0.124491	-0.616547	0.0675348	-0.0945642	0.0689589	-0.870291	0.0971086	-0.250222	0.303661	0.320567	0.339145	0.584527	0.0427198	0.789492	0.179857	-1.1889	0.136949	-1.18997	0.0907075	-1.13839	0.130678	cytosolic isocitrate dehydrogenase [NADP]-like; K00031 isocitrate dehydrogenase [EC:1.1.1.42] (A)	Cytosolic isocitrate dehydrogenase [NADP] OS=Arabidopsis thaliana GN=CICDH PE=2 SV=1	Isocitrate/isopropylmalate dehydrogenase
BnaA07T0303300WE	3.10934	0.0837716	0.418412	0.185625	0.274272	0.172418	-0.66686	0.162612	-0.455395	0.0841323	-0.767631	0.154685	-0.919818	0.0153765	-1.16593	0.0833767	-0.201819	0.389165	0.636312	0.0931705	-0.562445	0.219961	-0.513052	0.294395	--	--	cAMP-regulated phosphoprotein/endosulfine conserved region
BnaA07T0325200WE	0.305427	0.131263	0.490686	0.0411996	0.0691586	0.437356	-0.0593398	0.362667	0.646494	0.00299645	-0.341674	0.0678067	-1.2859	0.00182164	-3.83207	0.280997	2.5046	0.0620339	-0.232349	0.230905	0.528881	0.0065109	-1.0081	0.0540979	patellin-3-like; K19996 phosphatidylinositol transfer protein SFH5 (A)	Patellin-1 OS=Arabidopsis thaliana GN=PATL1 PE=1 SV=2	CRAL/TRIO, N-terminal domain
BnaA07T0340500WE	0.101507	0.232583	0.0567482	0.358608	0.06948	0.224252	0.373604	0.0306284	-0.684397	0.113721	0.296519	0.191661	0.363577	0.139257	-3.03265	0.261044	1.49674	0.055546	-0.879435	0.0106946	-0.409233	0.04308	-0.136754	0.411692	glycine-rich RNA-binding protein 5, mitochondrial-like; K12741 heterogeneous nuclear ribonucleoprotein A1/A3 (A)	Glycine-rich RNA-binding protein 5, mitochondrial OS=Arabidopsis thaliana GN=RBG5 PE=2 SV=1	RNA recognition motif. (a.k.a. RRM, RBD, or RNP domain)
BnaA07T0344200WE	-0.472621	0.0382619	-0.82289	0.0264269	-0.253944	0.0845194	0.24995	0.198677	-0.225688	0.220757	0.459471	0.233603	1.09592	0.0470901	-1.74445	0.187997	-0.169172	0.429393	-0.507422	0.248597	0.287236	0.356977	-1.34829	0.156131	HHIPL2, TAF1A; HHIP-like 2; K15212 TATA box-binding protein-associated factor RNA polymerase I subunit A (A)	HIPL1 protein OS=Arabidopsis thaliana GN=HIPL1 PE=1 SV=2	Glucose / Sorbosone dehydrogenase
BnaA07T0354800WE	1.06849	0.171913	-0.114623	0.222243	0.355674	0.0978438	0.576837	0.0644596	-0.241117	0.375957	-0.729672	0.270992	0.100591	0.193665	-0.0289964	0.337042	-0.226852	0.203713	0.688934	0.0439273	-0.33532	0.141819	0.333	0.367915	--	Dehydrin ERD14 OS=Arabidopsis thaliana GN=ERD14 PE=1 SV=1	Dehydrin
BnaA07T0365600WE	-0.419395	0.0267981	-0.127365	0.258782	0.230716	0.169268	0.459951	0.0291232	0.189792	0.248894	0.465966	0.114765	0.855258	0.0721185	-2.47938	0.263886	2.28962	0.0966991	-0.540389	0.0136623	0.358666	0.143711	-0.197966	0.286543	protein disulfide isomerase-like 1-2; K09580 protein disulfide-isomerase A1 [EC:5.3.4.1] (A)	Protein disulfide isomerase-like 1-2 OS=Arabidopsis thaliana GN=PDIL1-2 PE=2 SV=1	Thioredoxin-like domain
BnaC06T0460800WE	-0.22839	0.193623	-0.783496	0.0138678	1.32892	0.0141715	0.98108	0.00477673	0.247774	0.240643	1.23981	0.164389	-0.199631	0.382113	-1.64365	0.22405	-0.672943	0.0515272	0.0693578	0.359401	-0.00115936	0.414076	-0.27753	0.349807	hypothetical protein; K14962 COMPASS component SWD2 (A)	Epidermis-specific secreted glycoprotein EP1 OS=Daucus carota GN=EP1 PE=1 SV=1	D-mannose binding lectin
BnaA07T0122200WE	1.64459	0.079372	0.0604574	0.377398	0.329254	0.0795874	-0.413444	0.201328	0.461369	0.062979	0.120751	0.355694	-0.801893	0.0159173	0.0812545	0.439778	0.0901272	0.396801	0.329936	0.0559059	-0.519948	0.259023	-0.760605	0.228749	HGS; hepatocyte growth factor-regulated tyrosine kinase substrate; K12182 hepatocyte growth factor-regulated tyrosine kinase substrate (A)	TOM1-like protein 2 OS=Mus musculus GN=Tom1l2 PE=2 SV=1	GAT domain
BnaA07T0195300WE	0.71985	0.179429	-0.0385769	0.216155	-0.127802	0.291209	-0.388103	0.0611372	0.484124	0.0454044	-0.807731	0.0406781	-0.536117	0.431341	0.682831	0.149821	-0.0626595	0.0393615	0.0652763	0.335869	-0.0706799	0.234023	0.10738	0.439848	uncharacterized LOC101779298; K17302 coatomer, subunit beta' (A)	Vesicle-associated protein 1-2 OS=Arabidopsis thaliana GN=PVA12 PE=1 SV=1	MSP (Major sperm protein) domain
BnaA08T0002800WE	0.61545	0.125744	0.940167	0.0790146	-0.0063501	0.407232	2.22263	0.0251526	-0.22392	0.417629	-1.11043	0.162692	-1.43467	0.150918	-0.105442	0.441403	-0.0707522	0.18705	-1.79439	0.0255173	0.384062	0.165912	0.610747	0.100889	protein BOLA1, chloroplastic-like; K05527 BolA protein (A)	Protein BOLA1, chloroplastic OS=Arabidopsis thaliana GN=BOLA1 PE=1 SV=1	BolA-like protein
BnaC03T0693400WE	0.644164	0.247647	-0.691196	0.132278	0.0551528	0.438545	-1.55368	0.0381216	-0.917511	0.132662	0.397294	0.266432	-0.456921	0.268151	1.01813	0.0122374	0.00922071	0.224993	-0.46709	0.0737525	0.504116	0.199485	-0.43824	0.192564	malate dehydrogenase 1, mitochondrial; K00026 malate dehydrogenase [EC:1.1.1.37] (A)	Malate dehydrogenase 1, mitochondrial OS=Arabidopsis thaliana GN=At1g53240 PE=1 SV=1	lactate/malate dehydrogenase, NAD binding domain
BnaA08T0043100WE	0.246366	0.0893481	0.323362	0.240182	0.456741	0.0110388	-0.261377	0.140465	-0.493772	0.00617235	0.359723	0.149968	-0.238681	0.18021	-2.78016	0.241023	0.322469	0.118833	0.0828826	0.280956	0.392358	0.0347588	0.226366	0.336986	--	Succinate dehydrogenase subunit 5, mitochondrial OS=Arabidopsis thaliana GN=SDH5 PE=1 SV=1	Domain of unknown function (DUF4370)
BnaA08T0045300WE	-1.18558	0.0272392	0.27628	0.136723	0.499652	0.0933239	0.335311	0.0192185	-0.0361715	0.231608	2.33601	0.0725301	-1.44789	0.116801	-3.01806	0.266566	1.58122	0.0286414	-0.821061	0.0464843	0.117985	0.180258	-0.840708	0.238889	hypothetical protein; K16292 KDEL-tailed cysteine endopeptidase [EC:3.4.22.-] (A)	Cysteine proteinase RD21a OS=Arabidopsis thaliana GN=RD21A PE=1 SV=1	Granulin
BnaA08T0098300WE	0.862407	0.0918751	0.0379642	0.325106	-0.295783	0.0106235	-0.352505	0.137266	0.0913038	0.38109	-0.687214	0.195357	-0.0806783	0.243708	-1.84484	0.256456	1.3421	0.0680576	0.48659	0.00395149	-0.0213956	0.438033	0.449921	0.212599	probable H/ACA ribonucleoprotein complex subunit 1; K13199 plasminogen activator inhibitor 1 RNA-binding protein (A)	--	Stm1
BnaA05T0084500WE	0.101048	0.326814	-1.49071	0.0323039	-0.344232	0.197017	0.0303178	0.392053	0.102023	0.323691	0.159296	0.417196	1.92984	0.0346321	0.791814	0.0206123	-0.0421993	0.342751	-0.0365969	0.424439	0.355052	0.265709	-1.07159	0.0758201	--	--	ML domain
BnaA08T0120600WE	1.0633	0.0513396	0.403854	0.0316767	-0.246767	0.123865	-0.324476	0.16035	0.290614	0.287927	-0.174942	0.257712	-0.634644	0.00928049	-2.73076	0.235365	0.72012	0.156997	0.608362	0.00625278	-0.613504	0.110261	0.281301	0.331597	polyadenylate-binding protein 2; K13126 polyadenylate-binding protein (A)	Polyadenylate-binding protein 2 OS=Arabidopsis thaliana GN=PAB2 PE=1 SV=1	Poly-adenylate binding protein, unique domain
BnaA08T0139700WE	0.417506	0.116785	0.305598	0.148721	-0.106669	0.370368	-0.274694	0.0674447	0.466718	0.0393577	-0.124031	0.227763	-0.652072	0.00857621	-2.20607	0.233423	0.34204	0.047068	0.208869	0.228002	-0.0444413	0.425545	-1.04104	0.151078	villin-4; K05768 gelsolin (A)	Villin-4 OS=Arabidopsis thaliana GN=VLN4 PE=1 SV=1	Villin headpiece domain
BnaA08T0149500WE	0.997607	0.0321855	0.0319971	0.350844	-0.657449	0.128156	-0.273075	0.145089	0.703786	0.0242127	-0.118968	0.341058	-0.548236	0.0477326	-2.41027	0.215206	1.39786	0.0974062	0.109951	0.440434	-0.0036892	0.379381	0.287671	0.166067	--	Proton pump-interactor 1 OS=Arabidopsis thaliana GN=PPI1 PE=1 SV=2	--
BnaA08T0166900WE	-0.0377021	0.114474	0.364558	0.0306416	-0.191145	0.241102	0.304452	0.105272	-0.12599	0.224684	0.204109	0.223814	-0.133349	0.312824	-2.05685	0.218299	0.354252	0.146768	-0.30024	0.129023	-0.0367483	0.260019	-0.537895	0.125873	nuclear autoantigenic sperm protein; K11291 nuclear autoantigenic sperm protein (A)	NASP-related protein sim3 OS=Schizosaccharomyces pombe (strain 972 / ATCC 24843) GN=sim3 PE=1 SV=1	SHNi-TPR
BnaA08T0170800WE	0.65406	0.0414594	1.21859	0.0933975	-0.071595	0.412875	-0.852274	0.0741559	0.807672	0.000337003	-0.154585	0.251321	-1.35866	0.0540087	-0.480274	0.102079	0.733119	0.00943187	-0.161721	0.384585	0.55899	0.0361547	-0.947618	0.215839	heat shock 70 kDa protein 9, mitochondrial-like; K04043 molecular chaperone DnaK (A)	Heat shock 70 kDa protein 9, mitochondrial OS=Arabidopsis thaliana GN=HSP70-9 PE=2 SV=1	Hsp70 protein
BnaA08T0182400WE	0.0475821	0.311857	0.0155338	0.428945	0.176571	0.187291	-0.149234	0.222549	-0.123033	0.368164	0.683982	0.0314557	0.579566	0.0272962	-3.00157	0.263278	1.23859	0.0797731	0.211288	0.0919913	-0.161984	0.270494	-0.0531863	0.432879	heterogeneous nuclear ribonucleoprotein 1-like; K14411 RNA-binding protein Musashi (A)	Heterogeneous nuclear ribonucleoprotein 1 OS=Arabidopsis thaliana GN=RNP1 PE=1 SV=1	RNA recognition motif. (a.k.a. RRM, RBD, or RNP domain)
BnaA08T0189100WE	0.984536	0.128652	0.471801	0.126545	0.747789	0.0853129	0.495233	0.254841	-0.0113737	0.442375	-1.26581	0.210244	0.781091	0.0707853	-0.253299	0.208937	-0.785528	0.0385122	-0.054893	0.190884	-2.40281	0.0032093	-0.820736	0.2174	uncharacterized LOC103329149; K19307 25S rRNA (uracil2634-N3)-methyltransferase [EC:2.1.1.313] (A)	--	Protein of unknown function (DUF1296)
BnaA08T0220400WE	0.64275	0.0657678	0.579418	0.00883256	-0.31649	0.175774	0.11503	0.22941	0.123281	0.25308	0.701837	0.0825409	-0.187921	0.321943	-3.00153	0.269315	1.96838	0.0951847	-0.620329	0.0465038	0.118508	0.282081	-1.25286	0.238505	GRMZM2G410991; uncharacterized LOC100384051; K13473 chitin elicitor-binding protein (A)	LysM domain-containing GPI-anchored protein 1 OS=Arabidopsis thaliana GN=LYM1 PE=1 SV=1	LysM domain
BnaA08T0220800WE	-0.550047	0.0689481	-0.146494	0.239742	-0.0474753	0.144988	0.200593	0.263795	0.110759	0.320151	0.70845	0.0910945	0.555082	0.0878209	-1.87728	0.232287	1.5401	0.0273447	-0.454267	0.124569	0.520135	0.058261	-0.826864	0.0842301	protein disulfide isomerase-like 1-1; K09580 protein disulfide-isomerase A1 [EC:5.3.4.1] (A)	Protein disulfide isomerase-like 1-1 OS=Arabidopsis thaliana GN=PDIL1-1 PE=1 SV=1	Thioredoxin-like domain
BnaC08T0198600WE	0.677674	0.0026712	-0.0903815	0.285783	0.069032	0.337273	-0.384518	0.129545	0.108606	0.352855	0.303261	0.05169	-0.732111	0.037195	-2.36097	0.226534	0.508928	0.0400593	-0.563087	0.0423525	0.0499605	0.405627	-0.204509	0.328824	transcription factor BTF3 homolog 4-like; K01527 nascent polypeptide-associated complex subunit beta (A)	Putative GDP-L-fucose synthase 2 OS=Arabidopsis thaliana GN=GER2 PE=1 SV=1	NAC domain
BnaA08T0246100WE	-0.645085	0.0201295	0.264357	0.239968	0.207426	0.0632005	0.268227	0.069857	0.168816	0.240529	0.113725	0.300224	-0.215384	0.182132	-1.13679	0.038971	1.63571	0.084283	-0.270607	0.250914	-0.141888	0.432721	-0.891976	0.0297415	GK22253 gene product from transcript GK22253-RB; K14572 midasin (A)	Methyl-CpG-binding domain-containing protein 10 OS=Arabidopsis thaliana GN=MBD10 PE=1 SV=1	Methyl-CpG binding domain
BnaA08T0250400WE	1.90774	0.0130234	1.01302	0.0675203	1.08003	0.0394085	-1.90765	0.0137141	0.761245	0.075252	0.167053	0.183731	-1.76659	0.00348468	-3.21293	0.254271	0.911032	0.0253687	-0.688756	0.0628839	0.831747	0.0307598	-0.862684	0.129462	mitochondrial intermembrane space import and assembly protein 40-like; K17782 mitochondrial intermembrane space import and assembly protein 40 (A)	--	GCK domain
BnaA08T0252200WE	1.03497	0.151714	-1.2768	0.133294	-0.169461	0.259427	-0.27616	0.00384595	-0.484614	0.262687	0.659961	0.0280574	-0.0552108	0.393921	-3.08706	0.179141	1.23639	0.0796928	-1.27475	0.0352575	0.247252	0.285752	-1.4299	0.261217	glyceraldehyde-3-phosphate dehydrogenase, cytosolic-like; K00134 glyceraldehyde 3-phosphate dehydrogenase [EC:1.2.1.12] (A)	Glyceraldehyde-3-phosphate dehydrogenase, cytosolic OS=Sinapis alba GN=GAPC PE=2 SV=2	Glyceraldehyde 3-phosphate dehydrogenase, NAD binding domain
BnaA08T0255000WE	0.854709	0.132801	0.301047	0.100425	0.845663	0.0201359	0.700619	0.0113609	-0.309469	0.318409	-1.01272	0.267398	0.916131	0.125987	0.670391	0.11845	0.225752	0.30803	-1.72302	0.0294383	0.231463	0.320444	-0.274419	0.37545	--	--	--
BnaA08T0257500WE	0.00473067	0.425352	0.0132228	0.413555	-0.255772	0.0991253	-0.657962	0.0139046	0.024076	0.428083	0.219345	0.125321	-0.139143	0.222655	-2.49478	0.247301	1.85664	0.0208234	0.245032	0.0486922	0.805657	0.0109242	-0.834589	0.224937	probable calcium-binding protein CML13; K13448 calcium-binding protein CML (A)	Probable calcium-binding protein CML13 OS=Arabidopsis thaliana GN=CML13 PE=2 SV=1	EF-hand domain
BnaA08T0296500WE	1.58529	0.199288	-0.322459	0.215264	-0.218905	0.20142	1.07313	0.00436678	0.201981	0.395303	-0.337834	0.333355	0.553109	0.158835	-0.672617	0.0502967	0.795972	0.250845	-0.33674	0.104987	-0.466353	0.224327	0.553698	0.225205	pre-mRNA-splicing factor SLU7-A-like; K12819 pre-mRNA-processing factor SLU7 (A)	Pre-mRNA-splicing factor SLU7-A OS=Arabidopsis thaliana GN=At1g65660 PE=1 SV=2	Pre-mRNA splicing Prp18-interacting factor
BnaA08T0295900WE	-0.566394	0.0423128	-0.356065	0.0916086	0.239478	0.162434	-0.223885	0.204769	-0.156354	0.287318	0.0710227	0.215302	1.17944	0.00784077	-1.70249	0.221868	0.0119323	0.286388	0.558685	0.0591797	0.935842	0.00654389	-0.970837	0.0797746	Os03g0332500; K02866 large subunit ribosomal protein L10e (A)	Acid phosphatase 1 OS=Solanum lycopersicum GN=APS1 PE=2 SV=1	HAD superfamily, subfamily IIIB (Acid phosphatase)
BnaA08T0294900WE	-0.217331	0.0619027	-0.264654	0.0666493	0.321445	0.0407376	0.367844	0.0124247	-0.667974	0.0168292	0.225716	0.255981	0.264653	0.172819	-3.96906	0.283447	2.31759	0.086438	-0.941503	0.0257918	-0.229979	0.23121	-0.413831	0.310649	40S ribosomal protein S15-1; K02958 small subunit ribosomal protein S15e (A)	40S ribosomal protein S15-1 OS=Arabidopsis thaliana GN=RPS15A PE=2 SV=1	Ribosomal protein S19
BnaA08T0284200WE	0.300002	0.0769294	-0.155443	0.283719	-0.336872	0.217935	-0.477728	0.0686557	-0.464596	0.0554927	-0.614137	0.068935	-0.589552	0.0898402	-3.54593	0.301438	1.94751	0.021663	-0.641164	0.0680659	0.727298	0.016418	-0.207543	0.24354	ran-binding protein 1 homolog a-like; K15306 Ran-binding protein 1 (A)	Ran-binding protein 1 homolog a OS=Arabidopsis thaliana GN=RANBP1A PE=1 SV=1	RanBP1 domain
BnaA09T0026100WE	0.510273	0.000916534	-0.0073376	0.223894	0.52217	0.0305976	-0.496277	0.104595	-0.0461144	0.338335	-0.0653455	0.383836	-0.367101	0.108182	-0.566352	0.100074	0.801202	0.0579119	0.284635	0.0812541	0.669798	0.0310934	-0.32476	0.372858	thioredoxin M2, chloroplastic-like; K03671 thioredoxin 1 (A)	Thioredoxin M2, chloroplastic OS=Arabidopsis thaliana GN=At4g03520 PE=1 SV=2	Thioredoxin
BnaA09T0066200WE	0.667909	0.137115	0.290529	0.351264	-0.157056	0.316511	0.757155	0.0084535	0.0424816	0.325201	-0.305409	0.288303	-0.130186	0.166104	-3.16827	0.215283	0.768784	0.13302	-0.735284	0.0630467	-0.142659	0.420828	0.41747	0.441949	glycine-rich RNA-binding protein 3, mitochondrial-like; K12741 heterogeneous nuclear ribonucleoprotein A1/A3 (A)	Glycine-rich RNA-binding protein 3, mitochondrial OS=Arabidopsis thaliana GN=RBG3 PE=2 SV=1	RNA recognition motif. (a.k.a. RRM, RBD, or RNP domain)
BnaA09T0071500WE	0.595625	0.100858	1.14218	0.00378645	-0.227721	0.343734	0.0372705	0.30601	-0.182332	0.434562	-0.610072	0.0443082	-0.367132	0.370519	-2.23401	0.247727	-0.873979	0.0288883	0.413933	0.152664	-0.48779	0.022301	0.00709384	0.410422	peroxisomal membrane protein PEX14-like; K13343 peroxin-14 (A)	Peroxisomal membrane protein PEX14 OS=Arabidopsis thaliana GN=PEX14 PE=1 SV=2	Peroxisomal membrane anchor protein (Pex14p) conserved region
BnaA09T0076200WE	-0.517937	0.0578131	0.556519	0.229826	-0.0359805	0.437691	-0.393038	0.163153	0.665721	0.203334	0.700747	0.263012	-1.90832	0.00195475	-1.3276	0.0135424	1.61736	0.0307688	-0.261647	0.240907	-0.360406	0.194756	-1.2162	0.000375023	DNA ligase 1-like; K17046 protein DEK (A)	--	DEK C terminal domain
BnaA09T0079000WE	1.34884	0.0708152	0.552536	0.106333	0.885652	0.00225389	-1.23015	0.04121	-0.217971	0.204395	-0.863364	0.135598	-0.461739	0.0696614	2.39956	0.00153349	-0.113483	0.303293	-0.931118	0.126621	0.229486	0.342679	-0.24327	0.348699	--	Uncharacterized protein C6C3.02c OS=Schizosaccharomyces pombe (strain 972 / ATCC 24843) GN=SPAC6C3.02c PE=4 SV=1	CHCH domain
BnaA09T0093600WE	0.766269	0.0555791	0.339283	0.0118415	0.220232	0.0690141	0.182796	0.0888899	-0.20514	0.220772	-0.661126	0.149671	-0.069618	0.310543	-2.88183	0.259082	-0.000319282	0.332465	-0.432646	0.0907979	-0.154456	0.277177	0.687818	0.242056	synj1; synaptojanin-1; K01099 phosphatidylinositol-bisphosphatase [EC:3.1.3.36] (A)	Protein GRIP OS=Arabidopsis thaliana GN=GRIP PE=1 SV=2	GRIP domain
BnaA09T0101800WE	1.91605	0.0624101	-0.715603	0.037771	0.284257	0.395089	-1.00974	0.00910834	-0.252894	0.226723	0.112778	0.242405	-0.359966	0.158041	-1.23868	0.00993129	0.395631	0.0952805	0.706419	0.0739158	0.127479	0.266297	-0.109644	0.337637	ubiquitin domain-containing protein DSK2b-like; K04523 ubiquilin (A)	Ubiquitin domain-containing protein DSK2b OS=Arabidopsis thaliana GN=DSK2B PE=1 SV=1	UBA/TS-N domain
BnaA09T0170100WE	-0.136085	0.355587	-0.213677	0.175649	-0.10646	0.30001	0.39928	0.0612342	0.120349	0.378465	0.862908	0.0709875	0.698528	0.0986526	-1.9275	0.233364	1.41024	0.0633668	-0.70017	0.0336531	0.0954536	0.373909	-0.736466	0.225704	calreticulin-1-like; K08057 calreticulin (A)	Calreticulin-1 OS=Arabidopsis thaliana GN=CRT1 PE=1 SV=1	Calreticulin family
BnaA09T0172700WE	0.267549	0.302736	0.516349	0.209248	-0.488732	0.0629825	-1.4669	0.0241534	0.0235144	0.431364	-0.61361	0.169253	-0.44811	0.0516827	-0.124927	0.367475	-0.755092	0.294609	-0.166611	0.193072	-0.16101	0.24025	-0.339844	0.271911	uncharacterized LOC105170420; K20100 YTH domain-containing protein 1 (A)	B2 protein OS=Daucus carota PE=2 SV=1	Development and cell death domain
BnaA09T0184900WE	0.04165	0.355929	-0.386104	0.00995666	-0.846156	0.0289688	0.0167542	0.370425	0.0409979	0.327202	0.133337	0.361178	-0.211257	0.259144	-2.92817	0.245716	1.51758	0.0339421	-0.76423	0.17276	0.010166	0.302955	-1.10622	0.0306607	fasciclin-like arabinogalactan protein 4; K19519 transforming growth factor-beta-induced protein (A)	Fasciclin-like arabinogalactan protein 13 OS=Arabidopsis thaliana GN=FLA13 PE=1 SV=1	Fasciclin domain
BnaA09T0229800WE	1.30964	0.0104977	1.54969	0.0507813	0.698448	0.133126	-0.581653	0.249038	1.03482	0.0104484	-0.475604	0.184941	-1.59301	0.0379673	-0.0468409	0.161199	-0.117949	0.380493	0.697484	0.0308004	0.645621	0.019629	0.152596	0.378029	--	--	--
BnaC09T0285000WE	-0.124469	0.409976	-1.41524	0.0375164	-0.33477	0.189894	0.430939	0.0181213	-1.04179	0.0119993	0.0560478	0.418626	0.862384	0.0608228	-3.04996	0.256013	1.29746	0.0856473	-1.04466	0.0539612	-0.118947	0.349923	-1.03621	0.201605	40S ribosomal protein S18-like; K02964 small subunit ribosomal protein S18e (A)	40S ribosomal protein S18 OS=Arabidopsis thaliana GN=RPS18A PE=1 SV=1	Ribosomal protein S13/S18
BnaA09T0384700WE	0.372683	0.235198	0.753576	0.00785919	0.0206971	0.391485	0.693579	0.0101487	0.0443454	0.334792	0.0183933	0.367527	-0.137038	0.356452	-2.68279	0.238642	1.50078	0.155098	-0.532569	0.126351	-0.266441	0.228341	0.358406	0.330153	--	--	Protein of unknown function (DUF642)
BnaA09T0394400WE	-0.116962	0.164797	0.0160622	0.435123	-1.17307	0.013906	-0.969954	0.040247	-0.167504	0.230136	-0.766984	0.0730684	-0.348262	0.156971	-2.89388	0.273878	0.263497	0.33914	1.32987	0.0789332	0.502415	0.192929	0.253414	0.357408	--	Protein E6 OS=Gossypium hirsutum GN=E6 PE=2 SV=1	--
BnaA09T0426400WE	-0.269954	0.28689	0.179391	0.128863	0.723456	0.156139	0.270843	0.244759	-0.327259	0.0944963	0.195378	0.134689	-0.379532	0.189337	-2.71807	0.181954	0.855331	0.169972	1.19272	0.0442788	0.423606	0.0644333	-1.09685	0.075864	--	MLP-like protein 31 OS=Arabidopsis thaliana GN=MLP31 PE=2 SV=2	Pathogenesis-related protein Bet v I family
BnaA09T0456100WE	1.55401	0.0249359	0.749139	0.0841267	0.278728	0.270439	-0.183655	0.306754	0.32024	0.0418471	-0.196143	0.222896	-1.88268	0.00326511	-1.44795	0.178174	-0.339277	0.203236	0.293134	0.12425	-0.0182388	0.420566	-0.65156	0.247918	ATP synthase subunit d, mitochondrial; K02138 F-type H+-transporting ATPase subunit d (A)	ATP synthase subunit d, mitochondrial OS=Arabidopsis thaliana GN=At3g52300 PE=1 SV=3	ATP synthase D chain, mitochondrial (ATP5H)
BnaA09T0458800WE	-1.32893	0.00300181	-0.599081	0.21987	0.036381	0.2632	0.507408	0.226024	0.191023	0.28681	-0.0572689	0.420696	0.890614	0.0727341	-0.56317	0.169815	-0.266215	0.338318	0.15865	0.427391	-0.737785	0.14149	0.812407	0.246198	nucleolin-like; K13161 heterogeneous nuclear ribonucleoprotein R (A)	Heterogeneous nuclear ribonucleoprotein Q OS=Rattus norvegicus GN=Syncrip PE=2 SV=1	RNA recognition motif. (a.k.a. RRM, RBD, or RNP domain)
BnaA09T0460500WE	0.37131	0.185035	-0.512149	0.147779	-0.259259	0.0346244	-0.0899948	0.189844	-0.451904	0.134773	-0.352877	0.162888	-0.467517	0.225515	-0.880171	0.182566	0.563156	0.215432	-1.10746	0.0595311	0.203502	0.258028	-0.162695	0.334879	probable monodehydroascorbate reductase, cytoplasmic isoform 3; K08232 monodehydroascorbate reductase (NADH) [EC:1.6.5.4] (A)	Probable monodehydroascorbate reductase, cytoplasmic isoform 3 OS=Arabidopsis thaliana GN=At3g52880 PE=1 SV=1	Pyridine nucleotide-disulphide oxidoreductase
BnaA09T0461400WE	-0.371733	0.0461939	0.0138257	0.427126	0.343732	0.124399	-0.0922277	0.288615	-0.357281	0.0571705	0.165457	0.246393	0.00587179	0.331015	-2.40086	0.262567	2.19798	0.0404043	-0.378684	0.0167944	0.660045	0.0191277	-1.02205	0.0729925	peroxiredoxin-2D; K03386 peroxiredoxin (alkyl hydroperoxide reductase subunit C) [EC:1.11.1.15] (A)	Peroxiredoxin-2E, chloroplastic OS=Arabidopsis thaliana GN=PRXIIE PE=1 SV=2	Redoxin
BnaA09T0486800WE	0.545686	0.0149869	0.351311	0.0630203	0.487099	0.016587	0.335375	0.128702	0.212067	0.0398932	0.227481	0.27063	-0.253672	0.224422	-2.87806	0.253446	1.20914	0.0572256	-0.731307	0.195943	0.244086	0.274824	-0.198953	0.284308	ferritin-1; K00522 ferritin heavy chain [EC:1.16.3.2] (A)	Ferritin-3, chloroplastic OS=Arabidopsis thaliana GN=FER3 PE=2 SV=1	Ferritin-like domain
BnaA09T0520800WE	-0.39664	0.02041	-0.100292	0.167399	-0.287268	0.0889119	0.264609	0.131179	-0.202217	0.175834	0.477363	0.233242	-0.116707	0.367041	-2.03548	0.172361	1.0016	0.0588111	-0.16444	0.309541	0.0727409	0.37212	-0.858756	0.0712914	serine/threonine-protein phosphatase 2A 65 kDa regulatory subunit A beta isoform-like; K03456 serine/threonine-protein phosphatase 2A regulatory subunit A (A)	Fasciclin-like arabinogalactan protein 10 OS=Arabidopsis thaliana GN=FLA10 PE=1 SV=1	Fasciclin domain
BnaA09T0522800WE	0.00510449	0.219562	-0.0170452	0.226569	-0.283508	0.237705	-0.406625	0.00539157	0.816882	0.00555698	-0.14347	0.172809	-0.347674	0.164367	0.675899	0.0695332	1.09447	0.0242979	0.060382	0.312833	0.594884	0.0413578	-1.23751	0.136358	--	Uncharacterized protein At3g61260 OS=Arabidopsis thaliana GN=At3g61260 PE=1 SV=1	Remorin, N-terminal region
BnaA09T0545600WE	-0.140761	0.13051	-0.0545338	0.32706	-0.695893	0.0952174	-0.00370965	0.44383	-0.0832665	0.343211	0.00669372	0.435734	0.578249	0.0651888	-3.4557	0.288531	2.20364	0.0791873	-0.732492	0.0267873	0.190742	0.226208	-0.114472	0.38502	--	Early nodulin-like protein 1 OS=Arabidopsis thaliana GN=At2g25060 PE=1 SV=2	Plastocyanin-like domain
BnaA09T0548600WE	0.860255	0.110338	-0.113111	0.43025	-0.281906	0.390585	-0.576356	0.205628	0.981258	0.014264	0.480398	0.180546	-0.264508	0.257283	-0.106474	0.239905	1.23759	0.214414	0.385911	0.30115	-0.878716	0.141553	1.01903	0.020705	--	--	--
BnaA09T0549700WE	0.777861	0.0378381	-0.420172	0.0420508	0.361765	0.0832204	-0.421882	0.0688544	0.131115	0.0883215	-0.584459	0.0107024	-0.247194	0.077288	-1.0137	0.25858	-0.601368	0.00303274	-0.0795999	0.426123	0.0419057	0.442568	-0.00454431	0.362617	leucine aminopeptidase 1-like; K01255 leucyl aminopeptidase [EC:3.4.11.1] (A)	Leucine aminopeptidase 1 OS=Arabidopsis thaliana GN=PM25 PE=1 SV=1	Cytosol aminopeptidase family, N-terminal domain
BnaA09T0550900WE	1.11734	0.0109493	0.736377	0.028457	-0.0234617	0.42787	-0.696499	0.0923392	-0.142674	0.209729	0.0190364	0.424837	-1.01242	0.00166279	-0.501429	0.144907	0.850957	0.0792498	-0.49079	0.0867382	0.523772	0.118122	0.115494	0.436933	--	Nucleoid-associated protein alr5067 OS=Nostoc sp. (strain PCC 7120 / UTEX 2576) GN=alr5067 PE=3 SV=1	YbaB/EbfC DNA-binding family
BnaA09T0555300WE	0.177651	0.0822719	-0.265814	0.30206	-0.882963	0.0623979	-0.89841	0.0922762	-0.680849	0.00143043	0.451107	0.0439785	0.462995	0.102007	-2.83965	0.250951	1.90862	0.0831039	-0.846129	0.0567498	0.668151	0.129675	-0.300142	0.259827	--	--	Late embryogenesis abundant protein 18
BnaA09T0611000WE	1.24645	0.166626	-0.537081	0.180723	1.93229	0.11318	2.77145	0.149222	-0.688789	0.268073	-1.12853	0.219902	2.18582	0.0893101	1.83364	0.0162744	-1.22925	0.397157	0.712223	0.175484	-1.30117	0.183262	1.56159	0.318446	--	--	--
BnaA09T0252100WE	-0.0654569	0.385519	-0.726954	0.0344644	-0.363868	0.190696	0.235081	0.0972425	-0.43374	0.0655855	0.521572	0.203285	0.352299	0.286444	-3.28974	0.274119	1.41206	0.0919554	-0.655974	0.0239248	0.105419	0.390696	-0.268543	0.304075	peroxidase C2; K00430 peroxidase [EC:1.11.1.7] (A)	Peroxidase C2 OS=Armoracia rusticana GN=PRXC2 PE=3 SV=1	Peroxidase
BnaA09T0477700WE	-0.326942	0.0377148	-0.061434	0.326284	0.0961377	0.324469	-0.251895	0.0843098	0.00778743	0.403692	0.389966	0.098505	0.220687	0.16311	-2.45182	0.281033	2.20598	0.0242985	-0.433126	0.0155094	0.707548	0.00610428	-1.26226	0.042004	protein disulfide isomerase-like 1-3; K09580 protein disulfide-isomerase A1 [EC:5.3.4.1] (A)	Protein disulfide isomerase-like 1-3 OS=Arabidopsis thaliana GN=PDIL1-3 PE=2 SV=1	Thioredoxin-like domain
BnaA09T0592000WE	-0.852908	0.0146968	0.293914	0.154927	-0.0939289	0.27411	0.618139	0.00864444	0.621442	0.125969	0.285788	0.294682	-0.273516	0.176611	-0.791727	0.00795501	1.28379	0.159655	-0.486349	0.105853	-0.0461605	0.416895	-0.257601	0.271404	sister chromatid cohesion protein PDS5 homolog A; K11267 sister chromatid cohesion protein PDS5 (A)	Sister chromatid cohesion protein PDS5 homolog A OS=Gallus gallus GN=PDS5A PE=2 SV=2	--
BnaA10T0008900WE	1.06471	0.0328727	-0.387268	0.226401	-0.396627	0.194218	-0.973658	0.11657	0.221384	0.119295	-0.278679	0.179142	-0.736202	0.0119794	-1.91369	0.214637	1.83939	0.0122554	0.0682136	0.385006	0.744512	0.0450868	-0.377549	0.134241	60S acidic ribosomal protein P1-3; K02942 large subunit ribosomal protein LP1 (A)	60S acidic ribosomal protein P1-3 OS=Arabidopsis thaliana GN=RPP1C PE=1 SV=2	60s Acidic ribosomal protein
BnaA10T0031600WE	1.31982	0.185612	0.89389	0.0208736	0.738513	0.121627	-1.3291	0.0642342	0.692483	0.226922	-0.496413	0.314863	0.573356	0.140704	-1.72846	0.214043	1.71616	0.162975	0.820122	0.013806	-0.323635	0.274544	2.0129	0.141032	ubiquitin carboxyl-terminal hydrolase 2-like; K11844 ubiquitin carboxyl-terminal hydrolase 16/45 [EC:3.4.19.12] (A)	UBX domain-containing protein 1 OS=Xenopus tropicalis GN=ubxn1 PE=2 SV=1	UBA/TS-N domain
BnaA10T0060800WE	-0.946112	0.00644721	0.218942	0.0864211	0.476718	0.0223166	0.491693	0.0708428	0.162387	0.29131	1.64494	0.130265	-0.632889	0.137289	-2.58164	0.158319	0.793165	0.0600054	-0.240787	0.278019	0.550757	0.0871642	-1.15892	0.1707	hypothetical protein; K16292 KDEL-tailed cysteine endopeptidase [EC:3.4.22.-] (A)	Cysteine proteinase RD21a OS=Arabidopsis thaliana GN=RD21A PE=1 SV=1	Granulin
BnaA10T0109700WE	2.22667	0.0368257	-0.0778385	0.193851	1.38051	0.0375609	-2.39943	0.0434443	-0.717146	0.200159	0.292695	0.363756	0.507048	0.180636	-0.171354	0.0622112	0.663706	0.0112596	-1.0886	0.108134	0.0248108	0.407261	0.911185	0.44255	grpE protein homolog, mitochondrial; K03687 molecular chaperone GrpE (A)	Protein GrpE OS=Rhodopseudomonas palustris (strain TIE-1) GN=grpE PE=3 SV=1	GrpE
BnaA10T0114200WE	-1.31785	0.0181823	0.117122	0.439286	0.238148	0.337992	-1.05338	0.0820989	1.04459	0.00110398	0.337735	0.242794	1.065	0.108875	-1.05364	0.0903037	1.57172	0.104616	-0.0236056	0.415166	0.555994	0.257816	-0.566109	0.194305	glutamic acid-rich protein-like; K17046 protein DEK (A)	Protein DEK OS=Homo sapiens GN=DEK PE=1 SV=1	DEK C terminal domain
BnaA10T0115100WE	0.942508	0.0179141	0.673662	0.00677242	0.156389	0.220383	0.364967	0.0656004	-0.496859	0.0194326	-0.308699	0.250906	-0.392405	0.0606102	0.27509	0.288465	0.111421	0.335196	-0.453447	0.12571	0.0160667	0.413747	-0.0946814	0.21125	putative WEB family protein At4g17210; K17618 ubiquitin-like domain-containing CTD phosphatase 1 [EC:3.1.3.16] (A)	WEB family protein At5g55860 OS=Arabidopsis thaliana GN=At5g55860 PE=1 SV=1	Weak chloroplast movement under blue light
BnaA10T0120100WE	0.253571	0.204473	-0.129922	0.379651	-0.434165	0.0958408	0.391822	0.0075773	0.129344	0.357694	0.0112751	0.444189	0.0335974	0.425762	-1.73913	0.241716	0.181942	0.287319	0.456419	0.0411402	0.257649	0.327626	-0.570184	0.311473	glucosidase 2 subunit beta-like; K08288 protein kinase C substrate 80K-H (A)	Glucosidase 2 subunit beta OS=Arabidopsis thaliana GN=PSL4 PE=2 SV=1	Glucosidase II beta subunit-like protein
BnaA10T0130500WE	0.136896	0.282241	0.179469	0.162548	-0.231602	0.331588	0.142951	0.158458	0.658231	0.0329455	-0.503928	0.146531	0.601059	0.0422771	-2.91729	0.273894	0.746858	0.105827	-0.0279191	0.350099	0.011815	0.438241	0.100334	0.36341	--	Calmodulin-binding protein 60 B OS=Arabidopsis thaliana GN=CBP60B PE=2 SV=1	Calmodulin binding protein-like
BnaA10T0155700WE	-0.453868	0.00824299	-0.31632	0.113808	-0.158874	0.233293	0.467367	0.0384387	0.00495994	0.427844	0.332405	0.224501	0.80876	0.0488901	-2.70267	0.271417	1.89588	0.0637674	-0.406597	0.14616	0.324128	0.0803967	-0.214009	0.33646	protein disulfide isomerase-like 1-4; K09580 protein disulfide-isomerase A1 [EC:5.3.4.1] (A)	Protein disulfide isomerase-like 1-4 OS=Arabidopsis thaliana GN=PDIL1-4 PE=1 SV=1	Thioredoxin-like domain
BnaA10T0176400WE	0.357601	0.0394356	0.303662	0.0326926	0.269161	0.0919227	-0.137599	0.0975197	0.0937499	0.179084	-0.261109	0.07624	-0.208656	0.15555	-2.25464	0.247438	0.440118	0.160712	-0.261091	0.127397	0.379629	0.126749	-0.609674	0.235496	elongation factor 1-beta 2; K03232 elongation factor 1-beta (A)	Elongation factor 1-beta 1 OS=Arabidopsis thaliana GN=At5g12110 PE=2 SV=2	EF-1 guanine nucleotide exchange domain
BnaA10T0187000WE	0.52944	0.346034	-2.32401	0.104173	-1.09266	0.0126184	0.305831	0.121917	-1.53672	0.0668727	-0.871271	0.216269	0.616636	0.032788	-2.24089	0.169141	1.55512	0.064542	-1.286	0.127769	-0.257234	0.329351	-1.05829	0.0367331	5-methyltetrahydropteroyltriglutamate--homocysteine methyltransferase 1-like; K00549 5-methyltetrahydropteroyltriglutamate--homocysteine methyltransferase [EC:2.1.1.14] (A)	5-methyltetrahydropteroyltriglutamate--homocysteine methyltransferase 1 OS=Arabidopsis thaliana GN=MS1 PE=1 SV=1	Cobalamin-independent synthase, N-terminal domain
BnaA10T0189800WE	0.750994	0.0914532	0.462204	0.136079	1.17636	0.0435735	-0.0303597	0.382305	0.102055	0.437334	-0.468276	0.119514	-1.09433	0.0678609	-1.72351	0.0337342	-0.147457	0.288528	-1.13959	0.00808137	0.584655	0.137293	-0.138988	0.298573	hypothetical protein; K05527 BolA protein (A)	Protein BOLA4, chloroplastic/mitochondrial OS=Arabidopsis thaliana GN=BOLA4 PE=1 SV=1	BolA-like protein
BnaA10T0195300WE	1.20086	0.0933172	0.850188	0.0122174	0.104002	0.225115	0.00625026	0.375212	-0.35811	0.363281	-0.860524	0.148704	-0.784571	0.0220285	-0.803332	0.226768	1.13497	0.111495	1.0769	0.05339	-1.15287	0.0819129	0.204005	0.211859	SART-1 family protein DOT2-like; K11984 U4/U6.U5 tri-snRNP-associated protein 1 (A)	SART-1 family protein DOT2 OS=Arabidopsis thaliana GN=DOT2 PE=1 SV=1	SART-1 family
BnaA10T0198900WE	-0.0899866	0.352695	0.953664	0.168785	-0.329552	0.323175	0.299799	0.133919	0.26231	0.0703418	-0.0253021	0.196966	-1.73949	0.0123631	-1.54294	0.0100885	0.542497	0.164741	-0.539348	0.139387	0.280722	0.234879	-1.00177	0.288901	splicing factor U2AF-associated protein 2-like; K13093 HIV Tat-specific factor 1 (A)	Splicing factor U2AF-associated protein 2 OS=Schizosaccharomyces pombe (strain 972 / ATCC 24843) GN=uap2 PE=1 SV=1	Domain of unknown function (DUF4339)
BnaA10T0225700WE	0.985821	0.0171816	0.277447	0.0724669	0.263852	0.116982	-0.150022	0.183927	-0.08719	0.1219	-0.0921404	0.404847	-0.442183	0.0350002	-2.73463	0.253146	1.39995	0.0540279	-0.400776	0.0514021	0.135684	0.182215	-0.335245	0.227714	hypothetical protein; K13902 cystatin-M (A)	Cysteine proteinase inhibitor 1 OS=Arabidopsis thaliana GN=CYS1 PE=1 SV=2	Cystatin domain
BnaA10T0234900WE	0.903341	0.0924573	0.335431	0.0735069	0.35567	0.079236	0.0565224	0.278477	-0.00227456	0.424406	0.32453	0.302978	-1.15642	0.0392451	-0.722726	0.242642	0.781781	0.0900475	-0.596812	0.0517614	-0.0744417	0.427068	-0.174093	0.43502	transmembrane 9 superfamily member 8-like; K17086 transmembrane 9 superfamily member 2/4 (A)	Transmembrane 9 superfamily member 8 OS=Arabidopsis thaliana GN=TMN8 PE=2 SV=1	CBS domain
BnaA10T0244600WE	0.370188	0.123651	0.159668	0.328449	-0.255108	0.279015	-0.0406737	0.318311	-0.30998	0.116113	0.217181	0.304516	0.0992167	0.289395	-2.8198	0.280997	2.50979	0.0743294	-0.50499	0.0117195	0.339708	0.123546	0.0199877	0.4117	protein LIN1-like; K13099 CD2 antigen cytoplasmic tail-binding protein 2 (A)	CD2 antigen cytoplasmic tail-binding protein 2 homolog OS=Drosophila melanogaster GN=holn1 PE=1 SV=1	--
BnaA10T0260700WE	1.65408	0.132765	1.04742	0.00524488	0.420414	0.03168	0.498769	0.00360601	-0.448902	0.240935	-0.905729	0.250965	-0.376487	0.0117231	-1.75989	0.156315	0.371556	0.308862	0.234446	0.0986287	-0.923286	0.164995	0.893224	0.171735	peroxidase A2; K00430 peroxidase [EC:1.11.1.7] (A)	Peroxidase 54 OS=Arabidopsis thaliana GN=PER54 PE=2 SV=1	Peroxidase
BnaA10T0277600WE	1.0494	0.0226752	0.754582	0.0339297	0.302108	0.251817	0.176943	0.33234	-0.0988784	0.320544	-0.659344	0.0379461	-0.633359	0.0608405	-2.70579	0.175273	0.831369	0.0377816	-0.143198	0.414038	0.45093	0.0838237	-0.0584828	0.380259	protein BTR1; K14944 RNA-binding protein Nova (A)	Protein BTR1 OS=Arabidopsis thaliana GN=BTR1 PE=1 SV=1	KH domain
BnaA09T0351800WE	-0.233452	0.215338	0.199927	0.319774	-0.334986	0.0476039	-0.422787	0.115679	0.326779	0.141872	-0.405439	0.0860363	0.258325	0.290607	-2.09371	0.271873	1.11637	0.0262481	-0.0759849	0.442101	1.03632	0.0782704	0.0473169	0.425455	dihydrolipoyllysine-residue acetyltransferase component 5 of pyruvate dehydrogenase complex, chloroplastic-like; K00627 pyruvate dehydrogenase E2 component (dihydrolipoamide acetyltransferase) [EC:2.3.1.12] (A)	Dihydrolipoyllysine-residue acetyltransferase component 5 of pyruvate dehydrogenase complex, chloroplastic OS=Arabidopsis thaliana GN=EMB3003 PE=2 SV=1	e3 binding domain
BnaA02T0030300WE	0.0812008	0.402189	-1.25319	0.0690618	-0.439237	0.12443	-0.0561853	0.0106554	-0.591348	0.0996807	-0.157257	0.361294	0.0253537	0.228422	-2.63198	0.211922	0.759078	0.0582921	-0.932614	0.127764	-0.00038409	0.379524	-0.983165	0.0723906	ATP synthase subunit beta-1, mitochondrial-like; K02133 F-type H+-transporting ATPase subunit beta [EC:3.6.3.14] (A)	ATP synthase subunit beta-3, mitochondrial OS=Arabidopsis thaliana GN=At5g08680 PE=2 SV=1	ATP synthase F1 beta subunit
BnaA02T0387100WE	1.7067	0.0220349	2.01291	0.0251463	-0.420706	0.253279	-0.390723	0.220493	0.985867	0.00300488	0.207624	0.177344	-1.87592	0.0052178	-1.51064	0.171361	0.403982	0.111474	0.557923	0.11102	0.820052	0.229485	0.0822189	0.397738	glucan endo-1,3-beta-glucosidase 3; K19891 glucan endo-1,3-beta-glucosidase 1/2/3 [EC:3.2.1.39] (A)	PLASMODESMATA CALLOSE-BINDING PROTEIN 1 OS=Arabidopsis thaliana GN=PDCB1 PE=1 SV=1	X8 domain
BnaA09T0200400WE	1.0575	0.110497	0.417831	0.0789193	0.0165778	0.394302	-0.354613	0.00365936	-0.149952	0.318746	-0.505766	0.132577	0.0592456	0.279539	-2.85603	0.281335	0.196273	0.148129	-0.194806	0.0555527	0.319509	0.123233	0.616814	0.139698	suppressor protein STM1-like; K13199 plasminogen activator inhibitor 1 RNA-binding protein (A)	--	Stm1
BnaA03T0233900WE	0.669373	0.0321298	-0.713185	0.17403	-0.435631	0.156438	-0.69634	0.0505385	-0.142924	0.335338	0.167704	0.322785	-0.211635	0.0835461	-2.11934	0.223887	1.18398	0.0776523	-0.257778	0.209351	0.445559	0.107572	-0.529695	0.211474	40S ribosomal protein S27-2; K02978 small subunit ribosomal protein S27e (A)	40S ribosomal protein S27-2 OS=Arabidopsis thaliana GN=RPS27B PE=2 SV=2	Ribosomal protein S27
BnaA08T0050200WE	1.69443	0.0455118	0.615561	0.00143108	-0.0243513	0.386368	0.0790154	0.415488	-0.430791	0.18644	-1.07472	0.120735	-0.321032	0.0252026	-1.84485	0.23136	0.875617	0.13148	-0.0870599	0.325079	-0.0124096	0.437635	0.0038001	0.390137	RPS19; 40S ribosomal protein S19; K02965 small subunit ribosomal protein S19 (A)	Glycine-rich RNA-binding protein 2, mitochondrial OS=Arabidopsis thaliana GN=RBG2 PE=1 SV=1	RNA recognition motif. (a.k.a. RRM, RBD, or RNP domain)
BnaA01T0285700WE	1.20846	0.022373	0.822474	0.0223093	0.230448	0.197768	-0.0631051	0.297055	0.949406	0.0623201	0.380491	0.233868	-0.688611	0.0127923	-0.711178	0.0693887	1.22627	0.101425	0.217625	0.0607834	0.648205	0.0834644	-0.279127	0.350957	lysine--tRNA ligase; K04567 lysyl-tRNA synthetase, class II [EC:6.1.1.6] (A)	Lysine--tRNA ligase, cytoplasmic OS=Arabidopsis thaliana GN=At3g11710 PE=1 SV=1	OB-fold nucleic acid binding domain
BnaA01T0298900WE	0.402448	0.034903	-0.678466	0.0778482	-0.341498	0.11322	-0.144182	0.332099	-0.461687	0.0378885	-0.223988	0.437612	-0.43669	0.149947	-2.46638	0.214468	0.700851	0.0612263	-0.560412	0.0711372	0.122937	0.102203	-0.725318	0.0761404	60S ribosomal protein L35-1; K02918 large subunit ribosomal protein L35e (A)	60S ribosomal protein L35-1 OS=Arabidopsis thaliana GN=RPL35A PE=2 SV=1	Ribosomal L29 protein
BnaA08T0280400WE	1.25129	0.00845323	0.705925	0.105356	-0.0962709	0.374549	-0.639936	0.13104	-0.404091	0.0614334	-0.206947	0.167985	-1.31676	0.00397877	-1.64394	0.197075	0.499108	0.0338428	-0.50928	0.209798	-0.336692	0.132978	-0.547028	0.223871	serine/threonine-protein phosphatase 6 regulatory subunit 3-like; K15501 serine/threonine-protein phosphatase 6 regulatory subunit 3 (A)	Serine/threonine-protein phosphatase 6 regulatory subunit 3 OS=Gallus gallus GN=PPP6R3 PE=2 SV=1	SIT4 phosphatase-associated protein
BnaA02T0016200WE	0.689042	0.0605574	-0.251172	0.170837	-0.363675	0.216983	-0.415893	0.0347541	0.439716	0.27499	-1.3191	0.0210618	-0.332691	0.388967	-2.77387	0.269147	0.321607	0.216477	0.320696	0.276658	0.212159	0.286108	0.347929	0.234471	NAC domain-containing protein 89-like; K12581 CCR4-NOT transcription complex subunit 7/8 (A)	NAC domain-containing protein 78 OS=Arabidopsis thaliana GN=NAC078 PE=2 SV=2	No apical meristem (NAM) protein
BnaA05T0033900WE	-0.279052	0.0474999	0.570518	0.0478128	0.354655	0.191314	-0.339829	0.0802962	0.0476567	0.256628	-0.10595	0.283215	-1.03287	0.0540179	-2.91327	0.269495	1.98725	0.0369878	-1.16485	0.116895	0.421252	0.0790056	-1.36202	0.0582877	--	Protein YLS3 OS=Arabidopsis thaliana GN=YLS3 PE=2 SV=1	Probable lipid transfer
BnaA02T0207000WE	0.348381	0.0241333	0.559273	0.117185	0.0674436	0.28055	-0.0753092	0.374697	0.0461824	0.0288932	0.285855	0.107124	-1.08919	0.0115722	-2.64511	0.280051	0.639251	0.0145726	-0.359758	0.0391919	0.438308	0.11353	-0.370713	0.232526	60S ribosomal protein L6-3-like; K02934 large subunit ribosomal protein L6e (A)	60S ribosomal protein L6-3 OS=Arabidopsis thaliana GN=RPL6C PE=2 SV=1	Ribosomal protein L6, N-terminal domain
BnaA08T0151100WE	1.45221	0.164398	-0.493688	0.208787	-0.742364	0.169876	-0.816564	0.0308313	0.414903	0.242349	-1.14353	0.274299	1.23645	0.0967469	0.307115	0.319504	2.11594	0.0720031	0.253999	0.1146	0.60723	0.132645	1.00541	0.256097	polyadenylate-binding protein RBP45-like; K03231 elongation factor 1-alpha (A)	Polyadenylate-binding protein RBP45C OS=Arabidopsis thaliana GN=RBP45C PE=2 SV=1	RNA recognition motif. (a.k.a. RRM, RBD, or RNP domain)
BnaA02T0006300WE	0.426324	0.0922858	0.575959	0.000731371	0.151693	0.343087	0.17763	0.196896	0.483423	0.062855	1.06222	0.12348	-0.640144	0.155792	-3.31147	0.251102	0.422326	0.250934	-0.418071	0.268785	0.837407	0.248381	-0.846206	0.161551	--	--	ML domain
BnaA06T0159400WE	0.535362	0.0787012	0.904339	0.01211	0.926175	0.00302808	-0.315845	0.103725	-0.427948	0.00617032	0.787674	0.044042	-0.767322	0.0335796	-2.51581	0.245823	0.100598	0.244569	0.352921	0.130434	-0.693324	0.0318435	-0.412295	0.270552	membrane steroid-binding protein 2-like; K17278 membrane-associated progesterone receptor component (A)	Membrane steroid-binding protein 2 OS=Arabidopsis thaliana GN=MSBP2 PE=1 SV=1	Cytochrome b5-like Heme/Steroid binding domain
BnaA03T0240300WE	0.578723	0.33894	-2.82239	0.137121	-1.38929	0.00431978	0.333922	0.193771	-1.43505	0.115037	-0.975665	0.296648	1.28131	0.00735509	2.3834	0.00163568	-0.630629	0.216026	-1.29575	0.139577	-1.49492	0.23205	-1.1071	0.21593	glutathione S-transferase F8, chloroplastic-like; K00799 glutathione S-transferase [EC:2.5.1.18] (A)	Glutathione S-transferase F8, chloroplastic OS=Arabidopsis thaliana GN=GSTF8 PE=1 SV=3	Glutathione S-transferase, C-terminal domain
BnaC01T0021500WE	-0.364926	0.0675231	0.505401	0.166817	-0.241489	0.263456	-0.398299	0.208758	0.706646	0.0637189	-0.215566	0.247902	0.0103203	0.29507	-0.63993	0.264798	2.0603	0.091885	-0.479034	0.164333	0.561569	0.123767	-1.61043	0.00966203	cyclase-associated protein 1; K17261 adenylyl cyclase-associated protein (A)	Cyclase-associated protein 1 OS=Arabidopsis thaliana GN=CAP1 PE=2 SV=1	Adenylate cyclase associated (CAP) C terminal
BnaA01T0148900WE	1.21813	0.0455921	-1.0103	0.0347395	0.303024	0.0923371	-0.119706	0.307613	-0.197214	0.101333	-0.522834	0.0486296	-0.506107	0.133081	0.392693	0.0869761	0.198397	0.385214	0.269482	0.117301	0.122202	0.267198	-0.23285	0.395825	probable xyloglucan endotransglucosylase/hydrolase protein 17; K08235 xyloglucan:xyloglucosyl transferase [EC:2.4.1.207] (A)	Xyloglucan endotransglucosylase/hydrolase protein 20 OS=Arabidopsis thaliana GN=XTH20 PE=2 SV=1	Xyloglucan endo-transglycosylase (XET) C-terminus
BnaA01T0007000WE	0.671263	0.0297548	0.262307	0.301979	-0.13127	0.243017	-1.15677	0.0828982	0.0956144	0.40936	0.220962	0.41022	-0.0134978	0.363773	-3.5891	0.271948	2.77396	0.0913054	-0.150693	0.259004	0.683672	0.0323844	0.733614	0.212816	plasminogen activator inhibitor 1 RNA-binding protein-like; K13199 plasminogen activator inhibitor 1 RNA-binding protein (A)	--	Stm1
BnaC01T0077300WE	0.71857	0.0722398	0.100531	0.254415	-0.0596999	0.355314	-0.901271	0.0144699	0.0991525	0.432199	-0.380737	0.230573	-0.558968	0.182485	-0.471679	0.259465	0.224268	0.0907398	0.269428	0.212411	-0.227873	0.387391	1.27182	0.166262	plasminogen activator inhibitor 1 RNA-binding protein-like; K13199 plasminogen activator inhibitor 1 RNA-binding protein (A)	--	Stm1
BnaA01T0017300WE	-0.764557	0.173099	-2.5925	0.132493	-2.87887	0.00680716	0.81713	0.00683267	-0.321476	0.199723	-1.24544	0.190223	1.66143	0.00653315	-2.47604	0.219776	0.500214	0.0277701	-1.07613	0.207564	-0.89187	0.151995	-1.05076	0.19387	60S ribosomal protein L11-2; K02868 large subunit ribosomal protein L11e (A)	60S ribosomal protein L11-2 OS=Arabidopsis thaliana GN=RPL11B PE=2 SV=2	Ribosomal protein L5
BnaA06T0322500WE	0.914408	0.0166808	1.25742	0.0607609	0.221431	0.325013	-2.04492	0.0919205	0.65665	0.0418664	-0.0929988	0.266663	-1.24601	0.0336399	-1.9151	0.182687	0.778783	0.148682	-0.502731	0.203132	-0.150997	0.236763	-0.387152	0.155949	endoplasmin homolog; K09487 heat shock protein 90kDa beta (A)	Endoplasmin homolog OS=Arabidopsis thaliana GN=SHD PE=1 SV=1	Histidine kinase-, DNA gyrase B-, and HSP90-like ATPase
BnaC01T0180400WE	0.47102	0.0341123	0.536136	0.00890885	0.293947	0.325124	0.352495	0.0462536	0.197448	0.0244244	-0.104446	0.106697	-0.585403	0.0362318	-3.524	0.312652	0.780623	0.0355462	-0.656317	0.214957	-0.454514	0.18372	-0.175318	0.157843	heat shock 70 kDa protein 17-like; K09486 hypoxia up-regulated 1 (A)	Heat shock 70 kDa protein 17 OS=Arabidopsis thaliana GN=HSP70-17 PE=2 SV=1	Hsp70 protein
BnaC01T0163100WE	0.385849	0.0604461	0.639062	0.00713542	-0.171403	0.133754	-0.269624	0.107113	-0.252528	0.224175	-0.355416	0.0609916	0.0322759	0.323925	-3.40569	0.266416	1.17325	0.0441755	-0.114471	0.189342	-0.253209	0.108233	0.00395306	0.164736	--	WEB family protein At4g27595, chloroplastic OS=Arabidopsis thaliana GN=At4g27595 PE=2 SV=1	pfkB family carbohydrate kinase
BnaC01T0167200WE	0.105829	0.322457	1.00296	0.0179221	-0.234343	0.129288	-0.356911	0.0612447	-0.552487	0.0578343	-0.284662	0.0670081	0.223147	0.427211	-2.84918	0.25575	2.7206	0.0905321	-0.328791	0.158013	-0.304594	0.0368406	-0.396564	0.282671	--	Membrane protein of ER body-like protein OS=Arabidopsis thaliana GN=MEBL PE=2 SV=1	VIT family
BnaC01T0221000WE	1.05158	0.169053	-0.359373	0.347135	1.98184	0.0183384	0.479669	0.369801	-1.15377	0.253968	-0.58655	0.304189	2.77834	0.368023	-3.72814	0.355837	-2.96318	0.376964	2.3689	0.0575841	-0.192285	0.233179	2.64763	0.142632	peroxidase 34-like; K00430 peroxidase [EC:1.11.1.7] (A)	Peroxidase 34 OS=Arabidopsis thaliana GN=PER34 PE=1 SV=1	Peroxidase
BnaC01T0310600WE	-0.193713	0.130819	0.271206	0.0954993	0.304857	0.116575	-0.132827	0.0920558	0.616386	0.0350125	0.42364	0.165439	-0.574133	0.0162163	-2.11034	0.236625	-0.333148	0.100545	0.668098	0.0216928	-0.0354355	0.366246	-0.397211	0.232185	peroxidase 30; K00430 peroxidase [EC:1.11.1.7] (A)	Peroxidase 30 OS=Arabidopsis thaliana GN=PER30 PE=1 SV=1	Peroxidase
BnaC01T0358000WE	-0.18572	0.248244	0.00246882	0.442522	0.116704	0.25767	-0.618716	0.0524147	0.369168	0.0351489	0.159419	0.273616	-0.549009	0.0211652	-1.01949	0.0958695	0.671714	0.00718815	-0.465948	0.0910599	0.759329	0.0223544	-0.787988	0.0315598	--	TSA1-like protein OS=Arabidopsis thaliana GN=NAI2 PE=1 SV=1	--
BnaC01T0359800WE	-0.653735	0.0517855	0.962419	0.0547759	0.167964	0.173028	0.750848	0.0141069	0.160458	0.190399	0.40622	0.390226	-0.844074	0.0315598	-2.10091	0.095177	1.55782	0.127861	0.0458603	0.173454	0.0796044	0.404657	-1.67817	0.143773	--	Methyl-CpG-binding domain-containing protein 11 OS=Arabidopsis thaliana GN=MBD11 PE=1 SV=1	Methyl-CpG binding domain
BnaC01T0373300WE	1.02661	0.116282	0.501903	0.00362973	0.327672	0.142914	0.26878	0.0877731	-0.216545	0.239622	-0.693676	0.257468	-0.0980255	0.341752	-1.80302	0.219353	0.490584	0.180785	-0.447422	0.00580894	-0.272607	0.191402	0.265517	0.324145	3-ketoacyl-CoA synthase 9; K15397 3-ketoacyl-CoA synthase [EC:2.3.1.199] (A)	Polyadenylate-binding protein-interacting protein 4 OS=Arabidopsis thaliana GN=CID4 PE=2 SV=1	Ataxin-2 C-terminal region
BnaC01T0408100WE	0.329774	0.199833	-0.218321	0.360281	0.535161	0.17038	-0.689402	0.026487	-0.208303	0.172149	0.069508	0.311272	-1.54102	0.0567572	-2.90246	0.287839	2.79749	0.0746408	-0.625599	0.071626	0.210051	0.132888	-0.30086	0.203087	adenosine kinase 1; K00856 adenosine kinase [EC:2.7.1.20] (A)	Adenosine kinase 1 OS=Arabidopsis thaliana GN=ADK1 PE=1 SV=1	pfkB family carbohydrate kinase
BnaA01T0310200WE	-0.125841	0.139682	0.0820196	0.202673	0.324984	0.107733	-0.138101	0.182626	-0.295408	0.110711	-0.640284	0.0192157	0.162643	0.394322	-2.89076	0.296619	1.08348	0.0284829	-0.158726	0.0530163	1.24598	0.00969578	0.0313321	0.439948	serine/threonine-protein phosphatase 6 regulatory ankyrin repeat subunit A-like; K18441 cytohesin (A)	F-box/kelch-repeat protein At3g04660 OS=Arabidopsis thaliana GN=At3g04660 PE=1 SV=1	TPR repeat
BnaC01T0221300WE	-0.641053	0.0236268	-0.145515	0.180726	-0.0793361	0.19722	-0.547977	0.0477333	-0.330118	0.198274	1.06672	0.0655897	-0.494987	0.184551	-2.60785	0.263016	1.90048	0.080674	-0.941227	0.0274465	0.0592884	0.293709	-0.258751	0.186462	60S ribosomal protein L13-2; K02873 large subunit ribosomal protein L13e (A)	60S ribosomal protein L13-2 OS=Brassica napus PE=2 SV=1	Ribosomal protein L13e
BnaC01T0268700WE	1.38899	0.0241977	0.553015	0.14626	0.0784729	0.170897	-0.621634	0.401069	0.513443	0.0789792	-1.01845	0.0631809	-0.752094	0.0485203	0.591383	0.403616	-0.207663	0.334028	-0.560475	0.267671	0.54131	0.437089	-0.478289	0.131483	probable nucleoredoxin 1; K17609 nucleoredoxin [EC:1.8.1.8] (A)	Probable nucleoredoxin 1 OS=Arabidopsis thaliana GN=At1g60420 PE=1 SV=1	C1-like domain
BnaC02T0029600WE	-0.652265	0.000636331	0.10145	0.210322	-0.920726	0.0146512	-1.46762	0.00200507	1.04764	0.0124356	0.379487	0.0994947	-0.0150529	0.380784	-3.33784	0.272335	2.0992	0.00567077	0.444058	0.248849	0.289636	0.0512275	-1.24086	0.0923587	GFAP; glial fibrillary acidic protein; K05640 glial fibrillary acidic protein (A)	Periaxin OS=Homo sapiens GN=PRX PE=1 SV=2	--
BnaC02T0007300WE	0.908853	0.0416834	0.168629	0.187499	0.390288	0.122768	-0.794824	0.0786653	-0.225981	0.118971	-0.666724	0.0929188	-0.555871	0.0161155	-2.3769	0.244102	0.268005	0.113932	-0.746491	0.0258121	0.565511	0.0113465	0.347385	0.143165	copper transport protein ATX1-like; K07213 copper chaperone (A)	ACT domain-containing protein ACR12 OS=Arabidopsis thaliana GN=ACR12 PE=2 SV=1	Heavy-metal-associated domain
BnaA02T0044300WE	1.40471	0.000162666	-0.295043	0.0471147	1.28632	0.12224	-0.0406312	0.0169375	0.178134	0.198368	0.465789	0.000963987	-4.48704	0.0230633	-6.63	0.199145	3.94761	0.0136997	-4.06414	0.0247147	1.50695	0.131958	-1.29101	0.178944	cysteine proteinase inhibitor 1-like; K13899 cystatin-C (A)	Cysteine proteinase inhibitor 1 OS=Arabidopsis thaliana GN=CYS1 PE=1 SV=2	Cystatin domain
BnaC02T0060900WE	0.266919	0.148052	0.126526	0.227937	-0.690439	0.0605801	-1.07296	0.0522582	0.437614	0.0138834	-0.459963	0.164109	0.213688	0.388743	-2.33656	0.28088	0.128569	0.0218086	0.33224	0.159097	1.00719	0.0576139	-0.493333	0.238744	peroxidase 56-like; K00430 peroxidase [EC:1.11.1.7] (A)	Peroxidase 56 OS=Arabidopsis thaliana GN=PER56 PE=2 SV=1	Peroxidase
BnaC02T0087300WE	0.307007	0.0156827	0.254804	0.108169	-0.0432842	0.44438	0.687195	0.030233	-0.230081	0.155658	0.0688732	0.224068	-0.773173	0.0155097	-1.67085	0.214485	0.401712	0.202762	-0.5325	0.0392298	0.318142	0.0595488	-1.06929	0.171097	elongation factor 1-beta 2; K03232 elongation factor 1-beta (A)	Elongation factor 1-beta 1 OS=Arabidopsis thaliana GN=At5g12110 PE=2 SV=2	EF-1 guanine nucleotide exchange domain
BnaC02T0153200WE	0.843426	0.0555904	0.429477	0.0626059	0.213508	0.429731	0.380495	0.292315	0.855247	0.0186339	0.455789	0.366076	-0.886847	0.036855	-0.669254	0.087337	0.41033	0.180927	-0.895818	0.16288	1.25301	0.233675	-2.44656	0.260655	dihydrolipoyllysine-residue succinyltransferase component of 2-oxoglutarate dehydrogenase complex 1, mitochondrial-like; K00658 2-oxoglutarate dehydrogenase E2 component (dihydrolipoamide succinyltransferase) [EC:2.3.1.61] (A)	Dihydrolipoyllysine-residue succinyltransferase component of 2-oxoglutarate dehydrogenase complex 1, mitochondrial OS=Arabidopsis thaliana GN=At5g55070 PE=2 SV=1	Biotin-requiring enzyme
BnaC02T0176200WE	0.165953	0.306673	1.12774	0.0150865	0.168631	0.359292	0.781425	0.0118407	-0.117823	0.0398384	0.309874	0.264096	-0.739215	0.075018	-2.66564	0.264789	-0.0960177	0.425779	-0.998697	0.0888984	0.352164	0.140313	0.00754472	0.28824	--	Low-temperature-induced 65 kDa protein OS=Arabidopsis thaliana GN=LTI65 PE=2 SV=2	--
BnaC02T0252500WE	-0.264668	0.146741	0.682554	0.0474208	0.124208	0.335086	0.138777	0.325184	0.624577	0.0204394	0.30216	0.158656	-1.93167	0.0489966	-1.86107	0.206291	0.354614	0.0322985	-0.0272208	0.443988	0.0737543	0.315034	-1.57127	0.104965	hypothetical protein; K19996 phosphatidylinositol transfer protein SFH5 (A)	Patellin-1 OS=Arabidopsis thaliana GN=PATL1 PE=1 SV=2	CRAL/TRIO, N-terminal domain
BnaC02T0253600WE	-0.0653956	0.399492	0.526582	0.0320763	1.49391	0.0612749	0.917032	0.0031398	0.282874	0.227547	0.897767	0.137413	-0.443705	0.27144	-3.19651	0.229256	0.578491	0.173279	-0.841909	0.0491657	0.112328	0.386424	-0.101171	0.43835	--	Blue copper protein OS=Pisum sativum PE=2 SV=1	Plastocyanin-like domain
BnaC02T0298300WE	1.35754	0.0744582	0.995598	0.0115613	0.823726	0.0071445	-0.322544	0.215031	-0.37485	0.199881	-0.908319	0.118655	-1.78054	0.000481611	-2.82687	0.220198	-0.666188	0.0558112	-0.1323	0.329611	-0.265395	0.288621	-0.214387	0.227598	--	Alpha-ketoglutarate-dependent dioxygenase alkB homolog 2 OS=Arabidopsis thaliana GN=ALKBH2 PE=2 SV=2	Protein of unknown function (DUF4057)
BnaC02T0364000WE	-0.452108	0.0311443	0.341942	0.0282429	0.416579	0.0296784	0.10135	0.234984	0.275345	0.169401	1.06799	0.0981209	-0.262765	0.156187	-2.38376	0.216853	1.62604	0.0690026	0.0427317	0.374348	0.469537	0.0832429	-0.636333	0.180594	hypothetical protein; K16292 KDEL-tailed cysteine endopeptidase [EC:3.4.22.-] (A)	Cysteine proteinase RD21a OS=Arabidopsis thaliana GN=RD21A PE=1 SV=1	Granulin
BnaC02T0400400WE	1.58573	0.0637959	0.425618	0.180546	0.0924976	0.335361	-0.904226	0.0285873	-0.294064	0.316764	-0.960983	0.152216	-0.742175	0.0132444	-2.55712	0.222248	1.35532	0.0595988	0.100634	0.199332	-0.154727	0.230798	-0.0168488	0.434542	suppressor protein STM1-like; K13199 plasminogen activator inhibitor 1 RNA-binding protein (A)	--	Stm1
BnaC02T0467800WE	0.397421	0.252441	0.574623	0.0159473	-0.922269	0.113442	0.735631	0.413583	-1.3976	0.126083	1.19463	0.0833117	-0.562076	0.0459525	-2.14804	0.297535	2.0006	0.0608263	0.266678	0.261216	0.537424	0.0450497	-0.408847	0.171231	--	Uncharacterized protein At5g48480 OS=Arabidopsis thaliana GN=At5g48480 PE=1 SV=1	Glyoxalase-like domain
BnaC02T0522100WE	2.22715	0.0724669	-0.0567254	0.239067	0.446825	0.0989494	0.324118	0.222649	0.374259	0.215497	-0.764023	0.170399	-1.22276	0.0158282	-0.340284	0.159587	0.43097	0.429568	-0.248269	0.369445	-0.134888	0.413249	-0.35328	0.375007	--	Non-specific lipid-transfer protein-like protein At5g64080 OS=Arabidopsis thaliana GN=At5g64080 PE=1 SV=1	Probable lipid transfer
BnaC02T0522200WE	0.0526613	0.335577	-1.09615	0.0553028	1.05179	0.138334	-0.177825	0.219213	-0.57857	0.00522609	-0.728481	0.0226334	0.0654767	0.259885	-0.206767	0.216322	2.37829	0.26148	-1.20832	0.216722	0.675103	0.0688979	0.111019	0.312354	peroxidase 69-like; K00430 peroxidase [EC:1.11.1.7] (A)	Peroxidase 69 OS=Arabidopsis thaliana GN=PER69 PE=1 SV=1	Peroxidase
BnaC02T0308500WE	0.219486	0.201294	-0.422318	0.157127	0.349608	0.112079	0.0552731	0.307226	0.82087	0.0474869	-0.908185	0.0599219	-0.771528	0.0260517	-0.136171	0.366744	2.14997	0.118425	-0.895989	0.0973543	0.374653	0.0515976	-0.985801	0.2873	phosphoglycerate kinase, cytosolic-like; K00927 phosphoglycerate kinase [EC:2.7.2.3] (A)	Phosphoglycerate kinase, cytosolic OS=Nicotiana tabacum PE=2 SV=1	Phosphoglycerate kinase
BnaA03T0002400WE	-0.135394	0.283669	-1.53332	0.140401	-1.19064	0.0029834	0.410776	0.404958	-1.86107	0.0647999	0.174837	0.364308	-1.09593	0.0502	1.59961	0.00811573	0.800257	0.148013	-0.37357	0.249095	1.49122	0.0824247	0.0912224	0.421094	probable monodehydroascorbate reductase, cytoplasmic isoform 4; K08232 monodehydroascorbate reductase (NADH) [EC:1.6.5.4] (A)	Probable monodehydroascorbate reductase, cytoplasmic isoform 4 OS=Arabidopsis thaliana GN=At5g03630 PE=2 SV=1	Pyridine nucleotide-disulphide oxidoreductase
BnaA03T0028500WE	0.428389	0.143534	0.563938	0.00846092	0.0468825	0.409884	0.878605	0.0134133	0.0139249	0.413909	0.436287	0.279621	0.642483	0.0943983	-3.05811	0.231799	-0.364601	0.369874	-0.424374	0.06302	1.39779	0.0199417	0.105393	0.289363	hypothetical protein; K01599 uroporphyrinogen decarboxylase [EC:4.1.1.37] (A)	Peptide-N4-(N-acetyl-beta-glucosaminyl)asparagine amidase A OS=Prunus dulcis PE=1 SV=2	Peptide N-acetyl-beta-D-glucosaminyl asparaginase amidase A
BnaC03T0075300WE	0.295452	0.0204079	-0.492139	0.0204946	0.317493	0.0832031	-0.296848	0.0387664	0.202989	0.0400638	-0.138442	0.2253	-0.594339	0.0327676	-2.54287	0.246558	0.972415	0.0320166	-0.172957	0.0805708	0.356882	0.00819594	-0.516963	0.103381	chaperonin 60 subunit beta 3, chloroplastic-like; K04077 chaperonin GroEL (A)	Chaperonin 60 subunit beta 3, chloroplastic OS=Arabidopsis thaliana GN=CPN60B3 PE=1 SV=1	TCP-1/cpn60 chaperonin family
BnaC03T0079400WE	1.44668	0.181002	0.057406	0.306906	0.640025	0.261111	0.234742	0.249106	-0.850395	0.354892	-1.05185	0.418294	0.0489237	0.0834601	12.4094	0.00136229	-1.19348	0.360448	1.00227	0.309386	-0.214336	0.351991	0.573727	0.213878	putative WEB family protein At4g17210; K17618 ubiquitin-like domain-containing CTD phosphatase 1 [EC:3.1.3.16] (A)	WEB family protein At5g55860 OS=Arabidopsis thaliana GN=At5g55860 PE=1 SV=1	Weak chloroplast movement under blue light
BnaC03T0083500WE	0.830423	0.00126811	0.777968	0.0280116	0.247599	0.129335	-1.18393	0.0239088	0.166597	0.0714519	-0.761811	0.00409444	-0.87303	0.0143008	-4.20929	0.31959	1.30691	0.00583948	-0.416259	0.0616607	0.470029	0.00906131	-0.322912	0.330181	dihydrolipoyllysine-residue succinyltransferase component of 2-oxoglutarate dehydrogenase complex 1, mitochondrial-like; K00658 2-oxoglutarate dehydrogenase E2 component (dihydrolipoamide succinyltransferase) [EC:2.3.1.61] (A)	Dihydrolipoyllysine-residue succinyltransferase component of 2-oxoglutarate dehydrogenase complex 1, mitochondrial OS=Arabidopsis thaliana GN=At5g55070 PE=2 SV=1	Biotin-requiring enzyme
BnaA03T0147600WE	0.863174	0.00877114	1.25048	0.0730796	0.0268526	0.429469	-0.569468	0.130632	0.39265	0.050017	0.0573612	0.390573	-2.29443	0.00408753	-1.8991	0.15931	0.607293	0.0242878	0.122957	0.383041	0.4829	0.00780155	-0.276724	0.206248	probable protein phosphatase 2C 76; K17506 protein phosphatase 1L [EC:3.1.3.16] (A)	Probable protein phosphatase 2C 76 OS=Arabidopsis thaliana GN=At5g53140 PE=2 SV=1	short chain dehydrogenase
BnaA03T0152700WE	1.93499	0.0701932	-0.242309	0.266113	0.407715	0.0953608	-0.230618	0.418191	-0.0112608	0.302305	-0.956637	0.409677	-0.918964	0.0504039	-0.643324	0.0285364	1.07215	0.137071	-1.5474	0.0335081	0.351579	0.194832	-1.22843	0.29507	probable prefoldin subunit 1; K09548 prefoldin subunit 1 (A)	Prefoldin subunit 1 OS=Homo sapiens GN=PFDN1 PE=1 SV=2	Prefoldin subunit
BnaC03T0108100WE	0.767309	0.112329	0.371577	0.0523359	-0.0183563	0.428214	0.468823	0.100209	-0.183905	0.194406	-0.341345	0.301808	-0.21283	0.120832	-1.89401	0.192888	1.2792	0.0644471	-0.481426	0.0144555	-0.00798939	0.408992	-0.494191	0.257576	hypothetical protein; K15306 Ran-binding protein 1 (A)	Ran-binding protein 1 homolog b OS=Arabidopsis thaliana GN=RANBP1B PE=1 SV=2	RanBP1 domain
BnaA03T0166500WE	0.0437007	0.435373	-2.03784	0.151878	-0.44137	0.139223	0.794928	0.00338269	-1.16229	0.182361	-0.430301	0.254431	1.09519	0.0330316	1.34529	0.00424304	0.615024	0.213751	-1.52888	0.121922	-0.525473	0.122526	-0.191786	0.411626	probable fructokinase-1; K00847 fructokinase [EC:2.7.1.4] (A)	Probable fructokinase-1 OS=Arabidopsis thaliana GN=At2g31390 PE=2 SV=1	pfkB family carbohydrate kinase
BnaC03T0119300WE	0.924336	0.0378892	0.661965	0.0144293	0.295409	0.137466	-0.0873834	0.325652	0.0347945	0.0722207	-0.574841	0.0732209	-0.381242	0.0751021	-3.01053	0.271423	0.512451	0.0455319	-0.540073	0.069599	-0.0490808	0.317926	-0.319021	0.236006	--	Laminin subunit alpha-2 OS=Homo sapiens GN=LAMA2 PE=1 SV=4	--
BnaA03T0169900WE	-0.210281	0.127912	-0.0240795	0.438818	-0.0422045	0.417207	-0.324931	0.130951	-0.204093	0.0775654	-0.48149	0.0546786	-0.399907	0.0803996	-2.93926	0.283158	1.08437	0.0168573	-0.618156	0.0553633	0.506558	0.00467179	-0.377302	0.0472799	--	Laminin subunit alpha-2 OS=Homo sapiens GN=LAMA2 PE=1 SV=4	--
BnaA03T0179900WE	0.760552	0.10504	-2.75858	0.194767	-0.719842	0.136688	0.0554362	0.208208	-1.6379	0.0297521	-0.803122	0.187842	1.3088	0.0187171	0.0942312	0.339433	1.50775	0.144201	-1.33514	0.162479	-0.19282	0.29109	-0.705587	0.270697	60S ribosomal protein L18a-2-like; K02882 large subunit ribosomal protein L18Ae (A)	60S ribosomal protein L18a-2 OS=Arabidopsis thaliana GN=RPL18AB PE=2 SV=2	Ribosomal proteins 50S-L18Ae/60S-L20/60S-L18A
BnaC03T0179200WE	0.877476	0.219904	-2.70392	0.0753702	-1.59193	0.0525641	0.581578	0.076461	-1.2605	0.0339147	-0.939357	0.221887	0.453222	0.052474	-0.0607398	0.130674	1.63674	0.156224	-1.79568	0.035411	-0.540023	0.318944	-0.531503	0.353393	40S ribosomal protein S2-2-like; K02981 small subunit ribosomal protein S2e (A)	40S ribosomal protein S2-1 OS=Arabidopsis thaliana GN=RPS2A PE=2 SV=2	Ribosomal protein S5, C-terminal domain
BnaC03T0194200WE	-0.883439	0.0331956	0.958751	0.105093	1.14504	0.00411098	-0.185774	0.350735	0.115849	0.253883	-0.944205	0.0518444	-1.40791	0.029397	0.0027971	0.435181	1.01524	0.052794	-0.0958452	0.277933	0.782727	0.0115199	-0.981435	0.239754	--	Uclacyanin-2 OS=Arabidopsis thaliana GN=At2g44790 PE=1 SV=1	Plastocyanin-like domain
BnaC03T0205800WE	0.165319	0.164903	0.0992488	0.303597	0.2384	0.0923238	-0.254906	0.203696	0.0155167	0.427566	0.502078	0.043081	-0.0221873	0.314452	-3.00111	0.23708	1.02056	0.0113286	0.124576	0.144424	0.248048	0.218265	0.241947	0.321757	protein disulfide-isomerase like 2-1; K09584 protein disulfide-isomerase A6 [EC:5.3.4.1] (A)	Protein disulfide-isomerase like 2-1 OS=Arabidopsis thaliana GN=PDIL2-1 PE=2 SV=1	Endoplasmic reticulum protein ERp29, C-terminal domain
BnaA03T0242300WE	-0.323844	0.0239584	-0.332868	0.0927272	-0.0406234	0.413116	0.195365	0.14781	-0.3966	0.0253083	0.613703	0.225633	0.259112	0.298045	-3.16347	0.25147	1.61695	0.0781162	-1.22238	0.0274685	0.205404	0.203105	-1.46473	0.0873135	histone H2B.3-like; K11252 histone H2B (A)	Histone H2B.3 OS=Arabidopsis thaliana GN=At2g28720 PE=1 SV=3	Core histone H2A/H2B/H3/H4
BnaC03T0229800WE	-0.0458632	0.146193	0.0790217	0.442381	1.51857	0.00677204	0.0106986	0.134871	-0.684874	0.0918276	1.93923	0.0942646	-0.0856727	0.39177	-2.75057	0.215124	0.54227	0.157224	0.692817	0.0723847	-0.627127	0.112268	-1.54222	0.308745	peroxidase 37; K00430 peroxidase [EC:1.11.1.7] (A)	Peroxidase C2 OS=Armoracia rusticana GN=PRXC2 PE=3 SV=1	Peroxidase
BnaA03T0262200WE	1.38853	0.0316507	0.288808	0.293975	1.27203	0.0300341	-0.376504	0.188083	0.483043	0.0384231	-0.802655	0.151132	-1.30865	0.0166944	2.0462	0.0593223	0.403644	0.087412	-0.319845	0.314331	-0.43302	0.165224	2.04592	0.0126383	CPK4.2; calcium-dependent protein kinase 4 (EC:2.7.11.1); K13412 calcium-dependent protein kinase [EC:2.7.11.1] (A)	Calcium-dependent protein kinase 4 OS=Arabidopsis thaliana GN=CPK4 PE=1 SV=1	EF-hand domain pair
BnaC03T0245600WE	0.0257787	0.418931	-1.93605	0.117984	-1.22942	0.237194	-2.24438	0.0905381	0.128698	0.434311	-0.415994	0.364395	0.497356	0.148293	-0.274568	0.303465	1.37914	0.0124184	0.551191	0.280811	-0.283769	0.229441	-0.331768	0.33997	transcription initiation factor IIF subunit alpha-like; K03138 transcription initiation factor TFIIF subunit alpha (A)	Transcription initiation factor IIF subunit alpha OS=Arabidopsis thaliana GN=RAP74 PE=1 SV=1	Transcription initiation factor IIF, alpha subunit (TFIIF-alpha)
BnaC03T0258900WE	0.711815	0.153179	1.3508	0.0319405	0.350714	0.23638	0.800035	0.193707	-0.642434	0.12144	0.717275	0.397233	-0.914457	0.127263	-1.00984	0.0735469	1.73392	0.0575028	-0.947685	0.124137	0.261545	0.261965	-0.146568	0.217998	uncharacterized protein OsI_027940-like; K15730 cytosolic prostaglandin-E synthase [EC:5.3.99.3] (A)	Uncharacterized protein OsI_027940 OS=Oryza sativa subsp. indica GN=OsI_027940 PE=1 SV=2	CS domain
BnaC03T0266200WE	1.06043	0.0224533	0.0358108	0.427262	0.0628561	0.441596	-1.63444	0.0313806	0.724183	0.136742	-0.10988	0.340843	-0.866811	0.00383288	-1.88569	0.14905	1.97595	0.015372	-0.404539	0.0873263	1.15254	0.038633	0.461058	0.174745	60S acidic ribosomal protein P1-2; K02942 large subunit ribosomal protein LP1 (A)	60S acidic ribosomal protein P1-2 OS=Arabidopsis thaliana GN=RPP1B PE=1 SV=2	60s Acidic ribosomal protein
BnaA01T0313000WE	0.181014	0.328376	-1.34134	0.142192	-0.298603	0.00103788	0.644655	0.00526172	-1.19018	0.0772702	-0.0260181	0.426362	0.236013	0.166065	-2.88462	0.21997	0.98483	0.101865	-1.04133	0.0992037	-0.221749	0.326926	-1.37325	0.0484419	GPD1; glyceraldehyde-3-phosphate dehydrogenase, cytosolic-like; K00134 glyceraldehyde 3-phosphate dehydrogenase [EC:1.2.1.12] (A)	Glyceraldehyde-3-phosphate dehydrogenase, cytosolic OS=Sinapis alba GN=GAPC PE=2 SV=2	Glyceraldehyde 3-phosphate dehydrogenase, NAD binding domain
BnaA03T0311300WE	-0.559205	0.0876396	-0.260602	0.0738494	-1.03056	0.0222514	0.00700424	0.428497	-0.0930061	0.336019	-0.165928	0.23078	0.510159	0.0237704	-2.93533	0.238676	2.45875	0.0134708	-0.314571	0.324298	0.605287	0.0522656	-2.45461	0.00221832	--	--	--
BnaC03T0293600WE	-0.253074	0.250893	-0.213863	0.221841	-1.0282	0.0191606	-0.108746	0.288252	-0.156771	0.271472	-0.25976	0.156673	0.323109	0.191071	-2.48221	0.24479	2.3206	0.00916457	-0.570916	0.183476	0.708234	0.0429722	-2.55335	0.00371181	pectin acetylesterase 12-like; K19882 O-palmitoleoyl-L-serine hydrolase [EC:3.1.1.98] (A)	Pectin acetylesterase 12 OS=Arabidopsis thaliana GN=PAE12 PE=2 SV=1	Pectinacetylesterase
BnaC03T0324500WE	0.323792	0.101668	0.141019	0.397426	0.20592	0.13451	-0.1589	0.191826	-0.0264841	0.439612	0.681128	0.0763917	-0.366659	0.39391	-0.709735	0.106412	0.666307	0.407472	-1.08375	0.046914	0.367458	0.439578	-0.164932	0.440681	uncharacterized LOC100819268; K12501 homogentisate solanesyltransferase [EC:2.5.1.117] (A)	TNF receptor-associated factor 5 OS=Mus musculus GN=Traf5 PE=1 SV=1	TRAF-type zinc finger
BnaC03T0345600WE	0.0479004	0.39142	-0.0334087	0.401549	-0.209822	0.365198	-0.447845	0.0796823	0.178825	0.182961	0.316903	0.04325	-0.596499	0.0280514	-1.53618	0.254611	0.595088	0.151214	-0.419936	0.0184847	0.500264	0.063521	0.0815884	0.431037	cytochrome c oxidase subunit 5b-1, mitochondrial-like; K02265 cytochrome c oxidase subunit 5b (A)	Cytochrome c oxidase subunit 5b-1, mitochondrial OS=Arabidopsis thaliana GN=COX5B-1 PE=2 SV=1	Cytochrome c oxidase subunit Vb
BnaC03T0374000WE	-0.60691	0.0418041	0.343777	0.0152175	-0.240396	0.138939	0.202997	0.276342	0.583477	0.0890902	0.746649	0.0810716	-0.348181	0.179979	-2.39364	0.221329	1.82741	0.0565588	-0.0507373	0.26343	-0.140044	0.341553	-1.45418	0.0465977	--	Early nodulin-like protein 1 OS=Arabidopsis thaliana GN=At2g25060 PE=1 SV=2	Plastocyanin-like domain
BnaA03T0396800WE	-0.44253	0.00477365	0.0229108	0.423147	-0.216745	0.0551192	0.132448	0.195763	0.0414373	0.443949	0.461008	0.161008	0.163262	0.265303	-2.159	0.237747	1.67235	0.0835739	-0.700332	0.0766762	0.268473	0.205704	-0.625206	0.0790405	serine/threonine-protein phosphatase 2A 65 kDa regulatory subunit A beta isoform-like; K03456 serine/threonine-protein phosphatase 2A regulatory subunit A (A)	Fasciclin-like arabinogalactan protein 7 OS=Arabidopsis thaliana GN=FLA7 PE=1 SV=1	Fasciclin domain
BnaA03T0394200WE	-0.680529	0.00737253	0.0833303	0.385795	-0.115206	0.234525	-0.0700129	0.363812	0.526461	0.0485492	0.0303432	0.379811	-0.06747	0.432711	-2.55763	0.265278	0.982308	0.0208075	-0.0108708	0.398801	0.397382	0.00861728	-0.584603	0.0568006	peptidyl-prolyl cis-trans isomerase FKBP62-like; K09571 FK506-binding protein 4/5 [EC:5.2.1.8] (A)	Peptidyl-prolyl cis-trans isomerase FKBP62 OS=Arabidopsis thaliana GN=FKBP62 PE=1 SV=2	TPR repeat
BnaA03T0394100WE	-0.0756307	0.413777	0.385453	0.115815	0.0492189	0.393279	0.653232	0.0161948	0.171364	0.286227	0.705086	0.0721392	0.648299	0.036017	-3.53018	0.285354	0.491637	0.167585	-0.530239	0.0867239	-0.304829	0.213699	0.877489	0.256013	peptidyl-prolyl cis-trans isomerase FKBP15-1; K09569 FK506-binding protein 2 [EC:5.2.1.8] (A)	Peptidyl-prolyl cis-trans isomerase FKBP15-1 OS=Arabidopsis thaliana GN=FKBP15-1 PE=2 SV=2	FKBP-type peptidyl-prolyl cis-trans isomerase
BnaC03T0211900WE	0.76807	0.00565974	-0.179308	0.38341	0.257132	0.290133	-0.998842	0.013035	2.17033	0.0838844	-0.0499909	0.39575	-1.27194	0.0282335	-1.06357	0.073609	0.403721	0.0548168	-0.77945	0.0951221	0.770617	0.0498028	-0.515172	0.323339	60S acidic ribosomal protein P2-1-like; K02943 large subunit ribosomal protein LP2 (A)	60S acidic ribosomal protein P2-1 OS=Arabidopsis thaliana GN=RPP2A PE=2 SV=2	60s Acidic ribosomal protein
BnaC03T0212500WE	1.78711	0.0225689	-1.36087	0.143803	0.487735	0.127053	-2.40443	0.0297037	0.846623	0.124604	-0.0721166	0.41556	0.991185	0.041166	-1.74444	0.271241	-2.14002	0.000773248	-0.320827	0.315372	-0.263063	0.301186	-0.747917	0.292529	ferredoxin, root R-B1-like; K02639 ferredoxin (A)	Ferredoxin-3, chloroplastic OS=Arabidopsis thaliana GN=FD3 PE=1 SV=1	2Fe-2S iron-sulfur cluster binding domain
BnaC03T0429600WE	0.690628	0.0418056	0.292949	0.0365413	-0.396681	0.11783	-0.784683	0.0200898	0.432481	0.00988059	-0.571519	0.0118634	0.319194	0.154774	-3.85473	0.300262	1.21212	0.0543492	0.52921	0.212988	0.856724	0.111424	-0.306614	0.246651	GRMZM2G410991; uncharacterized LOC100384051; K13473 chitin elicitor-binding protein (A)	LysM domain-containing GPI-anchored protein 2 OS=Arabidopsis thaliana GN=LYM2 PE=1 SV=1	LysM domain
BnaC03T0429800WE	1.82408	0.0348225	0.598272	0.0286604	0.234654	0.267528	-0.354408	0.193841	0.233876	0.376071	-0.18377	0.272364	-0.0823298	0.287289	-0.179862	0.216268	-0.049869	0.253586	-0.0491835	0.286763	-0.433047	0.233521	0.628206	0.104768	ubiquitin domain-containing protein DSK2b-like; K04523 ubiquilin (A)	Ubiquitin domain-containing protein DSK2b OS=Arabidopsis thaliana GN=DSK2B PE=1 SV=1	UBA/TS-N domain
BnaC03T0458900WE	1.85194	0.0133712	-0.00168979	0.435334	0.520892	0.052874	-0.740773	0.0763292	-0.12912	0.119064	-0.275047	0.0596532	0.133399	0.225044	-2.40745	0.259576	0.258742	0.130228	-0.757662	0.134984	0.609962	0.0545298	-0.786706	0.19935	--	--	CHCH domain
BnaC03T0461300WE	3.85483	0.108245	0.0991214	0.286055	0.259132	0.218375	0.153078	0.357942	-0.371457	0.251487	-0.190482	0.341011	0.305896	0.19919	-2.48719	0.157368	-1.75569	0.0324348	0.947996	0.0510165	-1.0674	0.150334	0.179284	0.388522	--	--	cAMP-regulated phosphoprotein/endosulfine conserved region
BnaC03T0475600WE	1.84661	0.0109271	0.779727	0.0943654	-0.0768704	0.385705	-0.66948	0.173613	-0.122108	0.317871	-0.426414	0.0976191	-1.15457	0.0123959	0.659018	0.140008	-0.801586	0.106916	-0.0997399	0.444704	0.133424	0.360946	-0.128793	0.330217	peroxisomal membrane protein PEX14-like; K13343 peroxin-14 (A)	Peroxisomal membrane protein PEX14 OS=Arabidopsis thaliana GN=PEX14 PE=1 SV=2	Peroxisomal membrane anchor protein (Pex14p) conserved region
BnaC03T0487100WE	0.541096	0.161127	0.296127	0.375588	0.294925	0.0311418	0.27484	0.0575876	-0.0393535	0.267609	0.208441	0.219232	0.574767	0.0879002	-3.5807	0.273881	1.31403	0.0602429	-1.18194	0.00971589	0.928544	0.0693356	0.38812	0.321192	calnexin homolog 1-like; K08054 calnexin (A)	Calnexin homolog 1 OS=Arabidopsis thaliana GN=CNX1 PE=1 SV=1	Calreticulin family
BnaC08T0182500WE	0.714322	0.00967311	1.17496	0.0510493	-0.114167	0.2874	-0.964112	0.0572052	0.730489	0.00602768	0.0924049	0.1183	-1.2923	0.0113638	-1.85074	0.112744	2.43097	0.0612734	-0.39869	0.405053	0.616325	0.0488486	-1.91317	0.171173	--	--	--
BnaC03T0577700WE	1.03339	0.0131502	-0.176442	0.335595	-0.804434	0.222206	-0.0736435	0.213907	-1.46173	0.0340744	-1.73746	0.0260319	2.06881	0.0134339	-3.01338	0.319291	0.0573715	0.185445	0.674132	0.220607	1.06408	0.0705546	0.876863	0.0939005	--	Translocase of chloroplast 120, chloroplastic OS=Arabidopsis thaliana GN=TOC120 PE=1 SV=1	--
BnaC03T0627000WE	0.152313	0.0244788	1.16648	0.039111	0.604245	0.139388	-0.625851	0.179892	-0.171198	0.28114	-0.78993	0.0558568	-0.947093	0.0148018	-1.08001	0.0917195	0.655602	0.15262	-1.2642	0.0492506	0.0465627	0.363711	-1.49544	0.145212	gak; cyclin G associated kinase; K08855 cyclin G-associated kinase [EC:2.7.11.1] (A)	Auxilin-related protein 2 OS=Arabidopsis thaliana GN=At4g12770 PE=1 SV=1	DnaJ domain
BnaC03T0708400WE	0.385776	0.261878	-1.10916	0.116119	-0.0695573	0.13131	0.10053	0.363327	-1.0994	0.085965	-0.128967	0.379065	-0.209961	0.352993	-2.51686	0.196683	0.863898	0.0384817	-0.949646	0.103586	-0.340456	0.242355	-1.21251	0.066318	nucleoside diphosphate kinase 1-like; K00940 nucleoside-diphosphate kinase [EC:2.7.4.6] (A)	Nucleoside diphosphate kinase 1 OS=Arabidopsis thaliana GN=NDK1 PE=1 SV=1	Nucleoside diphosphate kinase
BnaC04T0028000WE	0.396954	0.0337159	-0.011014	0.386037	-0.229245	0.231722	-0.293042	0.105839	0.488277	0.0185435	-0.425219	0.0165216	-1.57316	0.0119318	-2.62816	0.235426	0.0332332	0.246125	-0.722715	0.0907561	0.208573	0.170445	-1.05678	0.0227511	villin-3-like; K05768 gelsolin (A)	Villin-2 OS=Arabidopsis thaliana GN=VLN2 PE=1 SV=2	Villin headpiece domain
BnaC04T0062100WE	0.234391	0.134172	0.856266	0.0465444	0.284848	0.223295	-0.523466	0.0615359	0.820356	0.00862332	0.17486	0.262455	-1.59651	0.00722152	-2.54154	0.23293	0.643025	0.0269188	0.421408	0.0786946	0.186185	0.237665	-0.37025	0.25913	--	Remorin OS=Arabidopsis thaliana GN=DBP PE=1 SV=1	Remorin, N-terminal region
BnaC04T0053100WE	-0.851541	0.00182528	-0.0748462	0.412407	-0.28502	0.20237	-0.577264	0.0623713	0.264405	0.126954	0.342864	0.0807922	-0.167369	0.334762	-2.55805	0.280326	3.06274	0.0502723	-0.114269	0.111445	0.763857	0.0101833	-0.892512	0.0131263	NEFM, NEF3; neurofilament, medium polypeptide; K04573 neurofilament medium polypeptide (neurofilament 3) (A)	Uclacyanin-2 OS=Arabidopsis thaliana GN=At2g44790 PE=1 SV=1	Plastocyanin-like domain
BnaC04T0086100WE	-0.332004	0.0648265	0.439319	0.148051	-0.138327	0.243213	-0.158293	0.18785	0.533658	0.0151967	-0.244042	0.215286	-0.732303	0.00154563	-1.30063	0.0998888	0.548085	0.04053	0.0282022	0.40806	-0.222135	0.114325	-0.303358	0.0834875	accA2; acetyl-coenzyme A carboxylase carboxyl transferase subunit alpha, chloroplastic-like; K01962 acetyl-CoA carboxylase carboxyl transferase subunit alpha [EC:6.4.1.2] (A)	Acetyl-coenzyme A carboxylase carboxyl transferase subunit alpha, chloroplastic OS=Arabidopsis thaliana GN=CAC3 PE=1 SV=1	Acetyl co-enzyme A carboxylase carboxyltransferase alpha subunit
BnaC04T0107300WE	0.514973	0.069865	0.316231	0.151157	0.00260374	0.14714	-1.2268	0.0456042	-0.253739	0.364308	-0.632175	0.0922121	-1.04752	0.0303273	1.84542	0.397721	0.982104	0.0179012	0.532411	0.409135	0.238302	0.333414	0.0743078	0.339328	--	Protein WAVE-DAMPENED 2 OS=Arabidopsis thaliana GN=WVD2 PE=2 SV=1	Targeting protein for Xklp2 (TPX2)
BnaC04T0149500WE	0.137964	0.247937	-0.116112	0.350454	0.140125	0.316394	-0.00244472	0.435105	-0.216808	0.27347	-0.125377	0.294873	0.440689	0.0633569	-3.00744	0.261039	2.28861	0.0412134	0.534887	0.0187019	0.302012	0.101546	0.0819913	0.345355	probable CCR4-associated factor 1 homolog 7; K12581 CCR4-NOT transcription complex subunit 7/8 (A)	Probable CCR4-associated factor 1 homolog 7 OS=Arabidopsis thaliana GN=CAF1-7 PE=2 SV=2	Ribosomal protein L7Ae/L30e/S12e/Gadd45 family
BnaC04T0167200WE	0.165648	0.0377447	0.323736	0.143401	-0.169919	0.268894	-0.307339	0.0524862	-0.0168671	0.147508	-0.202414	0.326614	-1.22616	0.0239893	-2.76582	0.189627	0.717767	0.0988841	-0.0766176	0.390962	-0.345897	0.0949015	-0.52336	0.223756	histone H1.2-like; K11275 histone H1/5 (A)	Histone H1.2 OS=Arabidopsis thaliana GN=At2g30620 PE=1 SV=1	linker histone H1 and H5 family
BnaC04T0201500WE	1.1448	0.03761	0.673006	0.0669457	0.338002	0.246646	-0.247181	0.245711	1.18279	0.00121297	0.391303	0.204801	-1.27064	0.00472793	-0.362959	0.162692	0.538601	0.108242	-0.0674564	0.393208	-0.0597018	0.377944	-0.90689	0.255801	--	Uncharacterized protein At2g27730, mitochondrial OS=Arabidopsis thaliana GN=At2g27730 PE=1 SV=1	--
BnaC04T0201600WE	1.1194	0.00409691	0.264299	0.310916	0.0557669	0.409959	-0.921471	0.035271	0.849635	0.0331879	0.0242168	0.426774	-1.51454	0.00550634	-1.63838	0.0984277	1.12739	0.00670986	-0.331023	0.174817	0.345723	0.185035	-0.781822	0.197673	60S acidic ribosomal protein P2-2-like; K02943 large subunit ribosomal protein LP2 (A)	60S acidic ribosomal protein P2-1 OS=Arabidopsis thaliana GN=RPP2A PE=2 SV=2	60s Acidic ribosomal protein
BnaC04T0203000WE	0.852185	0.00768417	-0.066474	0.44304	0.311564	0.18755	-0.361674	0.129757	-0.48773	0.0854933	-0.057002	0.390183	-0.614665	0.0561179	-3.06214	0.301264	3.02806	0.0137332	-0.696577	0.0545566	0.907932	0.0535337	-2.12809	0.0772442	ferredoxin, root R-B1-like; K02639 ferredoxin (A)	Ferredoxin-3, chloroplastic OS=Arabidopsis thaliana GN=FD3 PE=1 SV=1	2Fe-2S iron-sulfur cluster binding domain
BnaC04T0209600WE	-0.843389	0.00518225	0.211735	0.123589	0.54451	0.0276945	-0.0491659	0.409323	0.0586383	0.329642	1.04835	0.060012	0.101589	0.216172	-2.49983	0.248696	1.94419	0.0453452	0.102521	0.210154	0.424979	0.0719609	-0.294035	0.276923	hypothetical protein; K16292 KDEL-tailed cysteine endopeptidase [EC:3.4.22.-] (A)	Cysteine proteinase RD21a OS=Arabidopsis thaliana GN=RD21A PE=1 SV=1	Granulin
BnaA03T0595200WE	1.39044	0.0343165	0.616656	0.187909	0.866806	0.0493326	-0.432236	0.115357	-0.0890431	0.403581	0.330249	0.0266043	-0.926844	0.00345444	-0.0557459	0.276807	0.818699	0.193644	0.311102	0.345804	0.340598	0.144334	0.255936	0.216034	mitochondrial import inner membrane translocase subunit TIM9-like; K17777 mitochondrial import inner membrane translocase subunit TIM9 (A)	Mitochondrial import inner membrane translocase subunit TIM9 OS=Arabidopsis thaliana GN=TIM9 PE=1 SV=2	Tim10/DDP family zinc finger
BnaC04T0271000WE	0.826685	0.0667623	0.995188	0.0310559	0.485856	0.0323455	-0.129997	0.351085	-0.073456	0.415429	-0.600788	0.176318	-0.977453	0.0017571	-0.390477	0.198859	-0.0280446	0.377015	-0.546404	0.00512739	-0.28717	0.132099	0.470731	0.280345	eukaryotic translation initiation factor 4G-like; K03260 translation initiation factor 4G (A)	Eukaryotic translation initiation factor 4G OS=Arabidopsis thaliana GN=EIF4G PE=1 SV=2	MA3 domain
BnaC04T0301300WE	0.858448	0.0199293	-0.0381478	0.39478	0.924755	0.204713	-1.60917	0.0915721	-0.0030249	0.435909	-0.327463	0.069333	1.01976	0.182781	-0.570513	0.368812	0.726017	0.029655	-2.04691	0.0695771	1.21723	0.0748843	-1.10526	0.182191	copper transport protein CCH-like; K07213 copper chaperone (A)	Copper transport protein CCH OS=Arabidopsis thaliana GN=CCH PE=1 SV=1	Heavy-metal-associated domain
BnaC04T0303200WE	0.00735199	0.226341	0.87519	0.0359574	0.261884	0.269693	0.277251	0.338769	0.532275	0.199915	-1.76668	0.0279777	-0.485087	0.0394497	-2.41562	0.24725	0.0102145	0.370659	-0.269183	0.196971	-0.300789	0.197068	-0.179101	0.170345	heat shock 70 kDa protein 15; K09489 heat shock 70kDa protein 4 (A)	Heat shock 70 kDa protein 15 OS=Arabidopsis thaliana GN=HSP70-15 PE=1 SV=1	Hsp70 protein
BnaC04T0332900WE	1.52333	0.0409061	0.958614	0.0545593	0.486902	0.0933362	-0.864451	0.108291	1.19905	0.0188792	-0.441099	0.154848	-1.73374	0.0138955	0.62825	0.0776406	0.396341	0.256527	0.412201	0.124057	0.252173	0.336985	-0.0732407	0.385332	ATP synthase subunit d, mitochondrial-like; K02138 F-type H+-transporting ATPase subunit d (A)	ATP synthase subunit d, mitochondrial OS=Arabidopsis thaliana GN=At3g52300 PE=1 SV=3	ATP synthase D chain, mitochondrial (ATP5H)
BnaC04T0383100WE	-0.486634	0.0266315	0.429302	0.0401925	0.492936	0.0850822	2.2171	0.00124076	0.825052	0.196075	2.05449	0.0814838	-0.196593	0.22288	-0.468269	0.0376135	2.18743	0.185399	-1.05256	0.00924156	0.264257	0.319953	-0.684721	0.281062	--	Uncharacterized protein At5g39570 OS=Arabidopsis thaliana GN=At5g39570 PE=1 SV=1	--
BnaC04T0409600WE	1.39585	0.0112147	-0.00226376	0.366725	0.3	0.201213	-0.311166	0.160387	0.46114	0.0594901	0.526408	0.0946773	-0.643752	0.0174838	-2.37939	0.193246	1.16502	0.0434692	0.201736	0.167175	0.00973965	0.427626	-0.100402	0.373142	calmodulin-1-like; K02183 calmodulin (A)	Calmodulin-4 OS=Arabidopsis thaliana GN=CAM4 PE=1 SV=1	EF-hand domain pair
BnaC04T0409500WE	0.635388	0.109757	0.472183	0.0069924	0.11244	0.358773	0.268708	0.0500101	0.174554	0.3137	0.0992796	0.379355	0.110414	0.30548	-3.47934	0.284292	0.806215	0.140688	0.342497	0.0591646	-0.327603	0.160645	0.158864	0.418759	calcium-binding protein CML24-like; K13448 calcium-binding protein CML (A)	Calcium-binding protein CML24 OS=Arabidopsis thaliana GN=CML24 PE=2 SV=2	EF-hand domain pair
BnaC04T0451600WE	1.09133	0.012891	0.0570227	0.394949	0.430944	0.088172	-0.604016	0.0594032	0.459923	0.126911	-0.17838	0.0406851	-0.515288	0.0676229	-2.16595	0.262014	1.12243	0.020277	-0.0835978	0.366995	0.654546	0.0147822	-0.702092	0.290294	probable steroid-binding protein 3; K17278 membrane-associated progesterone receptor component (A)	Probable steroid-binding protein 3 OS=Arabidopsis thaliana GN=MP3 PE=1 SV=1	Cytochrome b5-like Heme/Steroid binding domain
BnaA04T0155800WE	0.425539	0.0275263	0.671166	0.0856852	0.550909	0.16258	-0.805684	0.115099	0.330917	0.0917528	-0.205358	0.172153	-1.12258	0.0165978	-3.12841	0.265406	1.69744	0.00916921	-0.460133	0.0117398	0.458693	0.00103667	-1.44866	0.138199	probable steroid-binding protein 3; K17278 membrane-associated progesterone receptor component (A)	Probable steroid-binding protein 3 OS=Arabidopsis thaliana GN=MP3 PE=1 SV=1	Cytochrome b5-like Heme/Steroid binding domain
BnaC04T0452300WE	-0.497179	0.00233905	-0.174086	0.30557	0.87885	0.176122	0.131159	0.327274	0.183354	0.234984	-0.603639	0.018372	1.40045	0.0261473	-0.105778	0.171407	1.46366	0.0535572	-0.544937	0.154347	0.0498827	0.174159	-0.68435	0.0616817	probable protein phosphatase 2C 21; K17499 protein phosphatase 1G [EC:3.1.3.16] (A)	Probable protein phosphatase 2C 21 OS=Arabidopsis thaliana GN=PPC4-2 PE=1 SV=1	Protein phosphatase 2C
BnaC04T0461900WE	1.68724	0.00565318	1.33098	0.0906316	0.146809	0.38778	-0.675917	0.22071	0.538333	0.00862715	0.330028	0.155252	-1.70477	0.00507349	-1.34941	0.160921	0.834474	0.00871514	0.107355	0.329972	0.0877179	0.329233	-1.1033	0.162078	calmodulin-7-like; K02183 calmodulin (A)	Calmodulin-related protein OS=Petunia hybrida GN=CAM53 PE=2 SV=2	EF-hand domain pair
BnaC04T0467900WE	0.388568	0.0126355	0.494681	0.203012	0.109361	0.36634	-0.434907	0.0640717	0.47907	0.0459629	0.0062957	0.335456	-1.60161	0.00233947	-0.860448	0.164105	0.00663451	0.355868	-0.733212	0.137116	0.0866335	0.227648	-1.34482	0.245497	60S acidic ribosomal protein P2-2-like; K02943 large subunit ribosomal protein LP2 (A)	60S acidic ribosomal protein P2-1 OS=Arabidopsis thaliana GN=RPP2A PE=2 SV=2	60s Acidic ribosomal protein
BnaC04T0471000WE	0.537204	0.0910777	0.482912	0.0453665	0.697531	0.0825075	0.460535	0.0190555	-0.183501	0.264798	-0.146959	0.278224	-0.7586	0.110272	-2.20462	0.264182	0.683409	0.200391	-0.037928	0.412185	-0.198784	0.412388	-0.0688008	0.426144	superoxide dismutase [Cu-Zn] 2, chloroplastic-like; K04565 superoxide dismutase, Cu-Zn family [EC:1.15.1.1] (A)	Superoxide dismutase [Cu-Zn] 2, chloroplastic OS=Arabidopsis thaliana GN=CSD2 PE=1 SV=2	Copper/zinc superoxide dismutase (SODC)
BnaC04T0489400WE	-0.68771	0.00245775	0.809608	0.00638989	-0.259948	0.10727	-0.146382	0.155407	0.228111	0.0861097	0.778128	0.0431171	-0.4453	0.198472	-1.37991	0.216914	2.371	0.117903	-0.0638386	0.41881	0.353073	0.250046	-1.72733	0.157062	histone H1.2-like; K11275 histone H1/5 (A)	Histone H1.2 OS=Arabidopsis thaliana GN=At2g30620 PE=1 SV=1	linker histone H1 and H5 family
BnaC04T0491900WE	0.465379	0.134397	0.0738123	0.399889	-0.0173688	0.41392	-0.241509	0.0158677	0.0483295	0.379838	-0.101777	0.306337	0.430867	0.0712826	-1.38669	0.212154	1.09474	0.0139632	0.214506	0.182773	1.12344	0.00231412	-1.95683	0.243071	--	--	--
BnaC04T0592600WE	-0.00891339	0.213239	1.15412	0.0371571	0.333303	0.208467	0.244371	0.205993	0.945042	0.00886324	1.28598	0.0371801	-1.64226	0.0316118	-3.21402	0.248612	0.93056	0.0261888	-1.33551	0.00409022	0.468385	0.0610983	-1.71513	0.0569733	--	Remorin OS=Arabidopsis thaliana GN=DBP PE=1 SV=1	Remorin, N-terminal region
BnaC04T0603200WE	1.07135	0.0635072	0.864956	0.0832417	-0.394072	0.163559	-1.29379	0.0186842	0.830515	0.00704966	-0.0335877	0.387604	-1.67645	0.00699059	-2.70106	0.200299	2.15002	0.0507343	0.988658	0.093269	0.778741	0.0150727	-0.311593	0.308882	--	Protein YLS3 OS=Arabidopsis thaliana GN=YLS3 PE=2 SV=1	Probable lipid transfer
BnaC04T0004400WE	0.354258	0.0456618	0.0500655	0.247699	0.206618	0.117631	-0.225018	0.0721488	0.272845	0.124447	-0.126692	0.229784	-0.584684	0.0379295	-2.20872	0.215307	1.04635	0.0224368	0.266951	0.0272049	0.0449903	0.251059	-0.107333	0.42581	protein disulfide-isomerase like 2-1-like; K09584 protein disulfide-isomerase A6 [EC:5.3.4.1] (A)	Protein disulfide-isomerase like 2-1 OS=Arabidopsis thaliana GN=PDIL2-1 PE=2 SV=1	Endoplasmic reticulum protein ERp29, C-terminal domain
BnaC04T0038900WE	0.492617	0.246673	-0.281933	0.291258	0.77899	0.131638	0.829298	0.0488049	0.623115	0.0647636	0.783066	0.2775	-0.644646	0.182679	-1.2564	0.149121	0.280892	0.233756	0.144488	0.323343	0.460665	0.198861	-1.1541	0.134922	3-isopropylmalate dehydratase small subunit 1-like; K01704 3-isopropylmalate/(R)-2-methylmalate dehydratase small subunit [EC:4.2.1.33 4.2.1.35] (A)	3-isopropylmalate dehydratase small subunit 1 OS=Arabidopsis thaliana GN=IPMI2 PE=1 SV=1	Aconitase C-terminal domain
BnaC04T0178500WE	0.80306	0.0242663	0.0193467	0.430086	-0.0103438	0.291526	0.190985	0.200033	0.0510379	0.392072	-0.22877	0.226426	0.224374	0.184783	-2.53817	0.232117	1.37859	0.0644557	0.208296	0.165519	0.169768	0.114176	-0.306752	0.401064	mitochondrial import inner membrane translocase subunit TIM10-like; K17778 mitochondrial import inner membrane translocase subunit TIM10 (A)	Mitochondrial import inner membrane translocase subunit TIM10 OS=Arabidopsis thaliana GN=TIM10 PE=1 SV=1	Tim10/DDP family zinc finger
BnaC04T0304900WE	0.243603	0.361945	0.241865	0.205171	-0.282506	0.274818	-0.177516	0.0607914	-0.0935029	0.267012	1.20163	0.0474137	0.224811	0.124985	-2.89738	0.269386	1.76122	0.0420602	-1.04185	0.044646	0.669494	0.142327	-1.07132	0.231521	uncharacterized protein At2g39795, mitochondrial; K15414 complement component 1 Q subcomponent-binding protein, mitochondrial (A)	Uncharacterized protein At2g39795, mitochondrial OS=Arabidopsis thaliana GN=At2g39795 PE=2 SV=1	Mitochondrial glycoprotein
BnaC04T0547800WE	-0.773249	0.0465747	-0.659289	0.10741	-0.158845	0.164752	0.976029	0.0116406	-0.437489	0.0357974	1.02023	0.102081	0.803993	0.164742	-2.25272	0.258536	2.23046	0.111551	-1.06688	0.0597516	-0.15493	0.414753	-0.364912	0.202288	peroxidase C3; K00430 peroxidase [EC:1.11.1.7] (A)	Peroxidase C3 OS=Armoracia rusticana GN=PRXC3 PE=3 SV=1	Peroxidase
BnaC05T0014800WE	0.0614524	0.439264	-3.01278	0.0974355	-0.317044	0.0183076	0.856023	0.171396	-0.749759	0.0766574	-0.11025	0.363216	2.70985	0.0043051	-2.0799	0.191466	0.811713	0.262142	-1.49121	0.0836929	-2.47378	0.0714076	1.27798	0.0687993	60S ribosomal protein L19-1-like; K02885 large subunit ribosomal protein L19e (A)	60S ribosomal protein L19-2 OS=Arabidopsis thaliana GN=RPL19B PE=2 SV=1	Ribosomal protein L19e
BnaA10T0016100WE	0.189461	0.0192774	0.0585769	0.372181	0.241315	0.0731978	-0.230501	0.0432063	-0.434074	0.0311835	-0.0456819	0.248153	0.057688	0.399423	-2.45168	0.225267	2.3667	0.108169	-0.228175	0.202528	0.249552	0.128279	-0.288849	0.216783	uncharacterized protein OsI_027940-like; K15730 cytosolic prostaglandin-E synthase [EC:5.3.99.3] (A)	Uncharacterized protein OsI_027940 OS=Oryza sativa subsp. indica GN=OsI_027940 PE=1 SV=2	CS domain
BnaC05T0015600WE	0.72097	0.240058	1.05386	0.0684625	0.727349	0.120415	-1.20331	0.0178274	-0.688219	0.0775091	-0.250574	0.254524	-2.67514	0.0101102	-2.02075	0.116445	1.66957	0.000231527	-1.26804	0.0496411	0.612354	0.0279317	-2.39798	0.249506	uncharacterized protein OsI_027940-like; K15730 cytosolic prostaglandin-E synthase [EC:5.3.99.3] (A)	Uncharacterized protein OsI_027940 OS=Oryza sativa subsp. indica GN=OsI_027940 PE=1 SV=2	CS domain
BnaC05T0036100WE	0.480305	0.0046896	0.757352	0.0438726	0.406248	0.106538	-0.322514	0.169854	0.151258	0.334683	-0.464151	0.00188272	-0.297432	0.0298232	-3.46069	0.312788	0.674452	0.00989086	-0.690257	0.00778016	0.368998	0.0245072	-0.684798	0.152356	--	Laminin subunit alpha-2 OS=Homo sapiens GN=LAMA2 PE=1 SV=4	--
BnaC05T0046600WE	-0.00466958	0.248701	0.308532	0.176184	-0.268501	0.254589	0.297992	0.0340466	0.30241	0.0891044	0.224499	0.291915	0.0669821	0.390825	-2.23809	0.242327	1.05122	0.0719654	-0.672032	0.0199808	0.0942173	0.214029	0.0620791	0.397002	hypothetical protein; K13459 disease resistance protein RPS2 (A)	Peroxisomal and mitochondrial division factor 2 OS=Arabidopsis thaliana GN=PMD2 PE=1 SV=1	--
BnaC05T0058100WE	0.96361	0.0284523	0.419405	0.169902	-0.140339	0.253735	-0.255557	0.261934	0.318072	0.165565	0.0550829	0.338041	-0.423241	0.0213784	-2.30292	0.208674	0.875267	0.0255731	-0.210534	0.335783	-0.154176	0.258954	0.0149342	0.42438	serine/threonine-protein phosphatase 6 regulatory subunit 3-like; K15501 serine/threonine-protein phosphatase 6 regulatory subunit 3 (A)	Serine/threonine-protein phosphatase 6 regulatory subunit 3 OS=Gallus gallus GN=PPP6R3 PE=2 SV=1	SIT4 phosphatase-associated protein
BnaC05T0064400WE	0.218838	0.0355209	0.387286	0.27534	0.941166	0.0567947	-1.43372	0.0127376	0.386463	0.245426	0.00803045	0.186774	-1.44294	0.0172866	-0.424901	0.297557	2.1302	0.189309	0.258004	0.330411	0.276488	0.271233	0.480262	0.367595	probable prefoldin subunit 4; K09550 prefoldin subunit 4 (A)	Probable prefoldin subunit 4 OS=Arabidopsis thaliana GN=AIP3 PE=1 SV=3	Prefoldin subunit
BnaC05T0064800WE	0.359659	0.146331	0.0793906	0.13306	0.568521	0.0831961	0.616794	0.0346383	-0.345837	0.152034	-0.220343	0.310779	-0.465809	0.0571944	-1.70581	0.213889	1.26765	0.106182	-0.119231	0.350319	0.0950871	0.352998	-0.448306	0.241261	superoxide dismutase [Cu-Zn] 1; K04565 superoxide dismutase, Cu-Zn family [EC:1.15.1.1] (A)	Superoxide dismutase [Cu-Zn] 1 OS=Arabidopsis thaliana GN=CSD1 PE=1 SV=2	Copper/zinc superoxide dismutase (SODC)
BnaC05T0088000WE	-0.540636	0.00638133	-0.472514	0.135493	0.00634255	0.205163	0.665514	0.0236621	-0.363524	0.0839723	0.00503353	0.392823	1.59669	0.0247013	-2.06694	0.198184	1.24134	0.138367	0.0250826	0.403536	0.161114	0.190561	-0.643726	0.212866	hypothetical protein; K06674 structural maintenance of chromosome 2 (A)	Universal stress protein A-like protein OS=Arabidopsis thaliana GN=At3g01520 PE=1 SV=2	Universal stress protein family
BnaA06T0082200WE	0.230591	0.151132	-0.249396	0.174817	-0.0542914	0.342759	-0.904873	0.00566262	0.808103	0.0418264	-0.000968751	0.349666	-0.147382	0.239615	-2.54539	0.282739	2.29877	0.0572696	-0.638612	0.0264548	0.559242	0.0292351	-1.16906	0.114538	probable calcium-binding protein CML13; K13448 calcium-binding protein CML (A)	Probable calcium-binding protein CML13 OS=Arabidopsis thaliana GN=CML13 PE=2 SV=1	EF-hand domain
BnaC05T0102400WE	0.40667	0.202646	-0.571654	0.156832	-0.961728	0.0566224	-1.17027	0.0279734	-0.875321	0.107897	0.697297	0.331343	-1.47651	0.0443863	-0.678997	0.226044	0.319201	0.166672	0.0320356	0.364688	0.84685	0.162692	-0.673121	0.213059	pyrophosphate--fructose 6-phosphate 1-phosphotransferase subunit beta 1; K00895 pyrophosphate--fructose-6-phosphate 1-phosphotransferase [EC:2.7.1.90] (A)	Pyrophosphate--fructose 6-phosphate 1-phosphotransferase subunit beta 1 OS=Arabidopsis thaliana GN=PFP-BETA1 PE=1 SV=1	Phosphofructokinase
BnaC05T0105800WE	1.10757	0.0404914	0.87611	0.0103932	0.241483	0.22962	-0.108172	0.29537	-0.41151	0.0437308	-0.370661	0.102007	-0.84412	0.00257771	-2.85615	0.274368	0.28023	0.271366	-0.0874723	0.182906	0.297888	0.219758	-0.663485	0.158665	peptidyl-prolyl cis-trans isomerase E; K09564 peptidyl-prolyl isomerase E (cyclophilin E) [EC:5.2.1.8] (A)	Peptidyl-prolyl cis-trans isomerase E OS=Pongo abelii GN=PPIE PE=2 SV=1	RNA recognition motif. (a.k.a. RRM, RBD, or RNP domain)
BnaC05T0111400WE	0.238087	0.147871	0.151469	0.317261	-0.749354	0.205948	-0.57927	0.307839	-0.0459609	0.435853	-0.24282	0.0590554	0.453757	0.378414	-3.56221	0.297533	0.809529	0.099452	-0.264983	0.266355	1.67544	0.0204234	-0.837329	0.1254	protein gar2; K14411 RNA-binding protein Musashi (A)	Protein IQ-DOMAIN 31 OS=Arabidopsis thaliana GN=IQD31 PE=1 SV=1	IQ calmodulin-binding motif
BnaC05T0122800WE	0.0483792	0.285496	-0.357536	0.218115	-0.378734	0.142295	0.762038	0.0202508	1.01489	0.0383924	-0.775543	0.0983624	-0.84656	0.0159147	-0.825765	0.176393	1.73358	0.0833159	-0.193031	0.229859	0.426259	0.232536	-0.676451	0.045652	--	Methyl-CpG-binding domain-containing protein 10 OS=Arabidopsis thaliana GN=MBD10 PE=1 SV=1	Methyl-CpG binding domain
BnaC05T0145500WE	0.254088	0.240061	0.254983	0.238743	0.0325493	0.431023	-1.40536	0.0366864	0.179773	0.315427	-0.0459821	0.398633	-1.2268	0.0914337	-3.01337	0.258696	1.28232	0.0272933	-0.545404	0.0735817	-0.0230641	0.434102	0.419103	0.292737	transcription factor BTF3 homolog 4-like; K01527 nascent polypeptide-associated complex subunit beta (A)	Transcription factor BTF3 OS=Homo sapiens GN=BTF3 PE=1 SV=1	NAC domain
BnaC05T0147300WE	1.01467	0.00665432	0.15542	0.234477	-0.0303335	0.420159	-1.425	0.0248394	0.526184	0.0213433	1.00302	0.00299664	-0.691766	0.0328227	-3.14012	0.240757	1.79471	0.0504075	-0.00335324	0.413467	0.535948	0.0534902	-0.167463	0.350832	probable calcium-binding protein CML27; K13448 calcium-binding protein CML (A)	Probable calcium-binding protein CML27 OS=Arabidopsis thaliana GN=CML27 PE=1 SV=1	EF-hand domain pair
BnaC05T0150200WE	0.314343	0.012995	0.121331	0.189969	-0.388227	0.107879	-0.535452	0.0348447	0.438607	0.0156865	-0.0611881	0.159576	-0.692176	0.0400291	-2.56904	0.245936	0.504948	0.00961931	-0.146414	0.228158	0.394004	0.114444	-0.683038	0.169546	60S ribosomal protein L6-1-like; K02934 large subunit ribosomal protein L6e (A)	60S ribosomal protein L6-3 OS=Arabidopsis thaliana GN=RPL6C PE=2 SV=1	Ribosomal protein L6, N-terminal domain
BnaC05T0163200WE	-0.662516	0.00752447	-0.0986094	0.291639	-0.587707	0.0615067	0.27431	0.258972	0.408935	0.076698	0.531786	0.16758	0.14703	0.254159	-1.61217	0.246874	1.05986	0.0718334	-0.181479	0.207805	0.281836	0.20098	-0.707381	0.0300274	protein gar2; K14411 RNA-binding protein Musashi (A)	Protein IQ-DOMAIN 32 OS=Arabidopsis thaliana GN=IQD32 PE=1 SV=3	Protein of unknown function (DUF4005)
BnaC05T0173500WE	0.25228	0.111292	0.132472	0.191988	-0.230104	0.201136	0.303833	0.0536232	-0.104342	0.300565	-0.140253	0.29201	0.483016	0.106306	-2.55945	0.26384	1.30022	0.109396	-0.794857	0.042595	-0.0101987	0.429066	0.34997	0.311086	--	Proton pump-interactor 1 OS=Arabidopsis thaliana GN=PPI1 PE=1 SV=2	--
BnaC05T0182500WE	-0.181191	0.138751	-0.0047704	0.206608	-0.450425	0.0946031	0.535107	0.00623151	-0.16996	0.251634	0.181072	0.309117	1.26716	0.00204756	-3.12995	0.242194	0.814876	0.115525	-1.03557	0.13878	-0.0643894	0.366233	-0.317771	0.332207	GRMZM2G410991; uncharacterized LOC100384051; K13473 chitin elicitor-binding protein (A)	LysM domain-containing GPI-anchored protein 1 OS=Arabidopsis thaliana GN=LYM1 PE=1 SV=1	LysM domain
BnaC05T0253300WE	0.136647	0.149748	0.615937	0.208348	0.278425	0.0894052	0.104312	0.348968	-0.369622	0.151618	0.225785	0.203121	-1.16387	0.0373233	-1.1945	0.0112117	0.497901	0.178112	-0.636962	0.139673	0.428068	0.232372	-1.6119	0.0628379	patellin-4-like; K19996 phosphatidylinositol transfer protein SFH5 (A)	Patellin-4 OS=Arabidopsis thaliana GN=PATL4 PE=1 SV=2	CRAL/TRIO, N-terminal domain
BnaC05T0387200WE	0.748044	0.00394098	0.0607858	0.360979	-0.328115	0.114931	-0.584537	0.019656	-0.390544	0.0489479	0.104851	0.38359	0.378877	0.0429768	-2.29576	0.225945	0.753047	0.0951004	-0.252938	0.246578	0.0379682	0.391903	0.170049	0.387597	--	Putative lipid-transfer protein DIR1 OS=Arabidopsis thaliana GN=DIR1 PE=1 SV=1	Probable lipid transfer
BnaC05T0412800WE	-0.478717	0.100028	-0.578705	0.0184457	-0.184834	0.120443	-0.358621	0.0944814	0.297155	0.157958	-0.65401	0.104198	0.302794	0.076259	0.61906	0.0205735	0.95204	0.0111378	-0.159741	0.254768	1.24944	0.0167228	-0.828474	0.0504331	host cell factor 1-like; K14966 host cell factor (A)	Jacalin-related lectin 34 OS=Arabidopsis thaliana GN=JAL34 PE=1 SV=1	Jacalin-like lectin domain
BnaC05T0446500WE	0.675978	0.0354373	0.688652	0.00376749	0.0524757	0.37504	0.0150419	0.435705	-0.162801	0.377784	0.310599	0.280621	-0.0713679	0.214362	-3.2575	0.278385	0.573456	0.21227	-1.28552	0.0236987	0.279302	0.194244	0.0636651	0.428637	enhancer of mRNA-decapping protein 4-like; K12616 enhancer of mRNA-decapping protein 4 (A)	Enhancer of mRNA-decapping protein 4 OS=Arabidopsis thaliana GN=VCS PE=1 SV=1	WD domain, G-beta repeat
BnaC05T0460400WE	0.147547	0.216812	0.284045	0.0112347	-0.238117	0.0940887	-0.101447	0.103599	-0.279876	0.0523072	0.528868	0.0918648	0.0231977	0.444217	-3.31379	0.270419	1.70911	0.0386005	-0.913488	0.0308629	0.259171	0.0347164	-1.29642	0.160609	--	Fasciclin-like arabinogalactan protein 18 OS=Arabidopsis thaliana GN=FLA18 PE=2 SV=1	Fasciclin domain
BnaC05T0480600WE	1.35936	0.0356865	0.0484402	0.38545	0.738464	0.0178381	0.124449	0.256028	-0.629852	0.0654551	-0.735988	0.164399	0.0408546	0.302415	-2.2476	0.18984	-0.298613	0.276216	-0.801947	0.0391433	0.151658	0.291208	-0.0847782	0.428138	copper transport protein ATX1; K07213 copper chaperone (A)	Copper transport protein ATX1 OS=Arabidopsis thaliana GN=ATX1 PE=1 SV=1	Heavy-metal-associated domain
BnaC06T0017500WE	-0.301689	0.374975	-0.296714	0.143462	0.927938	0.00282785	0.822061	0.0558992	0.196872	0.277323	1.07407	0.152917	1.17906	0.0240102	0.0851281	0.0751517	1.64802	0.178982	-0.762594	0.0490474	0.252264	0.354664	-0.388221	0.336422	--	--	--
BnaC06T0056200WE	1.66632	0.0420659	1.11309	0.0259332	0.315281	0.173201	-0.249097	0.240455	-0.696576	0.0541414	-0.764616	0.141129	-2.00922	0.000867658	-0.18239	0.315616	-1.25188	0.0347431	-0.686537	0.110249	-1.0034	0.0697365	-0.449457	0.255802	nuclear pore complex protein NUP50A-like; K15304 Ran-binding protein 3 (A)	Nuclear pore complex protein NUP50A OS=Arabidopsis thaliana GN=NUP50A PE=1 SV=1	RanBP1 domain
BnaC06T0068300WE	-0.0681151	0.368806	0.575054	0.0681376	0.630352	0.100101	0.131581	0.414763	1.28997	0.00711292	-0.309656	0.0253593	-2.20713	0.0401809	-1.46172	0.00409103	1.08438	0.0954934	-1.21977	0.0342273	0.456902	0.188834	-0.547998	0.307408	heat shock 70 kDa protein 14-like; K09489 heat shock 70kDa protein 4 (A)	Heat shock 70 kDa protein 14 OS=Arabidopsis thaliana GN=HSP70-14 PE=2 SV=1	Hsp70 protein
BnaC06T0073700WE	0.165226	0.0528167	0.598486	0.0680613	0.455116	0.0180516	-0.0362568	0.43927	0.342084	0.0178638	-0.421599	0.0158686	-0.61697	0.0215766	-3.32549	0.281728	1.00148	0.0861493	-0.512188	0.00793978	0.0377852	0.247445	-0.440003	0.175585	dihydrolipoyllysine-residue acetyltransferase component 3 of pyruvate dehydrogenase complex, mitochondrial; K00627 pyruvate dehydrogenase E2 component (dihydrolipoamide acetyltransferase) [EC:2.3.1.12] (A)	Dihydrolipoyllysine-residue acetyltransferase component 3 of pyruvate dehydrogenase complex, mitochondrial OS=Arabidopsis thaliana GN=At1g54220 PE=2 SV=1	e3 binding domain
BnaC06T0092100WE	-0.039211	0.395383	-0.0352093	0.418145	-0.0736254	0.152461	-0.118479	0.1812	0.119232	0.095006	-0.384562	0.0616735	-0.726993	0.00144554	-4.76426	0.317695	1.33965	0.0242227	-0.41574	0.042253	0.150145	0.19912	-1.14306	0.0165678	far upstream element-binding protein 2-like; K13210 far upstream element-binding protein (A)	Far upstream element-binding protein 3 OS=Homo sapiens GN=FUBP3 PE=1 SV=2	KH domain
BnaC06T0086100WE	-0.41878	0.0289853	0.689872	0.114131	-0.269943	0.256479	0.153802	0.365899	1.20665	0.0315522	0.127197	0.282812	0.485168	0.257357	-0.644615	0.0895574	1.66793	0.132576	-0.400298	0.0631563	1.12148	0.0567355	0.307041	0.420079	dihydrolipoyllysine-residue acetyltransferase component 5 of pyruvate dehydrogenase complex, chloroplastic-like; K00627 pyruvate dehydrogenase E2 component (dihydrolipoamide acetyltransferase) [EC:2.3.1.12] (A)	Dihydrolipoyllysine-residue acetyltransferase component 5 of pyruvate dehydrogenase complex, chloroplastic OS=Arabidopsis thaliana GN=EMB3003 PE=2 SV=1	e3 binding domain
BnaC06T0106400WE	1.4532	0.0618133	0.947652	0.0247532	0.282051	0.176424	0.0118094	0.425033	0.105849	0.316015	-0.957274	0.163606	-1.33579	0.00828307	-0.520018	0.092493	-0.290288	0.198249	-0.49067	0.102918	-0.139542	0.215456	-0.644205	0.402394	nuclear pore complex protein NUP50A-like; K15304 Ran-binding protein 3 (A)	Nuclear pore complex protein NUP50A OS=Arabidopsis thaliana GN=NUP50A PE=1 SV=1	RanBP1 domain
BnaC06T0139600WE	1.8961	0.0949047	0.913329	0.0245052	-0.419193	0.118228	0.192711	0.279136	-0.407392	0.188893	-0.655059	0.113005	-0.0635286	0.324304	-1.30697	0.0858179	1.62008	0.20401	0.292138	0.136547	-0.0742179	0.292404	-1.01921	0.217437	hypothetical protein; K02965 small subunit ribosomal protein S19 (A)	Glycine-rich RNA-binding protein 2, mitochondrial OS=Arabidopsis thaliana GN=RBG2 PE=1 SV=1	RNA recognition motif. (a.k.a. RRM, RBD, or RNP domain)
BnaC06T0153900WE	-0.407376	0.0148703	0.088412	0.375899	-0.20277	0.0612738	0.406287	0.0339118	-0.104067	0.272262	0.514702	0.167074	0.507343	0.0986362	-2.3213	0.224483	1.13061	0.0692838	-0.790547	0.102513	0.03046	0.374934	-0.981272	0.0773482	--	--	--
BnaC06T0169000WE	0.918992	0.0118383	0.795993	0.208783	0.250363	0.305381	-0.943781	0.0983763	0.657156	0.000327371	0.246047	0.0853405	-1.20499	0.0900473	0.0183751	0.436284	1.37318	0.00818966	0.0312979	0.379622	0.880664	0.0567343	-1.02285	0.202534	DEAD-box ATP-dependent RNA helicase 38-like; K18655 ATP-dependent RNA helicase DDX19/DBP5 [EC:3.6.4.13] (A)	DEAD-box ATP-dependent RNA helicase 38 OS=Arabidopsis thaliana GN=RH38 PE=1 SV=2	Helicase conserved C-terminal domain
BnaC04T0376100WE	-0.0890424	0.240838	0.149387	0.123027	-0.256162	0.258396	0.163782	0.434065	-0.292089	0.227086	0.544107	0.110268	-0.396687	0.180292	-0.039547	0.0926341	1.00453	0.027626	-0.278009	0.277088	0.380527	0.112514	-1.30496	0.0919652	copper transport protein CCH-like; K07213 copper chaperone (A)	Copper transport protein CCH OS=Arabidopsis thaliana GN=CCH PE=1 SV=1	Heavy-metal-associated domain
BnaA07T0236900WE	0.606912	0.170139	-0.0115867	0.209347	0.701383	0.0548993	2.64185	0.174992	0.3869	0.101385	-0.158621	0.33026	1.10165	0.05703	-2.76849	0.229496	-0.704825	0.0413758	-0.410714	0.442416	-0.80551	0.125837	1.45102	0.353293	calcium-binding protein CML38-like; K13448 calcium-binding protein CML (A)	Calcium-binding protein CML38 OS=Arabidopsis thaliana GN=CML38 PE=2 SV=1	EF-hand domain pair
BnaC06T0306200WE	-0.0170147	0.443812	0.0736503	0.174691	0.461161	0.0202114	0.189246	0.196553	0.222605	0.328231	-0.0425484	0.383276	-0.176846	0.416987	-0.162338	0.170559	-0.145387	0.440326	-0.860733	0.0166602	-0.537677	0.120264	-0.24135	0.383668	hypothetical protein; K18669 dual specificity tyrosine-phosphorylation-regulated kinase 2/3/4 [EC:2.7.12.1] (A)	Dual specificity protein kinase pom1 OS=Schizosaccharomyces pombe (strain 972 / ATCC 24843) GN=pom1 PE=1 SV=1	Protein kinase domain
BnaC06T0307000WE	-0.12471	0.0788937	-0.681838	0.0425536	0.441671	0.0260782	-0.998501	0.00452257	0.155976	0.126855	0.123877	0.167349	0.164673	0.102939	-2.80064	0.300462	2.68979	0.117994	-0.533851	0.0753265	1.02196	0.00741036	-0.509825	0.199817	--	Trypsin inhibitor BvTI OS=Bauhinia variegata PE=1 SV=1	Trypsin and protease inhibitor
BnaC06T0307200WE	1.08789	0.00216401	0.106794	0.286878	-0.599876	0.223094	-0.347401	0.119004	-0.28192	0.205321	-0.302546	0.211104	0.0358375	0.262659	-1.018	0.123187	2.03354	0.054635	0.126818	0.288858	0.118926	0.429099	-0.39204	0.363692	transcription factor BTF3 homolog 4-like; K01527 nascent polypeptide-associated complex subunit beta (A)	Transcription factor BTF3 OS=Mus musculus GN=Btf3 PE=1 SV=3	NAC domain
BnaC06T0314200WE	0.676604	0.0536208	0.625391	0.111823	0.186213	0.299718	-1.00628	0.0218566	1.49948	0.00426637	0.396075	0.114661	-1.07338	0.00739651	-0.181796	0.30653	1.24233	0.000283059	-0.0201653	0.413305	0.624246	0.0081758	-1.5224	0.197228	patellin-5-like; K19996 phosphatidylinositol transfer protein SFH5 (A)	Patellin-3 OS=Arabidopsis thaliana GN=PATL3 PE=1 SV=2	CRAL/TRIO, N-terminal domain
BnaC06T0352500WE	0.0532637	0.315984	0.930704	0.158606	-0.0150646	0.430011	-0.45985	0.0593311	1.34901	0.000949539	0.275598	0.180493	-0.833423	0.00880391	-0.821397	0.184197	0.172645	0.178006	-0.211556	0.124132	-0.120769	0.408773	-0.212329	0.117489	decapping nuclease DXO homolog, chloroplastic-like; K14845 RAT1-interacting protein (A)	Protein-lysine N-methyltransferase METTL10 OS=Homo sapiens GN=METTL10 PE=1 SV=2	Methyltransferase domain
BnaC06T0356400WE	-0.27851	0.379971	-0.842845	0.169509	-0.615526	0.279209	-1.18925	0.0738482	1.75656	0.00111946	-0.383382	0.354038	0.115263	0.334485	-0.177317	0.306601	1.47595	0.0716916	-0.777628	0.0459838	0.0896787	0.260369	0.0756178	0.307629	--	HEAT repeat-containing protein 5B OS=Mus musculus GN=Heatr5b PE=2 SV=3	--
BnaA02T0166100WE	0.479045	0.350689	-2.13879	0.029027	-0.908387	0.11638	-0.135471	0.116915	-0.255576	0.25033	-0.460579	0.301372	1.05368	0.0491181	-2.27706	0.180269	0.980473	0.012066	-0.0648135	0.294504	-0.167456	0.195087	0.328391	0.222032	60S ribosomal protein L17-2; K02880 large subunit ribosomal protein L17e (A)	60S ribosomal protein L17-2 OS=Arabidopsis thaliana GN=RPL17B PE=2 SV=2	Ribosomal protein L22p/L17e
BnaA07T0302500WE	-0.252693	0.0658969	-0.509141	0.0339368	0.777235	0.0434443	0.423367	0.00489531	0.0311583	0.360019	0.318989	0.0615346	0.442571	0.178402	-4.27712	0.297202	1.16225	0.0438617	-0.897883	0.0209066	1.08837	0.00262585	-0.784233	0.0631571	eukaryotic translation initiation factor 5A-3; K03263 translation initiation factor 5A (A)	Eukaryotic translation initiation factor 5A-3 OS=Arabidopsis thaliana GN=ELF5A-3 PE=2 SV=1	KOW motif
BnaC06T0427900WE	-0.496786	0.00336255	-0.637033	0.0789629	-0.242784	0.154697	-0.047188	0.263062	-0.020559	0.363051	0.288388	0.1792	0.779146	0.102922	-2.83173	0.288988	1.73773	0.0407902	-0.93979	0.0777428	0.876385	0.0270051	-1.42757	0.084043	HHIPL2, TAF1A; HHIP-like 2; K15212 TATA box-binding protein-associated factor RNA polymerase I subunit A (A)	HIPL1 protein OS=Arabidopsis thaliana GN=HIPL1 PE=1 SV=2	Glucose / Sorbosone dehydrogenase
BnaC06T0437500WE	0.764503	0.0523157	0.73687	0.0418195	0.525778	0.0832864	-0.25046	0.179876	0.0735822	0.315162	-0.208141	0.236003	-0.446346	0.153746	-1.15518	0.265855	-0.0904177	0.427721	0.511075	0.232635	0.567609	0.170568	-0.0661904	0.375817	SKP1-like protein 1A; K03094 S-phase kinase-associated protein 1 (A)	SKP1-like protein 1A OS=Arabidopsis thaliana GN=SKP1A PE=1 SV=1	Skp1 family, tetramerisation domain
BnaC06T0450900WE	-0.290518	0.0414384	-0.3816	0.18016	1.0782	0.0193786	0.523751	0.0167136	0.0419054	0.431069	0.47575	0.0945899	1.81897	0.069687	-3.03133	0.288192	1.65747	0.0628525	-0.637558	0.0112772	0.328331	0.0883011	-0.410447	0.17172	protein disulfide isomerase-like 1-2; K09580 protein disulfide-isomerase A1 [EC:5.3.4.1] (A)	Protein disulfide isomerase-like 1-2 OS=Arabidopsis thaliana GN=PDIL1-2 PE=2 SV=1	Thioredoxin-like domain
BnaC06T0470800WE	0.00585271	0.38635	-0.306744	0.148955	1.28833	0.00169536	-0.216641	0.187724	-0.104611	0.141172	0.545256	0.137451	-0.551458	0.0932628	-2.9746	0.2924	1.24346	0.0855874	-0.54015	0.0690945	0.254845	0.133562	-0.457116	0.260872	hypothetical protein; K14962 COMPASS component SWD2 (A)	Epidermis-specific secreted glycoprotein EP1 OS=Daucus carota GN=EP1 PE=1 SV=1	PAN-like domain
BnaC06T0474800WE	0.562628	0.124767	-0.855199	0.132062	0.788361	0.0735821	-1.06176	0.023449	-0.277107	0.126246	-0.815567	0.215739	-1.14625	0.109546	-1.93417	0.0445281	1.85168	0.0725685	-0.102669	0.444633	-0.344717	0.259447	-0.594349	0.148839	nuclear-pore anchor-like; K09291 nucleoprotein TPR (A)	Nuclear-pore anchor OS=Arabidopsis thaliana GN=NUA PE=1 SV=1	TPR/MLP1/MLP2-like protein
BnaC06T0405600WE	0.486046	0.106988	0.784393	0.0418688	0.460107	0.147356	-0.548358	0.129422	1.18904	0.0121403	0.029876	0.342538	-1.80462	0.0132142	-3.72488	0.273879	0.916026	0.0242878	0.179714	0.243869	0.304728	0.0405146	-0.578935	0.116934	POPTRDRAFT_738169; hypothetical protein; K19996 phosphatidylinositol transfer protein SFH5 (A)	Patellin-1 OS=Arabidopsis thaliana GN=PATL1 PE=1 SV=2	CRAL/TRIO, N-terminal domain
BnaC07T0014500WE	0.763812	0.0390284	0.268731	0.244639	0.178391	0.234572	-0.73567	0.139125	0.786977	0.0773301	0.25334	0.285256	-1.42374	0.00468048	-1.90049	0.205628	1.71586	0.00621628	0.196372	0.367317	0.682354	0.0609808	-1.20189	0.110146	hypothetical protein; K02152 V-type H+-transporting ATPase subunit G (A)	V-type proton ATPase subunit G1 OS=Arabidopsis thaliana GN=VHA-G1 PE=2 SV=1	Vacuolar (H+)-ATPase G subunit
BnaC07T0048000WE	1.17045	0.0315808	0.333243	0.0750758	0.305369	0.0358948	-0.335898	0.20413	0.000995492	0.386474	-0.210799	0.263905	-0.729734	0.00711033	-2.28007	0.236061	0.509063	0.126451	-0.330688	0.0764138	0.093222	0.315111	-0.0238989	0.422707	ubiquitin domain-containing protein DSK2b-like; K04523 ubiquilin (A)	Ubiquitin domain-containing protein DSK2b OS=Arabidopsis thaliana GN=DSK2B PE=1 SV=1	UBA/TS-N domain
BnaC07T0044900WE	0.682423	0.0332087	0.60501	0.0471115	0.463351	0.20995	-0.275554	0.248842	-0.326517	0.0502137	-0.529756	0.0285294	-1.00931	0.0047686	-1.6274	0.2279	0.819768	0.0694607	-0.525722	0.12707	0.523728	0.183954	-1.18593	0.0838213	serine/threonine-protein phosphatase 6 regulatory ankyrin repeat subunit B isoform X1; K06867 uncharacterized protein (A)	Ankyrin repeat domain-containing protein 2 OS=Arabidopsis thaliana GN=AKR2 PE=1 SV=2	Ankyrin repeats (3 copies)
BnaC07T0044700WE	0.345963	0.0646484	-0.239877	0.310425	-0.225467	0.252264	-0.17046	0.237516	-0.416241	0.155725	0.682134	0.0356247	-0.407699	0.150285	-2.94694	0.261145	1.95993	0.0809778	-0.957311	0.0138095	0.11726	0.320265	-1.87581	0.0566171	receptor homology region, transmembrane domain- and RING domain-containing protein 1; K15692 E3 ubiquitin-protein ligase RNF13 [EC:2.3.2.27] (A)	Rhodanese-like domain-containing protein 19, mitochondrial OS=Arabidopsis thaliana GN=STR19 PE=2 SV=1	Rhodanese-like domain
BnaC07T0113600WE	0.483962	0.0267681	1.3409	0.0727778	-0.143885	0.296646	-0.803382	0.0613842	0.253799	0.0317954	-0.838086	0.033989	-1.58939	0.0146089	-1.14526	0.024178	0.965617	0.105456	0.00558967	0.388959	-0.100517	0.367747	-2.11349	0.349882	serine/threonine-protein phosphatase 6 regulatory subunit 3-like; K15501 serine/threonine-protein phosphatase 6 regulatory subunit 3 (A)	Serine/threonine-protein phosphatase 6 regulatory subunit 3 OS=Mus musculus GN=Ppp6r3 PE=1 SV=1	SIT4 phosphatase-associated protein
BnaC07T0147700WE	1.32374	0.0960058	0.475134	0.17967	0.0615837	0.443688	-1.12908	0.162647	0.392655	0.0404691	-0.49979	0.240196	-1.72915	0.0107202	-1.8662	0.100864	0.124504	0.440706	-0.264327	0.144166	2.39456	0.0980194	0.180426	0.276405	pyruvate dehydrogenase E1 component subunit alpha-2, mitochondrial; K00161 pyruvate dehydrogenase E1 component alpha subunit [EC:1.2.4.1] (A)	Pyruvate dehydrogenase E1 component subunit alpha-2, mitochondrial OS=Arabidopsis thaliana GN=IAR4 PE=1 SV=2	Dehydrogenase E1 component
BnaC07T0157500WE	0.50196	0.00935818	0.26554	0.131033	0.336432	0.142183	-0.620581	0.0628079	0.343613	0.0305148	-0.353561	0.0216189	-1.18221	0.000274442	-1.94633	0.240479	1.11388	0.0188262	-0.0748614	0.36609	0.884754	0.00611226	-0.385576	0.129956	cytochrome c oxidase subunit 6b-1-like; K02267 cytochrome c oxidase subunit 6b (A)	Cytochrome c oxidase subunit 6b-1 OS=Arabidopsis thaliana GN=COX6B-1 PE=1 SV=1	Cytochrome oxidase c subunit VIb
BnaC07T0162900WE	-0.341942	0.0534259	-0.338367	0.12345	-0.191443	0.182462	0.373205	0.0669596	0.261984	0.223555	0.349168	0.245793	0.737765	0.0348789	-2.66256	0.267868	1.83088	0.107439	-0.44777	0.144575	0.256369	0.110712	0.072907	0.409298	protein disulfide isomerase-like 1-1; K09580 protein disulfide-isomerase A1 [EC:5.3.4.1] (A)	Protein disulfide isomerase-like 1-1 OS=Arabidopsis thaliana GN=PDIL1-1 PE=1 SV=1	Thioredoxin-like domain
BnaC07T0170900WE	-0.998304	0.000969976	0.315981	0.0416681	-1.45789	0.0100008	-0.488077	0.168222	0.0698637	0.417214	0.0266165	0.430169	0.347496	0.142556	-2.45054	0.1818	0.309404	0.249756	0.063842	0.441204	0.419554	0.270798	-0.57557	0.298772	--	Dehydrin ERD10 OS=Arabidopsis thaliana GN=ERD10 PE=1 SV=1	Dehydrin
BnaC07T0227600WE	0.946505	0.0088032	0.391035	0.215328	0.376048	0.155083	-0.962193	0.0361862	0.666327	0.0308464	-0.0367177	0.3925	-1.68839	0.000910426	-2.42665	0.211255	1.82479	0.0254033	-0.232122	0.203326	0.443195	0.0506897	-1.57333	0.0833941	probable calcium-binding protein CML43; K13448 calcium-binding protein CML (A)	Probable calcium-binding protein CML43 OS=Arabidopsis thaliana GN=CML43 PE=2 SV=1	EF-hand domain pair
BnaC07T0242400WE	0.641665	0.177063	1.03702	0.00877948	0.306119	0.128004	0.357626	0.0618666	0.239744	0.268839	-0.583008	0.221841	-1.0834	0.0385086	0.697451	0.0277827	-0.240065	0.278985	0.478318	0.0839336	-0.704536	0.169599	0.585942	0.23176	atlastin-like; K17339 atlastin [EC:3.6.5.-] (A)	Interferon-induced guanylate-binding protein 2 OS=Homo sapiens GN=GBP2 PE=1 SV=3	Guanylate-binding protein, C-terminal domain
BnaC07T0248000WE	0.860551	0.0657283	0.591596	0.0641127	0.197475	0.204767	0.00790334	0.434997	-0.0638157	0.282455	-0.293147	0.296795	-0.913631	0.0042003	-1.73092	0.210235	-0.35764	0.125495	-0.574421	0.0324746	0.0371747	0.309501	0.0559287	0.432331	probable ADP-ribosylation factor GTPase-activating protein AGD9; K12493 ADP-ribosylation factor GTPase-activating protein 2/3 (A)	Probable ADP-ribosylation factor GTPase-activating protein AGD9 OS=Arabidopsis thaliana GN=AGD9 PE=1 SV=1	Putative GTPase activating protein for Arf
BnaC07T0340000WE	0.359175	0.0671091	0.696356	0.0439405	0.416509	0.0916687	-1.13546	0.0553925	-0.0458084	0.344934	-0.0690561	0.434714	-0.793316	0.031872	-2.22517	0.221778	1.09299	0.0565373	-0.183165	0.208116	0.874697	0.0535654	-0.0252525	0.299254	ATP-dependent DNA helicase Q-like SIM; K10900 werner syndrome ATP-dependent helicase [EC:3.6.4.12] (A)	ATP-dependent DNA helicase Q-like SIM OS=Arabidopsis thaliana GN=RECQSIM PE=2 SV=1	Helicase conserved C-terminal domain
BnaC07T0345200WE	0.778967	0.0844511	-0.0235124	0.276695	0.105263	0.365952	-0.280967	0.246983	-0.504138	0.0831961	-0.700662	0.146722	0.344847	0.102379	-2.46505	0.302995	-0.163533	0.0231884	1.25498	0.0090079	0.02604	0.405812	-0.640207	0.26917	UMP-CMP kinase 3; K13800 UMP-CMP kinase [EC:2.7.4.- 2.7.4.14] (A)	UMP-CMP kinase 3 OS=Arabidopsis thaliana GN=UMK3 PE=1 SV=1	Adenylate kinase
BnaC07T0354000WE	0.698314	0.0505551	0.303049	0.214635	-0.724085	0.0325595	0.00253113	0.176908	0.222465	0.209399	0.0295734	0.430812	-0.174324	0.341721	-2.66846	0.252434	3.164	0.10111	-1.29808	0.0341847	-0.00640389	0.393877	-0.261382	0.351552	--	Early nodulin-like protein 3 OS=Arabidopsis thaliana GN=At5g25090 PE=1 SV=2	Plastocyanin-like domain
BnaC09T0070000WE	0.577939	0.0279911	0.556179	0.219961	0.917517	0.118058	0.61638	0.125925	0.469543	0.0474865	-0.599197	0.210277	-1.19062	0.186548	0.945416	0.121183	0.274286	0.213256	1.34278	0.00380414	-0.468104	0.177857	-0.403361	0.326712	40S ribosomal protein S11; K02949 small subunit ribosomal protein S11e (A)	40S ribosomal protein S11-3 OS=Arabidopsis thaliana GN=RPS11C PE=2 SV=2	Remorin, N-terminal region
BnaC07T0372100WE	-0.883534	0.0734817	-0.109638	0.403563	-0.430008	0.218038	0.300635	0.172401	-0.156509	0.356677	0.217442	0.242943	-0.519877	0.0351824	-0.0421221	0.182186	0.959762	0.042971	-0.0438793	0.355761	-0.370636	0.0363008	-0.589527	0.265227	ras GTPase-activating protein-binding protein 1; K17265 Ras GTPase-activating protein-binding protein 1 [EC:3.6.4.12 3.6.4.13] (A)	Putative G3BP-like protein OS=Schizosaccharomyces pombe (strain 972 / ATCC 24843) GN=nxt3 PE=1 SV=1	-
BnaC07T0395900WE	0.382544	0.391082	0.271046	0.242709	0.424197	0.23417	-1.2343	0.0988357	-0.255369	0.169785	-0.273487	0.120484	-0.634731	0.140632	-3.18114	0.253912	2.31009	0.0239464	-0.324824	0.413487	1.23742	0.0149559	-1.40042	0.0739088	V-type proton ATPase subunit G2; K02152 V-type H+-transporting ATPase subunit G (A)	V-type proton ATPase subunit G2 OS=Arabidopsis thaliana GN=VHA-G2 PE=1 SV=2	Vacuolar (H+)-ATPase G subunit
BnaC07T0416300WE	1.12236	0.113696	-0.354229	0.149397	0.153656	0.296393	0.901071	0.0097767	-0.595281	0.114537	-0.533541	0.21722	0.963502	0.0357456	-0.970174	0.214933	0.597651	0.193706	-0.25846	0.106214	-0.308304	0.227839	0.0994111	0.397877	protein GrpE-like; K03687 molecular chaperone GrpE (A)	Protein GrpE OS=Rhodopseudomonas palustris (strain ATCC BAA-98 / CGA009) GN=grpE PE=3 SV=2	GrpE
BnaC01T0168300WE	0.0377565	0.240838	-0.0391853	0.297991	0.419998	0.190207	-0.0244089	0.274619	0.4579	0.0741384	1.10211	0.0804971	-0.59722	0.149887	0.906139	0.343287	-0.00584922	0.195159	1.61109	0.00705366	-0.311327	0.353072	-0.440844	0.310227	hypothetical protein; K02267 cytochrome c oxidase subunit 6b (A)	Cytochrome c oxidase subunit 6b-2 OS=Arabidopsis thaliana GN=COX6B-2 PE=2 SV=1	Cytochrome oxidase c subunit VIb
BnaC07T0426700WE	0.785398	0.0282064	1.41854	0.0992732	-0.980427	0.0744845	-1.29958	0.0776429	2.59095	0.00185075	0.203011	0.355747	-1.43662	0.0540183	0.243491	0.281549	0.827209	0.141782	0.558454	0.213107	0.194582	0.116293	-0.568788	0.363469	26S proteasome non-ATPase regulatory subunit 2 homolog A-like; K03028 26S proteasome regulatory subunit N1 (A)	26S proteasome non-ATPase regulatory subunit 2 homolog B OS=Arabidopsis thaliana GN=RPN1B PE=1 SV=1	Proteasome/cyclosome repeat
BnaC07T0489800WE	-0.433932	0.0284	0.144736	0.26379	0.620497	0.000266544	-0.0275651	0.296871	-0.0728993	0.383731	0.16858	0.201718	-0.64058	0.0727964	-2.66314	0.287066	1.65264	0.00561974	-1.29134	0.00930292	0.655994	0.00195139	-0.278405	0.179186	uncharacterized LOC101760823; K17338 receptor expression-enhancing protein 1/2/3/4 (A)	--	EF hand
BnaC07T0264200WE	-0.339619	0.00308154	-0.26384	0.158725	-0.0647703	0.351861	0.23562	0.0754602	0.300633	0.18466	0.788318	0.102407	-0.558986	0.177922	-2.42029	0.225901	0.918405	0.0612493	0.638129	0.00690121	0.265026	0.108305	-0.822083	0.108445	--	MLP-like protein 328 OS=Arabidopsis thaliana GN=MLP328 PE=2 SV=1	Pathogenesis-related protein Bet v I family
BnaA01T0088900WE	-0.414311	0.0383223	0.31728	0.0163483	-0.0194915	0.423064	0.549795	0.0105866	0.0896287	0.295719	0.648515	0.163024	-0.514257	0.0798697	-3.24044	0.2479	2.21074	0.10177	0.0932799	0.296103	-0.0065429	0.438062	-0.77613	0.150207	Muc2, 2010015E03Rik, MCM, wnn; mucin 2; K10955 intestinal mucin-2 (A)	Early nodulin-like protein 2 OS=Arabidopsis thaliana GN=At4g27520 PE=1 SV=1	Plastocyanin-like domain
BnaC07T0425500WE	1.20728	0.0488604	0.472567	0.193615	0.591705	0.378345	0.156563	0.0954598	-0.23439	0.190348	-0.00499684	0.0532778	-0.308552	0.371349	-2.20777	0.20093	0.809645	0.155859	1.37581	0.0330389	0.236752	0.382885	0.454409	0.3301	uncharacterized LOC101785211; K16903 L-tryptophan---pyruvate aminotransferase [EC:2.6.1.99] (A)	--	Protein of unknown function (DUF1421)
Bnascaffold2904T0004300WE	0.2983	0.377454	0.0377912	0.388959	0.3774	0.152357	0.273357	0.0612492	-0.0109764	0.334171	-0.124675	0.432942	2.22869	0.00306909	0.202692	0.435697	-0.50016	0.359205	-0.187805	0.213059	-0.101537	0.314426	0.65765	0.316226	--	BSD domain-containing protein 1 OS=Danio rerio GN=bsdc1 PE=1 SV=1	BSD domain
Bnascaffold2904T0015800WE	-0.886173	0.0562664	0.732278	0.436039	-0.0448628	0.315513	-3.82252	0.340322	-0.134652	0.361484	-0.0666155	0.317301	2.99258	0.0213493	0.279884	0.374949	1.11249	0.113389	-0.747309	0.0248373	0.688181	0.114382	0.579852	0.186908	--	--	--
Bnascaffold2904T0021300WE	-0.26718	0.366216	0.117733	0.228792	0.248306	0.244798	0.190307	0.367074	-0.0649558	0.377868	-0.657636	0.0849748	0.475227	0.162929	-2.02832	0.199485	1.06067	0.108963	-0.721156	0.0506919	0.913889	0.0254155	-1.13552	0.174569	hepatocyte growth factor-regulated tyrosine kinase substrate-like; K12182 hepatocyte growth factor-regulated tyrosine kinase substrate (A)	TOM1-like protein 2 OS=Mus musculus GN=Tom1l2 PE=2 SV=1	GAT domain
BnaC08T0015900WE	1.98637	0.0798465	0.493665	0.020705	0.419838	0.0460055	-0.10706	0.17995	0.358224	0.284041	-0.584422	0.280951	-0.482645	0.0029834	-1.60676	0.199147	-0.758084	0.0899516	0.419278	0.133607	-0.452158	0.253142	1.2438	0.213523	nucleolin 1-like; K11294 nucleolin (A)	Nucleolin 1 OS=Arabidopsis thaliana GN=NUCL1 PE=1 SV=1	RNA recognition motif. (a.k.a. RRM, RBD, or RNP domain)
BnaC08T0032300WE	1.3308	0.0713853	1.07643	0.100618	0.329129	0.29725	-0.794627	0.130592	-0.198928	0.114266	-0.401477	0.218837	-1.61087	0.00729797	-0.157564	0.349559	0.919006	0.141502	0.0551005	0.42012	0.486378	0.128461	-0.396751	0.262827	RAN GTPase-activating protein 1-like; K14319 Ran GTPase-activating protein 1 (A)	WPP domain-containing protein 2 OS=Arabidopsis thaliana GN=WPP2 PE=1 SV=1	WPP domain
BnaC08T0052500WE	-0.182871	0.254452	-0.528152	0.0709486	-0.17427	0.328981	0.783466	0.0185369	-0.206356	0.31039	0.380694	0.10696	1.02474	0.0578491	-1.8066	0.186132	1.34607	0.107111	-0.717977	0.0424721	0.0202031	0.418521	-0.744527	0.278037	--	Protein canopy homolog 1 OS=Xenopus laevis GN=cnpy1 PE=2 SV=1	TLR4 regulator and MIR-interacting MSAP
BnaC08T0225900WE	0.429496	0.0522988	0.347171	0.0709848	0.037997	0.366954	-0.0815546	0.228341	-0.181799	0.177435	-0.406948	0.0484241	-0.187457	0.314414	-2.53985	0.274646	1.15027	0.0691425	0.0544978	0.436372	0.329023	0.175864	0.716365	0.137031	cytochrome c oxidase subunit 6b-3-like; K02267 cytochrome c oxidase subunit 6b (A)	Cytochrome c oxidase subunit 6b-1 OS=Arabidopsis thaliana GN=COX6B-1 PE=1 SV=1	Cytochrome oxidase c subunit VIb
BnaC05T0467200WE	-0.411387	0.0391655	0.102869	0.438763	-0.103845	0.217864	-0.357553	0.0731345	0.0324546	0.320962	0.367664	0.109306	-1.05447	0.00335087	-0.861181	0.0356865	0.34917	0.207134	0.181049	0.190354	0.356906	0.262352	-0.746057	0.138376	uncharacterized LOC103833603; K19476 vacuolar protein sorting-associated protein IST1 (A)	IST1 homolog OS=Homo sapiens GN=IST1 PE=1 SV=1	Regulator of Vps4 activity in the MVB pathway
BnaC08T0114300WE	1.25425	0.0821411	0.0387711	0.297037	-0.0120713	0.312769	0.811599	0.0035679	0.0204226	0.411505	0.679942	0.119012	1.11581	0.0710696	-2.2912	0.207297	1.21116	0.109441	-0.845142	0.0738778	0.22832	0.348678	0.108836	0.429858	31 kDa ribonucleoprotein, chloroplastic-like; K11294 nucleolin (A)	31 kDa ribonucleoprotein, chloroplastic OS=Arabidopsis thaliana GN=CP31A PE=1 SV=1	RNA recognition motif. (a.k.a. RRM, RBD, or RNP domain)
BnaC08T0122200WE	-0.659805	0.0053464	0.15217	0.306997	-0.148235	0.318018	0.250218	0.0663387	0.463119	0.0524609	0.372941	0.227378	-0.384591	0.140916	-0.144779	0.309143	1.90895	0.117808	-0.655468	0.0647819	0.369429	0.302578	-1.09382	0.0843813	myb-like protein X; K17046 protein DEK (A)	Protein DEK OS=Homo sapiens GN=DEK PE=1 SV=1	DEK C terminal domain
BnaC08T0126300WE	0.710158	0.0788982	0.511876	0.096378	-0.0272846	0.420828	0.318384	0.239893	0.470654	0.045666	0.681434	0.10848	-0.712958	0.0171171	-0.859779	0.0416605	0.622801	0.285731	-0.0463459	0.254463	-0.184016	0.403692	-0.143225	0.41793	--	Proton pump-interactor 1 OS=Arabidopsis thaliana GN=PPI1 PE=1 SV=2	--
BnaC08T0169600WE	0.198929	0.160306	0.92472	0.0574831	-0.674115	0.384691	0.406829	0.201612	0.800315	0.0129783	-0.121766	0.295966	-0.934352	0.20919	-0.774907	0.133953	0.951713	0.275	-0.770947	0.0864026	-0.275483	0.365761	-1.23103	0.197574	dihydrolipoyllysine-residue succinyltransferase component of 2-oxoglutarate dehydrogenase complex 2, mitochondrial-like; K00658 2-oxoglutarate dehydrogenase E2 component (dihydrolipoamide succinyltransferase) [EC:2.3.1.61] (A)	Dihydrolipoyllysine-residue succinyltransferase component of 2-oxoglutarate dehydrogenase complex 2, mitochondrial OS=Arabidopsis thaliana GN=At4g26910 PE=2 SV=2	Biotin-requiring enzyme
BnaC08T0171700WE	2.36574	0.0213245	-0.434859	0.0371743	0.52202	0.341366	1.34215	0.158531	0.104155	0.16466	-0.479866	0.0716579	-1.45318	0.108367	-0.0180654	0.168257	-2.61053	0.0466637	-0.266483	0.321665	-0.669195	0.273914	-0.348849	0.335456	--	--	--
BnaC08T0173200WE	-0.432702	0.137421	0.372292	0.173556	-0.115345	0.364251	-0.88266	0.0287724	-0.0839707	0.367191	0.566225	0.0897273	0.78981	0.0733447	-0.259852	0.33026	1.03671	0.0467481	0.883427	0.0618896	0.858714	0.0434375	-0.0383212	0.305309	probable calcium-binding protein CML13; K13448 calcium-binding protein CML (A)	Probable calcium-binding protein CML13 OS=Arabidopsis thaliana GN=CML13 PE=2 SV=1	EF-hand domain
BnaC08T0188800WE	-0.637414	0.0192546	0.160194	0.281505	-0.0121092	0.440229	0.411261	0.0466409	0.142932	0.255904	-0.392206	0.293289	-0.719701	0.0162291	-0.573573	0.204599	1.31234	0.0851829	-0.134693	0.363695	0.0348615	0.434306	-0.791305	0.0190446	uncharacterized protein; K14572 midasin (A)	Methyl-CpG-binding domain-containing protein 10 OS=Arabidopsis thaliana GN=MBD10 PE=1 SV=1	Methyl-CpG binding domain
BnaC08T0197900WE	0.648957	0.0150074	1.77852	0.0385188	-0.121988	0.320206	-1.05637	0.0430867	-0.44231	0.360355	-0.0279798	0.43518	-1.86176	0.00438432	0.0773832	0.2447	0.431776	0.213601	1.71715	0.0562132	-0.959574	0.02111	0.226062	0.0533092	D-3-phosphoglycerate dehydrogenase 2, chloroplastic-like; K00058 D-3-phosphoglycerate dehydrogenase [EC:1.1.1.95] (A)	D-3-phosphoglycerate dehydrogenase 2, chloroplastic OS=Arabidopsis thaliana GN=PGDH2 PE=1 SV=2	ACT domain
BnaC08T0202300WE	0.041486	0.123589	0.340747	0.134854	-0.0766938	0.401795	-0.515225	0.0552126	0.410407	0.0161619	-0.147902	0.132596	-0.403309	0.0638817	-2.57752	0.245333	0.594244	0.17524	0.0748202	0.334386	0.506471	0.0364317	-0.593991	0.212131	60S ribosomal protein L6-1-like; K02934 large subunit ribosomal protein L6e (A)	60S ribosomal protein L6-3 OS=Arabidopsis thaliana GN=RPL6C PE=2 SV=1	Ribosomal protein L6, N-terminal domain
BnaC08T0208200WE	-1.11373	0.0124688	-0.350192	0.238178	2.08714	0.0213422	0.798353	0.0316067	0.513569	0.116854	3.62672	0.08999	-2.00411	0.112191	-3.13755	0.270377	1.66743	0.0694452	-0.161098	0.255097	-0.40081	0.294651	-1.6515	0.182553	BRCA1-A complex subunit BRE-like; K12173 BRCA1-A complex subunit BRE (A)	Pathogenesis-related protein 5 OS=Arabidopsis thaliana GN=At1g75040 PE=1 SV=1	Thaumatin family
BnaC08T0208400WE	-0.809701	0.0495869	-0.63545	0.149109	2.46552	0.022723	1.40689	0.0218479	0.635967	0.0984723	4.06232	0.104888	-1.93611	0.121752	-2.06356	0.203119	0.858121	0.0897325	-0.199599	0.327854	-0.161672	0.427562	-0.879109	0.290911	BRCA1-A complex subunit BRE-like; K12173 BRCA1-A complex subunit BRE (A)	Pathogenesis-related protein 5 OS=Arabidopsis thaliana GN=At1g75040 PE=1 SV=1	Thaumatin family
BnaC08T0216400WE	-1.25215	0.0353994	-1.49553	0.0109327	1.31547	0.107084	-0.484905	0.144531	0.669759	0.153627	0.812995	0.280438	1.74095	0.128611	1.08564	0.0824567	0.199732	0.19511	0.429138	0.0220435	1.04656	0.0972558	-0.485691	0.295768	hypothetical protein; K11296 high mobility group protein B3 (A)	High mobility group B protein 2 OS=Arabidopsis thaliana GN=HMGB2 PE=1 SV=1	HMG (high mobility group) box
BnaC08T0222400WE	0.388251	0.0264613	0.535893	0.108922	0.03004	0.31729	-1.09322	0.00657003	0.431391	0.0321046	-0.256128	0.145632	-1.3289	0.0109934	-2.33949	0.210569	0.527001	0.0941247	0.249868	0.110301	0.641356	0.110683	0.279694	0.170517	SORBIDRAFT_10g030940, Sb10g030940; hypothetical protein; K12472 epidermal growth factor receptor substrate 15 (A)	EH domain-containing protein 2 OS=Arabidopsis thaliana GN=EHD2 PE=1 SV=1	EF hand
BnaC08T0221200WE	-0.436886	0.00761661	-0.167834	0.227622	-0.358596	0.073311	-0.257647	0.079697	-0.492992	0.0356072	0.576754	0.0616091	-0.167049	0.396491	-4.08682	0.312413	2.85709	0.038018	-0.389682	0.142626	0.90598	0.0325115	-1.52215	0.0144272	protein disulfide isomerase-like 1-1; K09580 protein disulfide-isomerase A1 [EC:5.3.4.1] (A)	Protein disulfide isomerase-like 1-1 OS=Arabidopsis thaliana GN=PDIL1-1 PE=1 SV=1	Thioredoxin-like domain
BnaC08T0245200WE	1.30172	0.0012524	1.21716	0.0152743	0.453648	0.21166	-0.468152	0.212261	0.415341	0.0993594	-0.13686	0.254864	-2.54747	0.00576976	-0.341246	0.171756	1.6756	0.019715	-0.291401	0.219972	0.0938991	0.261717	-1.32765	0.180756	membrane steroid-binding protein 2-like; K17278 membrane-associated progesterone receptor component (A)	Membrane steroid-binding protein 2 OS=Arabidopsis thaliana GN=MSBP2 PE=1 SV=1	Cytochrome b5-like Heme/Steroid binding domain
BnaC08T0296100WE	-0.279808	0.0639583	0.0766343	0.256596	0.0789068	0.220078	0.151738	0.221492	0.287601	0.118245	0.700615	0.143922	0.239042	0.273927	-2.52544	0.259605	1.11395	0.0352148	-0.0901908	0.281927	0.762689	0.051461	-0.542412	0.175041	probable inorganic phosphate transporter 1-7; K08176 MFS transporter, PHS family, inorganic phosphate transporter (A)	Probable inorganic phosphate transporter 1-7 OS=Arabidopsis thaliana GN=PHT1-7 PE=2 SV=2	Sugar (and other) transporter
BnaC08T0329900WE	0.73559	0.201019	-0.0291067	0.413113	2.45189	0.0136131	1.64854	0.00338269	-0.095886	0.414392	-0.336785	0.336807	0.808703	0.0303647	0.207789	0.0806128	-0.372168	0.271461	-0.795955	0.0525912	-0.556357	0.119164	0.214492	0.392057	--	--	--
BnaC08T0350700WE	0.286511	0.0246027	0.370707	0.098614	-0.311249	0.223602	-0.603692	0.00129377	0.407584	0.14639	-0.0272488	0.386283	-0.523221	0.0382335	-1.97481	0.248079	0.763429	0.0237957	0.386002	0.142982	0.722317	0.0436246	-0.810657	0.0675901	--	Uncharacterized protein At3g61260 OS=Arabidopsis thaliana GN=At3g61260 PE=1 SV=1	Remorin, N-terminal region
BnaC08T0367400WE	-0.106229	0.18439	0.218181	0.36444	-0.513019	0.263515	-0.9626	0.0209781	2.63336	0.0127567	0.101812	0.366624	-1.70249	0.00506951	-1.78122	0.0689402	0.65313	0.048346	-0.511128	0.0890465	-0.411053	0.0517922	-0.921634	0.0122704	RAN GTPase-activating protein 1; K14319 Ran GTPase-activating protein 1 (A)	RAN GTPase-activating protein 1 OS=Arabidopsis thaliana GN=RANGAP1 PE=1 SV=1	Leucine Rich repeat
BnaA09T0537400WE	-0.914318	0.0261023	-0.203444	0.403751	0.0433223	0.413262	1.12466	0.031032	0.416899	0.084727	1.67485	0.0653983	0.161971	0.274374	-3.71214	0.244993	2.25055	0.128523	-0.68918	0.133335	0.101448	0.39182	-1.14545	0.199367	--	Mavicyanin OS=Cucurbita pepo PE=1 SV=1	Plastocyanin-like domain
BnaC08T0381800WE	1.01353	0.130013	0.144251	0.153316	0.0569424	0.384571	-2.13406	0.00322114	0.45709	0.102874	-0.305152	0.382071	-0.79824	0.0407346	-2.88188	0.280592	0.306279	0.264822	0.515346	0.187733	-0.153466	0.389753	-1.40259	0.115105	leucine aminopeptidase 1-like; K01255 leucyl aminopeptidase [EC:3.4.11.1] (A)	Leucine aminopeptidase 1 OS=Arabidopsis thaliana GN=PM25 PE=1 SV=1	Cytosol aminopeptidase family, N-terminal domain
BnaC08T0387300WE	1.0019	0.0447681	0.00539909	0.40984	-0.665656	0.15355	0.0730272	0.420775	0.380794	0.0634397	0.568997	0.195476	0.175329	0.286186	-1.68424	0.052322	0.389831	0.124245	-0.260975	0.163765	0.43037	0.140527	-0.403658	0.15601	--	--	Late embryogenesis abundant protein 18
BnaC08T0387800WE	0.464741	0.0992442	1.21627	0.105173	-0.108298	0.392844	-0.920499	0.00240872	-0.289436	0.278116	1.4555	0.017219	-0.57511	0.148519	-3.38976	0.298264	1.5869	0.0193305	-0.761989	0.103389	1.87702	0.000658593	-1.59667	0.0506734	PKD1; polycystic kidney disease 1 (autosomal dominant); K04985 polycystin 1 (A)	Lipoxygenase homology domain-containing protein 1 OS=Mus musculus GN=Loxhd1 PE=2 SV=1	PLAT/LH2 domain
BnaC08T0392300WE	1.1968	0.024545	0.159391	0.288829	0.901185	0.115479	-1.10626	0.0774621	1.14642	0.00550539	-0.242779	0.42975	-0.879001	0.107235	-0.960414	0.0392451	0.86803	0.188404	-0.0567883	0.270792	0.274883	0.246149	0.235299	0.358762	uncharacterized LOC100792815; K03868 RING-box protein 1 (A)	GLABRA2 expression modulator OS=Arabidopsis thaliana GN=GEM PE=1 SV=1	GRAM domain
BnaC08T0419100WE	0.2584	0.272376	0.73488	0.0571502	0.027988	0.384308	-0.556049	0.120209	0.500713	0.0257352	-0.156694	0.302939	-0.342395	0.18694	-0.483095	0.0107649	-0.988462	0.0537574	-0.333254	0.0490669	-0.611771	0.176458	0.257976	0.322302	mitogen-activated protein kinase 8-like; K04371 mitogen-activated protein kinase 1/3 [EC:2.7.11.24] (A)	Mitogen-activated protein kinase 8 OS=Arabidopsis thaliana GN=MPK8 PE=1 SV=2	Protein kinase domain
BnaC08T0473300WE	-0.00699267	0.412123	0.859558	0.00719645	-0.0484388	0.327661	-0.123405	0.319917	-0.400534	0.230496	-0.351742	0.356388	0.233227	0.200555	-0.622902	0.14255	0.948353	0.191093	0.126956	0.322618	-0.304406	0.269838	-0.645322	0.250497	superoxide dismutase [Cu-Zn]; K04565 superoxide dismutase, Cu-Zn family [EC:1.15.1.1] (A)	Superoxide dismutase [Cu-Zn] OS=Brassica oleracea var. capitata GN=SODCC PE=1 SV=2	Copper/zinc superoxide dismutase (SODC)
BnaC08T0487300WE	0.193513	0.320331	-0.344755	0.290488	0.497748	0.111291	1.15823	0.0352416	0.31282	0.1659	0.51819	0.221371	0.361092	0.0983623	0.656189	0.080346	1.39484	0.189996	-0.454636	0.085274	0.155818	0.417384	-0.890886	0.191155	hepatocyte growth factor-regulated tyrosine kinase substrate-like; K12182 hepatocyte growth factor-regulated tyrosine kinase substrate (A)	TOM1-like protein 2 OS=Mus musculus GN=Tom1l2 PE=2 SV=1	GAT domain
BnaC08T0482100WE	-0.180903	0.0379034	0.607015	0.170094	0.117695	0.441811	0.881939	0.0215144	-0.305711	0.132475	0.561123	0.266959	-0.343652	0.32148	-3.02153	0.212959	1.20464	0.161253	-0.52266	0.069344	0.408963	0.107853	-1.53247	0.267257	ran-binding protein 1 homolog a-like; K15306 Ran-binding protein 1 (A)	Ran-binding protein 1 homolog a OS=Arabidopsis thaliana GN=RANBP1A PE=1 SV=1	RanBP1 domain
BnaC08T0397800WE	1.59457	0.0759142	0.394425	0.15577	0.729928	0.00272547	0.139091	0.185923	0.0918854	0.42534	-0.438751	0.258608	-0.794871	0.0344319	-1.03382	0.164669	-1.69343	0.0864026	0.45859	0.117887	-1.33761	0.139748	0.37208	0.30145	uncharacterized LOC100305467; K13195 cold-inducible RNA-binding protein (A)	Glycine-rich RNA-binding protein GRP1A OS=Sinapis alba PE=2 SV=1	RNA recognition motif. (a.k.a. RRM, RBD, or RNP domain)
BnaA09T0066700WE	0.320649	0.0823781	-0.594182	0.146876	0.0244068	0.218864	0.298318	0.0588028	-0.580047	0.088698	-0.127392	0.4425	-0.107439	0.257624	-2.4269	0.203328	0.904534	0.112628	-0.893357	0.0271972	-0.272879	0.16768	-0.824738	0.156069	40S ribosomal protein S19-3-like; K02966 small subunit ribosomal protein S19e (A)	40S ribosomal protein S19-3 OS=Arabidopsis thaliana GN=RPS19C PE=2 SV=1	Ribosomal protein S19e
BnaC09T0077400WE	-0.229783	0.23229	-0.190331	0.155901	-0.153103	0.179791	-0.015329	0.195311	0.368083	0.0561749	0.147219	0.22412	-0.14108	0.329838	-3.10551	0.287844	1.37598	0.0431666	-0.544482	0.0439387	0.360994	0.0963311	-0.32111	0.12683	calnexin homolog 1-like; K08054 calnexin (A)	Calnexin homolog 1 OS=Arabidopsis thaliana GN=CNX1 PE=1 SV=1	Calreticulin family
BnaC09T0111300WE	1.0487	0.0311261	-0.113304	0.229119	0.341915	0.0424922	-0.602457	0.0444001	0.174959	0.378875	0.06233	0.207079	-0.612461	0.0227357	-2.48536	0.274813	0.436351	0.034761	-0.193582	0.171936	0.401532	0.0602267	-0.652284	0.436439	receptor homology region, transmembrane domain- and RING domain-containing protein 1; K15692 E3 ubiquitin-protein ligase RNF13 [EC:2.3.2.27] (A)	Thiosulfate sulfurtransferase 16, chloroplastic OS=Arabidopsis thaliana GN=STR16 PE=1 SV=2	Rhodanese-like domain
BnaA09T0096000WE	-0.177995	0.0191781	-0.303741	0.136204	-0.299774	0.082283	-0.330593	0.132062	-0.260875	0.0668039	0.472973	0.16282	-0.354445	0.112098	-2.73625	0.28127	0.345914	0.0551029	0.51721	0.00158089	0.671396	0.0177938	-0.749648	0.118058	peroxidase 32; K00430 peroxidase [EC:1.11.1.7] (A)	Peroxidase 32 OS=Arabidopsis thaliana GN=PER32 PE=1 SV=3	Peroxidase
BnaC09T0113900WE	-0.181388	0.0307505	0.279419	0.376499	-0.65354	0.0354729	0.143714	0.389571	0.00694354	0.36403	0.612666	0.13819	0.170083	0.1132	-3.33658	0.300724	0.555936	0.254242	0.355931	0.0568348	0.702227	0.00216027	-0.177733	0.357976	peroxidase 32-like; K00430 peroxidase [EC:1.11.1.7] (A)	Peroxidase 32 OS=Arabidopsis thaliana GN=PER32 PE=1 SV=3	GDSL/SGNH-like Acyl-Esterase family found in Pmr5 and Cas1p
BnaC09T0127400WE	0.612681	0.0118054	0.39549	0.0794316	0.795755	0.0655072	-0.197638	0.312122	0.997815	0.052391	-0.0492886	0.392033	-0.431266	0.237932	-1.14485	0.0414964	0.826457	0.142546	1.02049	0.0220677	0.578881	0.128981	0.133798	0.356077	--	Non-specific lipid-transfer protein 8 OS=Arabidopsis thaliana GN=LTP8 PE=3 SV=1	Protease inhibitor/seed storage/LTP family
BnaC09T0137500WE	-0.0836718	0.388268	0.377418	0.226377	0.0152967	0.367641	0.875169	0.190696	-0.762572	0.0399659	-0.341156	0.0740807	-1.25852	0.0674335	-2.10188	0.00704074	-0.306659	0.397932	-0.589664	0.216693	-0.877696	0.0959176	0.73149	0.362066	non-transporter ABC protein (ISS); K06185 ATP-binding cassette, subfamily F, member 2 (A)	Zinc finger CCCH domain-containing protein 21 OS=Arabidopsis thaliana GN=At2g20280 PE=3 SV=1	--
BnaC09T0143100WE	1.32561	0.104882	0.485424	0.0809426	-0.0289751	0.444711	0.321624	0.254589	-0.524272	0.312389	-0.741245	0.142766	-0.976436	0.0133389	-2.62421	0.180163	-0.0594364	0.423907	0.105479	0.12465	-0.147072	0.346231	-1.17221	0.0867145	hsp70-Hsp90 organizing protein 2; K09553 stress-induced-phosphoprotein 1 (A)	Hsp70-Hsp90 organizing protein 2 OS=Arabidopsis thaliana GN=HOP2 PE=1 SV=1	Tetratricopeptide repeat
BnaC09T0143600WE	-0.189825	0.442222	-0.538687	0.157849	0.738786	0.384824	-0.932942	0.110594	1.07777	0.0324599	-0.595428	0.175762	-0.595817	0.215362	-2.69833	0.291538	1.85819	0.0500045	-0.340909	0.265972	1.94628	0.0118045	-1.5716	0.0569714	glutamate-rich WD repeat-containing protein 1-like; K14848 ribosome assembly protein RRB1 (A)	Metacaspase-5 OS=Arabidopsis thaliana GN=AMC5 PE=1 SV=1	Caspase domain
BnaC09T0150000WE	0.277511	0.110794	-0.215245	0.4297	-0.332484	0.176634	-1.36194	0.056885	0.957929	0.00310171	0.00683578	0.405873	-0.781674	0.0990146	-4.49915	0.249255	1.06828	0.0343477	-0.186937	0.331438	0.148949	0.289237	-0.421198	0.201144	succinyl-CoA ligase [ADP-forming] subunit beta, mitochondrial; K01900 succinyl-CoA synthetase beta subunit [EC:6.2.1.4 6.2.1.5] (A)	Succinyl-CoA ligase [ADP-forming] subunit beta, mitochondrial OS=Arabidopsis thaliana GN=At2g20420 PE=1 SV=1	CoA-ligase
BnaC09T0212500WE	-0.32749	0.045607	-0.40919	0.095285	-0.124776	0.172614	0.626105	0.0438663	0.498139	0.0110652	0.0961663	0.388133	0.34194	0.136855	-2.65837	0.234385	2.26561	0.157647	-0.774527	0.0578349	-0.218886	0.290739	-1.7	0.0621112	calreticulin-1; K08057 calreticulin (A)	Calreticulin-1 OS=Arabidopsis thaliana GN=CRT1 PE=1 SV=1	Calreticulin family
BnaC09T0216600WE	0.257076	0.262313	1.02399	0.0499126	0.503754	0.0428482	1.11555	0.00828909	-0.512824	0.241506	0.154974	0.413905	0.245235	0.339679	-0.354943	0.279044	3.16468	0.172522	-0.914512	0.0118054	-0.0911009	0.324277	-0.0944395	0.44126	--	Uncharacterized protein At5g39570 OS=Arabidopsis thaliana GN=At5g39570 PE=1 SV=1	--
BnaC07T0186300WE	0.51477	0.0162805	0.107577	0.0322212	-0.158987	0.410586	-0.319878	0.0784515	0.474726	0.118959	0.455738	0.0884658	-0.692923	0.00775806	-3.67594	0.286605	1.02846	0.101086	-0.793801	0.0370052	0.232502	0.283563	1.13384	0.0256016	ras GTPase-activating protein-binding protein 1; K17265 Ras GTPase-activating protein-binding protein 1 [EC:3.6.4.12 3.6.4.13] (A)	Putative G3BP-like protein OS=Schizosaccharomyces pombe (strain 972 / ATCC 24843) GN=nxt3 PE=1 SV=1	-
BnaC09T0246900WE	0.522651	0.0215835	0.413464	0.0489526	0.0551001	0.225662	-0.373429	0.0984928	-0.107891	0.0914131	-0.215064	0.133121	-0.22469	0.43987	-3.26506	0.290293	1.65317	0.105072	0.151095	0.365803	0.391212	0.0526389	0.156307	0.394575	dihydrolipoyllysine-residue acetyltransferase component of pyruvate dehydrogenase complex, mitochondrial-like; K00627 pyruvate dehydrogenase E2 component (dihydrolipoamide acetyltransferase) [EC:2.3.1.12] (A)	Dihydrolipoyllysine-residue acetyltransferase component 4 of pyruvate dehydrogenase complex, chloroplastic OS=Arabidopsis thaliana GN=LTA2 PE=2 SV=1	e3 binding domain
BnaC09T0259500WE	0.0356752	0.396719	-0.798721	0.0178695	-0.203857	0.0911921	0.441373	0.00387426	-0.0658301	0.427075	0.237834	0.291215	1.15718	0.00561172	0.725531	0.233227	-0.993796	0.0631357	-0.713822	0.224753	-1.13289	0.0219773	-1.65551	0.169757	plant UBX domain-containing protein 4-like; K14012 UBX domain-containing protein 1 (A)	Plant UBX domain-containing protein 4 OS=Arabidopsis thaliana GN=PUX4 PE=1 SV=1	UBX domain
BnaC09T0279900WE	1.10443	0.0254567	-0.211302	0.384721	-0.012665	0.38567	0.21673	0.099215	-0.750161	0.10582	-0.195323	0.212514	0.00511392	0.380574	-0.851395	0.286228	0.924566	0.1227	-1.22465	0.0605428	0.290631	0.208187	0.222413	0.382358	nascent polypeptide-associated complex subunit alpha-like protein 4; K03626 nascent polypeptide-associated complex subunit alpha (A)	Nascent polypeptide-associated complex subunit alpha-like protein 4 OS=Arabidopsis thaliana GN=At4g10480 PE=2 SV=1	NAC domain
BnaC09T0360500WE	-0.981275	0.00467171	-0.276713	0.323376	0.442894	0.164354	-0.401961	0.0457156	0.734846	0.0018818	0.32863	0.211922	-0.0413052	0.417124	-1.29121	0.0914131	1.31241	0.0485172	-0.378799	0.122777	0.223814	0.27899	-0.436185	0.160712	DNA ligase 1-like; K17046 protein DEK (A)	Protein DEK OS=Homo sapiens GN=DEK PE=1 SV=1	DEK C terminal domain
BnaC09T0399400WE	2.007	0.10106	0.817145	0.222083	0.419023	0.0121485	-0.0135453	0.322019	-0.204546	0.356649	-0.482597	0.126774	-0.991623	0.102367	-2.36564	0.210727	-0.388958	0.178174	0.205536	0.125903	-0.450306	0.444028	-0.16883	0.217734	--	--	--
BnaC09T0408000WE	0.30062	0.16296	0.49245	0.142054	1.45048	0.0472624	-1.00097	0.0248158	-0.133702	0.294948	-1.53021	0.140954	-1.19188	0.123357	-1.79554	0.188223	0.566251	0.0820214	0.480411	0.0185092	-0.25823	0.194411	1.49425	0.40338	THO complex subunit 4A-like; K12881 THO complex subunit 4 (A)	THO complex subunit 4A OS=Arabidopsis thaliana GN=ALY1 PE=1 SV=1	C-terminal duplication domain of Friend of PRMT1
BnaC09T0431200WE	0.0325235	0.4242	-2.73572	0.153762	-1.06934	0.0339169	1.40054	0.0134531	-1.41477	0.133419	-0.196477	0.322309	0.839676	0.0433448	-1.96737	0.169511	0.666545	0.221813	-1.66908	0.0233895	-0.436698	0.230664	-0.293468	0.405262	sucrose synthase 1-like; K00695 sucrose synthase [EC:2.4.1.13] (A)	Sucrose synthase 1 OS=Arabidopsis thaliana GN=SUS1 PE=1 SV=3	Glycosyl transferases group 1
BnaC09T0432100WE	0.414872	0.115149	0.173113	0.0749133	0.373653	0.0651687	-0.350352	0.0299813	-0.378043	0.114557	-0.577911	0.150002	-0.206555	0.117737	-2.4622	0.23952	0.368834	0.0479586	-0.439704	0.0112815	-0.123163	0.265843	0.175129	0.38057	20 kDa chaperonin, chloroplastic-like; K04078 chaperonin GroES (A)	20 kDa chaperonin, chloroplastic OS=Arabidopsis thaliana GN=CPN21 PE=1 SV=2	Chaperonin 10 Kd subunit
BnaA10T0171600WE	0.00612836	0.406273	-1.40426	0.116892	-0.951402	0.0450169	0.101991	0.0671403	-0.98638	0.034586	-0.120164	0.381777	-0.0733975	0.252441	-3.27422	0.234915	1.02685	0.106969	-0.804465	0.100803	-0.373171	0.27967	-1.0755	0.0846902	40S ribosomal protein S8-1-like; K02995 small subunit ribosomal protein S8e (A)	40S ribosomal protein S8 OS=Zea mays GN=RPS8 PE=2 SV=2	Ribosomal protein S8e
BnaC09T0438100WE	0.246864	0.112539	0.0350613	0.434689	-0.805009	0.293009	0.252451	0.0706697	0.429925	0.230032	1.09099	0.044143	0.357694	0.166417	-0.390813	0.244128	1.14984	0.142276	-0.676992	0.0700181	0.130139	0.376334	-0.531258	0.184568	--	--	--
BnaC09T0444700WE	-1.02809	0.090074	0.0687364	0.371874	-0.0204723	0.383752	0.473137	0.267866	-1.32324	0.10944	-0.813589	0.01327	0.782285	0.144257	-0.919989	0.0376044	0.758861	0.22354	-0.0566628	0.435135	-1.55321	0.0908585	-1.49432	0.0372965	RAN GTPase-activating protein 2-like; K14319 Ran GTPase-activating protein 1 (A)	ARM REPEAT PROTEIN INTERACTING WITH ABF2 OS=Arabidopsis thaliana GN=ARIA PE=1 SV=2	Leucine Rich repeat
BnaA10T0184500WE	0.367146	0.322147	-2.38819	0.0945218	0.0180423	0.197503	0.442125	0.0809626	-1.24821	0.0638467	-0.690307	0.259197	0.228478	0.254257	-2.02689	0.152388	0.0547067	0.379542	-1.63203	0.0495316	0.459695	0.318686	-0.945046	0.067143	40S ribosomal protein S16-3; K02960 small subunit ribosomal protein S16e (A)	40S ribosomal protein S16-3 OS=Arabidopsis thaliana GN=RPS16C PE=2 SV=1	Ribosomal protein S9/S16
BnaC09T0458100WE	0.437974	0.179775	-1.46331	0.0121572	-1.1598	0.0987277	0.255185	0.295141	-0.76131	0.0645745	-0.628176	0.137563	1.43265	0.100106	-2.48516	0.296834	2.33191	0.0764138	-1.46197	0.128415	-0.339556	0.387057	-1.1271	0.0522022	glutamate dehydrogenase 1-like; K00261 glutamate dehydrogenase (NAD(P)+) [EC:1.4.1.3] (A)	Glutamate dehydrogenase 1 OS=Arabidopsis thaliana GN=GDH1 PE=2 SV=1	Glu/Leu/Phe/Val dehydrogenase, dimerisation domain
BnaA10T0188600WE	1.51212	0.00864971	0.373055	0.144808	0.708471	0.0113935	-0.560519	0.102205	0.294027	0.194435	-0.183274	0.151374	-0.339669	0.110639	-2.02524	0.235441	0.0742386	0.428497	0.157451	0.202655	0.619865	0.138295	0.657716	0.378738	protein GrpE-like; K03687 molecular chaperone GrpE (A)	Protein GrpE OS=Thermosynechococcus elongatus (strain BP-1) GN=grpE PE=3 SV=1	GrpE
BnaC09T0470500WE	-0.127369	0.0850248	0.172148	0.248979	-0.45577	0.0980078	-0.235221	0.0149897	0.0500943	0.2446	-0.270931	0.0840772	-0.261277	0.055243	-2.71076	0.24812	1.17895	0.0116068	-0.290729	0.308308	0.34168	0.07886	-0.552551	0.0187451	uncharacterized LOC103874839; K12811 ATP-dependent RNA helicase DDX46/PRP5 [EC:3.6.4.13] (A)	WEB family protein At5g16730, chloroplastic OS=Arabidopsis thaliana GN=At5g16730 PE=1 SV=1	Weak chloroplast movement under blue light
BnaC09T0495100WE	1.39322	0.0366151	0.307	0.247996	0.28224	0.349293	0.930087	0.00429708	-1.22614	0.0330573	0.0468925	0.390341	0.00906249	0.443049	-0.712031	0.256891	1.47646	0.0645531	-0.0110636	0.231717	-0.295377	0.120341	-0.749166	0.151958	nascent polypeptide-associated complex subunit alpha-like protein 3; K03626 nascent polypeptide-associated complex subunit alpha (A)	Nascent polypeptide-associated complex subunit alpha-like protein 1 OS=Arabidopsis thaliana GN=At3g12390 PE=1 SV=1	NAC domain
BnaC09T0499400WE	0.214891	0.389762	-1.44845	0.0309753	-0.418034	0.180653	-0.382872	0.0409777	-0.0490855	0.415786	0.50399	0.22807	0.239326	0.131255	-0.174154	0.438797	0.735421	0.0186626	-0.387328	0.160506	0.129998	0.298916	-0.219369	0.331048	transaldolase-like; K00616 transaldolase [EC:2.2.1.2] (A)	Transaldolase OS=Frankia alni (strain ACN14a) GN=tal PE=3 SV=1	Transaldolase
BnaC09T0536100WE	1.41925	0.0202186	0.162782	0.392429	-0.137799	0.392357	-0.867245	0.128181	0.626654	0.0548063	-0.0220623	0.379677	-1.13537	0.0175085	0.415071	0.0661094	0.584289	0.266647	0.588324	0.176931	-0.44867	0.235526	-0.107341	0.405253	vacuolar protein sorting-associated protein 20 homolog 2; K12195 charged multivesicular body protein 6 (A)	Vacuolar protein sorting-associated protein 20 homolog 2 OS=Arabidopsis thaliana GN=VPS20.2 PE=1 SV=1	Snf7
BnaC09T0553700WE	1.91677	0.0316681	1.18019	0.00763012	-0.0683953	0.394996	-2.05865	0.0137477	0.375661	0.181113	0.630644	0.308038	-0.686228	0.0793656	-0.934317	0.188737	0.402929	0.381957	-0.146937	0.20535	-0.765039	0.29969	0.27972	0.376757	peroxidase A2-like; K00430 peroxidase [EC:1.11.1.7] (A)	Peroxidase 54 OS=Arabidopsis thaliana GN=PER54 PE=2 SV=1	Peroxidase
BnaC09T0553800WE	0.201314	0.199927	0.415404	0.0619768	0.293215	0.177087	0.057042	0.0183829	-0.208227	0.240671	0.561361	0.275437	-0.177308	0.409	-1.5758	0.179472	0.635564	0.337114	-0.594098	0.15326	-0.633391	0.130207	0.381008	0.401474	peroxidase A2; K00430 peroxidase [EC:1.11.1.7] (A)	Peroxidase 53 OS=Arabidopsis thaliana GN=PER53 PE=1 SV=1	Peroxidase
BnaA09T0140200WE	1.07968	0.125519	0.473177	0.125769	-0.591099	0.153297	-0.841271	0.0383479	-0.000287627	0.200664	0.0389193	0.25083	-1.05257	0.13497	-3.63854	0.2894	0.556125	0.0922068	0.307784	0.14033	-0.836253	0.0103244	-0.12351	0.382907	triosephosphate isomerase, cytosolic; K01803 triosephosphate isomerase (TIM) [EC:5.3.1.1] (A)	C2 domain-containing protein At1g63220 OS=Arabidopsis thaliana GN=At1g63220 PE=1 SV=1	C2 domain
BnaC09T0009700WE	-0.810535	0.0246017	0.548259	0.172243	0.905039	0.0932274	-0.351348	0.0673054	0.040914	0.321401	1.08042	0.0610736	-0.423077	0.263852	-2.77209	0.314776	1.75516	0.0667566	0.881885	0.060514	0.259	0.0115128	-0.433511	0.202575	cathepsin B-like; K01363 cathepsin B [EC:3.4.22.1] (A)	Cathepsin B OS=Macaca fascicularis GN=CTSB PE=2 SV=1	Peptidase family C1 propeptide
BnaC09T0007800WE	1.39359	0.0038264	0.848913	0.163884	0.542174	0.263176	-2.18957	0.0467472	0.605553	0.0642705	0.0807119	0.274725	-1.65572	0.0253687	-2.85955	0.204802	2.73067	0.00994956	-0.90376	0.0468888	1.8589	0.0625031	-0.381224	0.0683994	60S acidic ribosomal protein P1-2; K02942 large subunit ribosomal protein LP1 (A)	60S acidic ribosomal protein P1-2 OS=Arabidopsis thaliana GN=RPP1B PE=1 SV=2	60s Acidic ribosomal protein
BnaC09T0006200WE	0.831314	0.230118	0.398008	0.151722	-0.775365	0.226967	0.300211	0.0390123	0.0578827	0.440197	-1.1062	0.131872	0.544634	0.158813	0.195078	0.376492	0.844631	0.1876	0.313971	0.177097	0.41841	0.215558	-1.47884	0.0565269	ubiquitin-like; K02927 large subunit ribosomal protein L40e (A)	Protein SDE2 homolog OS=Danio rerio GN=sde2 PE=2 SV=2	Telomere stability C-terminal
BnaC09T0578500WE	1.42846	0.175067	0.287577	0.132052	0.923008	0.0266581	0.977349	0.349113	-0.568287	0.371171	-1.7224	0.264343	-0.0690083	0.174365	-1.57963	0.0669838	0.445976	0.397091	0.740254	0.0537391	-0.956754	0.0722207	1.17369	0.294183	histone deacetylase HDT1-like; K11276 nucleophosmin 1 (A)	Histone deacetylase HDT3 OS=Arabidopsis thaliana GN=HDT3 PE=1 SV=2	--
BnaA10T0292900WE	-0.0899215	0.236624	0.239987	0.23861	0.263004	0.237272	0.300604	0.0111623	-0.06227	0.223478	0.0839832	0.258137	0.0362739	0.26678	-2.85113	0.272447	1.16778	0.0492129	-0.568073	0.0419419	-0.329422	0.161755	0.0287582	0.414444	wall-associated receptor kinase-like 20; K04733 interleukin-1 receptor-associated kinase 4 [EC:2.7.11.1] (A)	Wall-associated receptor kinase-like 20 OS=Arabidopsis thaliana GN=WAKL20 PE=2 SV=1	Wall-associated receptor kinase galacturonan-binding
BnaA05T0440000WE	0.126415	0.311447	-1.29916	0.0599587	0.700255	0.0962594	-0.268898	0.0243495	-0.441724	0.0652428	-0.261815	0.329897	-0.662621	0.0295837	-3.52069	0.116235	1.3277	0.117792	-0.842286	0.0712891	0.306141	0.143232	-0.80256	0.338659	14-3-3-like protein GF14 nu; K06630 14-3-3 protein epsilon (A)	14-3-3-like protein GF14 nu OS=Arabidopsis thaliana GN=GRF7 PE=1 SV=1	14-3-3 protein
BnaA05T0440600WE	-0.777852	0.0038197	-0.465716	0.101789	-0.015946	0.393663	0.315712	0.205486	0.103789	0.43975	0.237732	0.313006	0.543458	0.116574	-1.22837	0.214912	0.664066	0.0946325	-0.277625	0.246549	0.474824	0.0545542	-0.555424	0.17688	aspartyl protease family protein; K00924 [EC:2.7.1.-] (A)	Aspartic proteinase-like protein 2 OS=Arabidopsis thaliana GN=At1g65240 PE=1 SV=2	Eukaryotic aspartyl protease
BnaA05T0442100WE	1.37988	0.00353812	1.2632	0.15586	0.675452	0.0473735	-0.45869	0.171585	2.0279	0.0305463	0.0819179	0.354005	-1.03204	0.0547994	-1.62065	0.154029	1.25137	0.0832821	-0.0318597	0.427383	-0.144066	0.417537	-0.347358	0.254355	uncharacterized LOC103874839; K12811 ATP-dependent RNA helicase DDX46/PRP5 [EC:3.6.4.13] (A)	WEB family protein At3g02930, chloroplastic OS=Arabidopsis thaliana GN=At3g02930 PE=2 SV=1	Weak chloroplast movement under blue light
BnaC08T0141800WE	-0.0069425	0.386959	-0.365177	0.138015	-0.239087	0.252911	0.21757	0.17884	0.204884	0.189089	0.845137	0.0472682	0.569503	0.111932	-1.76197	0.249915	1.32554	0.0517531	-0.816738	0.0405232	-0.100688	0.347807	-1.14632	0.188704	calreticulin-2-like; K08057 calreticulin (A)	Calreticulin-2 OS=Arabidopsis thaliana GN=CRT2 PE=1 SV=3	Calreticulin family
BnaC05T0246500WE	0.342642	0.0404767	0.559021	0.0253215	0.174995	0.230828	-0.017244	0.291318	0.0111643	0.260453	0.124195	0.0429058	-1.2665	0.00134766	-1.619	0.235494	0.818041	0.0342059	-0.329427	0.0213692	0.386847	0.0426618	-1.31297	0.135655	elongation factor 1-delta 1-like; K03232 elongation factor 1-beta (A)	Elongation factor 1-delta 2 OS=Arabidopsis thaliana GN=At2g18110 PE=1 SV=1	EF-1 guanine nucleotide exchange domain
BnaA07T0060300WE	0.408809	0.253353	-1.98103	0.161815	-1.18766	0.0217952	-0.201279	0.0589528	-1.33539	0.0751843	-0.681342	0.19407	0.467499	0.194611	-2.28833	0.258468	0.172311	0.358622	-1.5077	0.195291	0.264253	0.224688	-1.37421	0.110268	60S ribosomal protein L13a-2-like; K02872 large subunit ribosomal protein L13Ae (A)	60S ribosomal protein L13a-2 OS=Arabidopsis thaliana GN=RPL13AB PE=1 SV=1	Ribosomal protein L13
BnaA09T0109100WE	-0.17142	0.0907398	0.644548	0.0778765	-0.568177	0.296988	0.308606	0.270378	0.73274	0.139126	0.961638	0.0105099	0.554982	0.102295	-3.37894	0.274525	1.01493	0.210131	0.231336	0.378871	0.350776	0.0491854	1.10117	0.103522	--	Calmodulin-binding protein 60 C OS=Arabidopsis thaliana GN=CBP60C PE=2 SV=1	Calmodulin binding protein-like
BnaC08T0039900WE	1.85656	0.0374108	0.634741	0.0297975	-0.0364179	0.433849	-0.620262	0.132265	-0.399619	0.154624	-0.693459	0.182574	-0.548347	0.0244873	-2.83678	0.287427	0.236962	0.383051	-0.267509	0.137657	-0.0134967	0.441509	0.729417	0.165818	RPS19; 40S ribosomal protein S19; K02965 small subunit ribosomal protein S19 (A)	Glycine-rich RNA-binding protein 2, mitochondrial OS=Arabidopsis thaliana GN=RBG2 PE=1 SV=1	RNA recognition motif. (a.k.a. RRM, RBD, or RNP domain)
BnaC03T0698800WE	0.0463975	0.40792	-0.9621	0.0412554	-0.545055	0.12901	0.0740827	0.14508	-0.519481	0.06113	-0.068055	0.236985	-0.167156	0.430104	-2.56529	0.313564	2.02572	0.0981256	-0.589931	0.0335412	0.408147	0.0321149	-0.819418	0.0652129	geranylgeranyl diphosphate reductase, chloroplastic; K10960 geranylgeranyl reductase [EC:1.3.1.83] (A)	Inactive GDSL esterase/lipase-like protein 23 OS=Arabidopsis thaliana GN=GLL23 PE=1 SV=1	GDSL-like Lipase/Acylhydrolase
BnaC09T0320300WE	1.53725	0.0437075	0.614339	0.0346116	0.489239	0.138993	-0.229603	0.422293	0.427437	0.0956865	-0.679831	0.289088	-0.0392342	0.0895325	-1.48988	0.175386	0.156271	0.320343	-0.215971	0.130073	-0.594027	0.0875361	-0.687386	0.27112	membrane steroid-binding protein 1-like; K17278 membrane-associated progesterone receptor component (A)	Membrane steroid-binding protein 1 OS=Arabidopsis thaliana GN=MSBP1 PE=1 SV=2	Cytochrome b5-like Heme/Steroid binding domain
BnaC04T0407700WE	0.455805	0.208582	0.581702	0.15145	-1.03336	0.22312	0.0472741	0.252217	1.69372	0.0737954	-0.0163871	0.420621	-1.95853	0.0401733	-0.0391741	0.439844	0.804261	0.0975156	-0.335753	0.297874	-0.138742	0.328342	-1.84761	0.237507	hypothetical protein; K03189 urease accessory protein (A)	UPF0160 protein MYG1, mitochondrial OS=Mus musculus GN=Myg1 PE=1 SV=1	Plant specific mitochondrial import receptor subunit TOM20
BnaA04T0075900WE	-0.129668	0.217074	-0.856998	0.106388	0.315273	0.111577	0.000118918	0.412005	-0.298502	0.262408	0.292218	0.13782	0.556072	0.0467085	-2.17195	0.215925	1.55697	0.0421591	-0.691363	0.0111888	0.114235	0.220994	-0.960759	0.180948	fructose-bisphosphate aldolase, cytoplasmic isozyme-like; K01623 fructose-bisphosphate aldolase, class I [EC:4.1.2.13] (A)	Fructose-bisphosphate aldolase, cytoplasmic isozyme 2 OS=Pisum sativum PE=3 SV=1	Fructose-bisphosphate aldolase class-I
BnaC05T0170800WE	0.579034	0.0942917	0.661594	0.0168195	-0.24335	0.151297	0.362592	0.0228292	-0.210785	0.0462208	-0.366584	0.171217	-0.674583	0.00396084	-1.85128	0.214793	1.49685	0.0632008	-0.00727662	0.322737	0.406306	0.0813811	-1.35736	0.0661137	uncharacterized calcium-binding protein C800.10c; K12472 epidermal growth factor receptor substrate 15 (A)	Uncharacterized calcium-binding protein C800.10c OS=Schizosaccharomyces pombe (strain 972 / ATCC 24843) GN=SPBC800.10c PE=3 SV=1	Cytoskeletal-regulatory complex EF hand
BnaC06T0013200WE	1.71537	0.011038	0.495297	0.180236	0.174097	0.346666	-0.81836	0.112456	0.741918	0.0481674	-0.0173287	0.409112	-1.26096	0.00782776	-1.28766	0.147794	0.591069	0.062112	0.352973	0.124098	0.0198933	0.435613	-0.0409325	0.41321	RAN GTPase-activating protein 1-like; K14319 Ran GTPase-activating protein 1 (A)	WPP domain-containing protein 2 OS=Arabidopsis thaliana GN=WPP2 PE=1 SV=1	WPP domain
BnaC03T0587400WE	0.276132	0.115888	0.585617	0.041403	-0.199663	0.402728	0.173509	0.0708428	0.0659212	0.31437	-0.589115	0.0890457	-0.156299	0.377986	-2.98258	0.283828	0.753558	0.0837454	-0.836474	0.0836384	-0.633889	0.106021	-0.374611	0.0617109	apoptotic chromatin condensation inducer in the nucleus-like; K12875 apoptotic chromatin condensation inducer in the nucleus (A)	Apoptotic chromatin condensation inducer in the nucleus OS=Homo sapiens GN=ACIN1 PE=1 SV=2	SAP domain
BnaC01T0388300WE	1.17262	0.104128	0.276165	0.164173	0.458783	0.0544467	0.745608	0.00670442	-0.377329	0.220167	-0.155829	0.375587	0.417631	0.0341737	-1.51413	0.189333	0.241187	0.30438	-0.203363	0.144384	-0.411651	0.186186	0.378088	0.331974	nascent polypeptide-associated complex subunit alpha-like protein 1; K03626 nascent polypeptide-associated complex subunit alpha (A)	Nascent polypeptide-associated complex subunit alpha-like protein 1 OS=Arabidopsis thaliana GN=At3g12390 PE=1 SV=1	NAC domain
BnaA06T0316700WE	0.423388	0.224406	0.540676	0.07607	0.198731	0.297496	0.703259	0.0342427	-0.641194	0.0932483	1.13359	0.0411072	0.764949	0.189148	-2.28275	0.205737	1.66282	0.193001	-0.91134	0.092552	0.0266173	0.442194	0.00422632	0.378137	31 kDa ribonucleoprotein, chloroplastic-like; K11294 nucleolin (A)	31 kDa ribonucleoprotein, chloroplastic OS=Arabidopsis thaliana GN=CP31A PE=1 SV=1	RNA recognition motif. (a.k.a. RRM, RBD, or RNP domain)
BnaA04T0124000WE	2.1211	0.00802315	1.10589	0.0735985	0.413411	0.231075	-0.85242	0.103486	0.949659	0.017216	0.459157	0.132481	-1.64678	0.00108274	-1.95025	0.182122	1.10401	0.00693662	0.299166	0.167449	-0.131555	0.355747	-0.753495	0.179784	calmodulin-1; K02183 calmodulin (A)	Calmodulin-4 OS=Arabidopsis thaliana GN=CAM4 PE=1 SV=1	EF hand
BnaC04T0420000WE	1.82374	0.137998	0.0437254	0.412729	0.557385	0.00717799	0.153812	0.223888	-0.360493	0.296747	-1.16677	0.233099	-0.32173	0.0987656	-1.1402	0.166699	-0.895594	0.0526352	0.723668	0.0492202	-0.648317	0.223042	0.00516778	0.415478	glycine-rich RNA-binding protein GRP1A-like; K13195 cold-inducible RNA-binding protein (A)	Glycine-rich RNA-binding protein GRP2A OS=Sinapis alba PE=2 SV=1	RNA recognition motif. (a.k.a. RRM, RBD, or RNP domain)
BnaC03T0326700WE	-0.0828204	0.246023	-0.262273	0.250157	-0.377103	0.0588201	-0.603956	0.0055989	0.501121	0.0124763	1.18056	0.0446587	-1.15289	0.0020668	-3.51241	0.312522	2.8591	0.0608396	0.374591	0.0510133	0.493144	0.141454	-0.744213	0.0407087	endochitinase CH25-like; K01183 chitinase [EC:3.2.1.14] (A)	Endochitinase CH25 OS=Brassica napus PE=2 SV=1	Chitin recognition protein
BnaA05T0063200WE	0.573979	0.0135613	0.744083	0.141014	-0.745736	0.183847	-0.162322	0.118815	0.199542	0.197703	-0.510902	0.0147085	-1.31547	0.0048625	-2.66073	0.270349	3.081	0.0571582	-0.426831	0.0482728	0.580664	0.00598385	-1.83727	0.0706521	accA1-2; acetyl-coenzyme A carboxylase carboxyl transferase subunit alpha, chloroplastic-like; K01962 acetyl-CoA carboxylase carboxyl transferase subunit alpha [EC:6.4.1.2] (A)	Acetyl-coenzyme A carboxylase carboxyl transferase subunit alpha, chloroplastic OS=Arabidopsis thaliana GN=CAC3 PE=1 SV=1	Acetyl co-enzyme A carboxylase carboxyltransferase alpha subunit
BnaA07T0126200WE	-0.551108	0.00215317	0.302214	0.00833528	-0.526643	0.00287245	-0.38029	0.227837	-0.270521	0.228751	0.314907	0.287097	0.353804	0.119257	-3.59313	0.290406	0.560809	0.208625	-0.12748	0.433976	0.672987	0.0165216	0.202267	0.236654	--	Dehydrin ERD10 OS=Arabidopsis thaliana GN=ERD10 PE=1 SV=1	Dehydrin
BnaC01T0013800WE	-0.0575587	0.30007	-0.326929	0.2744	-0.39165	0.273568	-0.749023	0.0605983	0.26162	0.0859584	-0.174734	0.262252	-0.761489	0.037647	-2.40415	0.277454	1.6373	0.0310807	-0.147935	0.259878	0.819562	0.0197143	0.647284	0.058057	CPK5-2.1, CPK5.1; calcium-dependent protein kinase 5 (EC:2.7.11.1); K13412 calcium-dependent protein kinase [EC:2.7.11.1] (A)	Calcium-dependent protein kinase 5 OS=Arabidopsis thaliana GN=CPK5 PE=2 SV=1	EF-hand domain pair
BnaC01T0387800WE	1.29001	0.0632902	-0.16946	0.444727	0.38926	0.0735749	0.755881	0.0314599	-0.322737	0.126637	-0.249607	0.307839	-0.328516	0.338442	1.20419	0.0281548	-0.396393	0.370922	0.77038	0.0200677	-0.374565	0.261208	0.0354407	0.407859	hypothetical protein; K13899 cystatin-C (A)	Cysteine proteinase inhibitor 6 OS=Arabidopsis thaliana GN=CYS6 PE=1 SV=2	Cystatin domain
BnaC05T0168500WE	0.512439	0.202708	0.354317	0.0933678	0.103846	0.368609	0.722167	0.00267524	-0.304748	0.224852	-0.0354591	0.443834	-0.0660872	0.440114	-2.16113	0.156403	-0.135455	0.28038	0.395234	0.207178	-0.0760909	0.33388	0.115993	0.387695	--	Dehydrin ERD10 OS=Arabidopsis thaliana GN=ERD10 PE=1 SV=1	Dehydrin
BnaC03T0307400WE	1.36377	0.106763	0.1132	0.204473	0.711205	0.014166	0.49635	0.0478552	-0.452197	0.24164	-0.961949	0.219002	0.0988307	0.220215	-0.928464	0.205348	-0.157705	0.371111	-0.361472	0.0545391	-0.323731	0.2132	0.872935	0.232929	--	--	--
BnaC02T0137400WE	1.07929	0.0533321	0.316658	0.132716	0.0147931	0.422911	-0.345359	0.201099	-0.145135	0.286461	-0.291572	0.163967	-0.711687	0.017598	-3.06614	0.238919	0.877913	0.149686	-0.408916	0.0219773	-0.242811	0.335094	-0.257616	0.348937	hypothetical protein; K02942 large subunit ribosomal protein LP1 (A)	60S acidic ribosomal protein P3-2 OS=Arabidopsis thaliana GN=RPP3B PE=2 SV=1	60s Acidic ribosomal protein
BnaA02T0215400WE	0.337515	0.152871	-1.19644	0.068321	-0.292614	0.0142629	-0.223636	0.365391	-0.571123	0.0554271	0.414478	0.350713	-1.03954	0.0183571	-3.35273	0.233834	1.21627	0.115851	-0.593625	0.1332	1.19942	0.155546	-1.05209	0.137975	hypothetical protein; K11253 histone H3 (A)	Histone H3.3 OS=Vitis vinifera PE=2 SV=3	Core histone H2A/H2B/H3/H4
BnaC08T0316200WE	1.41735	0.0169418	1.74011	0.0404551	1.16276	0.0327858	0.125459	0.411449	0.0187746	0.403421	1.26224	0.00652692	-1.92853	0.0039615	-2.98372	0.241838	1.48376	0.0866308	-0.931437	0.00484393	-0.20222	0.354152	-1.71381	0.134228	hypothetical protein; K02183 calmodulin (A)	Calmodulin OS=Capsicum annuum GN=CCM1 PE=2 SV=3	EF-hand domain pair
BnaA02T0014400WE	1.09004	0.00258063	-0.568469	0.0219586	-0.289	0.223098	-0.367906	0.176702	0.0179063	0.438079	-0.33394	0.126709	-0.186284	0.203668	-2.58512	0.216385	1.15422	0.0487784	0.446275	0.0420614	0.557675	0.0851875	0.20662	0.322101	hypothetical protein; K02979 small subunit ribosomal protein S28e (A)	40S ribosomal protein S28-2 OS=Arabidopsis thaliana GN=RPS28C PE=3 SV=1	Ribosomal protein S28e
BnaA09T0609800WE	2.80921	0.189677	0.902065	0.0458545	0.201931	0.197796	-1.45947	0.0907398	-0.292515	0.410238	-1.19693	0.295875	0.295611	0.0820046	-0.0793101	0.120022	-0.547019	0.23391	-0.247416	0.386046	-0.586836	0.37287	0.466359	0.377186	--	--	Plant specific eukaryotic initiation factor 4B
BnaC07T0321900WE	-0.173571	0.0143963	0.230814	0.157815	0.0453019	0.408505	0.018432	0.298222	-0.153286	0.295003	0.341425	0.116795	0.273	0.146191	-2.79762	0.281444	1.67371	0.0558561	-0.443682	0.0951732	0.228497	0.219984	-0.593541	0.237874	--	Uncharacterized protein At5g48480 OS=Arabidopsis thaliana GN=At5g48480 PE=1 SV=1	Glyoxalase-like domain
BnaC09T0040400WE	-0.161962	0.170095	0.415935	0.0330478	-0.0894316	0.443308	0.321585	0.110269	-0.264116	0.194253	0.387738	0.219353	0.0952434	0.325233	-3.032	0.273306	2.16983	0.0987275	-0.681275	0.0518766	0.366124	0.112251	-0.627847	0.141286	--	Uncharacterized protein At5g48480 OS=Arabidopsis thaliana GN=At5g48480 PE=1 SV=1	Glyoxalase-like domain
BnaA07T0175100WE	0.0792673	0.421975	-1.44026	0.176177	-0.431196	0.00834711	0.800089	0.0115854	-0.610747	0.209176	0.0202267	0.425517	0.209808	0.186474	-1.55119	0.151242	0.227669	0.234979	-0.831281	0.105309	0.0389268	0.424285	-0.924964	0.0730344	fructose-bisphosphate aldolase, cytoplasmic isozyme; K01623 fructose-bisphosphate aldolase, class I [EC:4.1.2.13] (A)	Fructose-bisphosphate aldolase, cytoplasmic isozyme OS=Cicer arietinum GN=ALDC PE=2 SV=1	Fructose-bisphosphate aldolase class-I
BnaC01T0256600WE	-0.433095	0.0224533	0.345169	0.0425611	0.0165515	0.434095	0.709814	0.00601993	0.0251679	0.199236	1.18544	0.0835641	0.0492436	0.322232	-1.9368	0.227874	1.47794	0.0728239	-0.924691	0.0548437	0.084036	0.433382	-1.07629	0.0624713	hypothetical protein; K08057 calreticulin (A)	Calreticulin-1 OS=Arabidopsis thaliana GN=CRT1 PE=1 SV=1	Calreticulin family
BnaA02T0105500WE	0.435743	0.189841	-2.17612	0.0616057	-1.12245	0.248019	0.691365	0.0354602	-0.887129	0.0533622	0.484761	0.334158	-0.307527	0.129097	-2.93658	0.119451	1.51461	0.118357	-0.868995	0.082162	1.84708	0.12558	-0.446544	0.207596	hypothetical protein; K11254 histone H4 (A)	Histone H4 OS=Glycine max PE=3 SV=1	Core histone H2A/H2B/H3/H4
BnaA10T0027700WE	0.167751	0.329661	-1.34323	0.114784	-0.29649	0.020566	-0.186022	0.0203889	-0.656423	0.12091	-0.13539	0.357909	0.0786678	0.317278	-2.29977	0.214741	1.05883	0.0453716	-0.630907	0.127056	-0.131845	0.319684	-1.19602	0.0511873	malate dehydrogenase, cytoplasmic 1-like; K00025 malate dehydrogenase [EC:1.1.1.37] (A)	Malate dehydrogenase, cytoplasmic 1 OS=Arabidopsis thaliana GN=MDH1 PE=1 SV=2	lactate/malate dehydrogenase, NAD binding domain
BnaA09T0385200WE	-0.260762	0.299845	-1.86258	0.182116	0.176465	0.125084	0.0922692	0.399478	-0.923498	0.053265	-0.19169	0.36381	0.191339	0.36053	2.10287	0.000546523	-0.318379	0.181009	-1.19949	0.208504	-1.67233	0.221474	-0.755986	0.144279	myrosinase; myrosinase-like; K01237 myrosinase [EC:3.2.1.147] (A)	Myrosinase OS=Brassica napus PE=2 SV=1	Glycosyl hydrolase family 1
BnaA09T0207200WE	1.18064	0.0815708	-0.477031	0.165001	0.245789	0.04157	-0.659025	0.0871013	0.215077	0.134317	0.325487	0.075592	0.515203	0.0470298	-2.59602	0.257437	-0.0484547	0.0705293	1.46683	0.0156337	0.467991	0.180135	0.199819	0.347319	NADH dehydrogenase [ubiquinone] 1 beta subcomplex subunit 7; K03963 NADH dehydrogenase (ubiquinone) 1 beta subcomplex subunit 7 (A)	NADH dehydrogenase [ubiquinone] 1 beta subcomplex subunit 7 OS=Arabidopsis thaliana GN=At2g02050 PE=3 SV=1	NADH-ubiquinone oxidoreductase B18 subunit (NDUFB7)
BnaC08T0106800WE	1.10197	0.106205	0.518341	0.00905202	0.0743422	0.219562	-0.366767	0.0988608	-0.247162	0.315789	-1.12993	0.13626	-0.530332	0.00326573	-1.98904	0.229014	0.428368	0.0401205	-0.183206	0.233431	-0.548331	0.189392	-0.251812	0.414763	probable H/ACA ribonucleoprotein complex subunit 1; K13199 plasminogen activator inhibitor 1 RNA-binding protein (A)	--	Stm1
BnaC08T0247300WE	0.109974	0.259277	0.629956	0.103823	0.549003	0.300659	-0.869722	0.097386	-0.676628	0.164993	-0.648544	0.257725	-1.09813	0.0498415	-4.75436	0.333763	2.37222	0.0744433	0.659024	0.0615873	0.635594	0.0631937	1.86828	0.0882285	peroxidase; peroxidase 34-like; K00430 peroxidase [EC:1.11.1.7] (A)	Peroxidase 34 OS=Arabidopsis thaliana GN=PER34 PE=1 SV=1	Peroxidase
BnaC08T0283700WE	0.275688	0.0843433	-1.41259	0.057488	0.425029	0.143593	-1.7229	0.0222381	0.541625	0.0465435	-0.665479	0.0746897	-1.01413	0.0129737	-1.72344	0.101613	-0.261558	0.253162	-0.89966	0.0821704	-1.29298	0.106261	-0.241988	0.276546	PAL2-2; phenylalanine ammonia-lyase 2 (EC:4.3.1.24); K10775 phenylalanine ammonia-lyase [EC:4.3.1.24] (A)	Phenylalanine ammonia-lyase 2 OS=Arabidopsis thaliana GN=PAL2 PE=1 SV=2	Aromatic amino acid lyase
BnaA08T0247200WE	1.94296	0.0512977	0.250112	0.270256	0.00555059	0.435619	-1.06486	0.0673464	0.467083	0.0293142	-0.262583	0.185941	-0.776321	0.0147958	-1.35576	0.139292	0.267137	0.117374	0.32364	0.164096	0.123395	0.348722	-0.513209	0.285654	10 kDa chaperonin; K04078 chaperonin GroES (A)	10 kDa chaperonin OS=Arabidopsis thaliana GN=CPN10 PE=3 SV=1	Chaperonin 10 Kd subunit
BnaA04T0033100WE	-0.0147276	0.343504	-0.257767	0.320331	0.160127	0.367643	0.350806	0.220195	-0.129939	0.262478	-0.0715314	0.312817	0.728805	0.169116	-2.00777	0.263228	0.53132	0.159771	0.194616	0.323528	1.06297	0.0035331	-0.183465	0.403168	14 kDa zinc-binding protein-like; K02503 histidine triad (HIT) family protein (A)	14 kDa zinc-binding protein (Fragment) OS=Brassica juncea PE=2 SV=1	HIT domain
BnaA02T0087200WE	0.563338	0.00444146	0.200612	0.227515	-0.562072	0.0873554	0.149307	0.29041	-0.327373	0.198052	-0.16133	0.104525	-0.274867	0.254592	-2.953	0.299824	2.09302	0.0507784	-0.984634	0.00374627	0.419821	0.0460452	-0.635944	0.147407	20 kDa chaperonin, chloroplastic; K04078 chaperonin GroES (A)	20 kDa chaperonin, chloroplastic OS=Arabidopsis thaliana GN=CPN21 PE=1 SV=2	Chaperonin 10 Kd subunit
BnaC02T0096800WE	-0.482295	0.031708	-0.554399	0.161054	0.165032	0.375148	-0.0559601	0.406443	-0.226613	0.202941	0.292051	0.12177	-1.05773	0.0776917	-1.09349	0.232758	0.562444	0.180381	-1.46956	0.0234484	0.11732	0.419477	-0.607013	0.38795	20 kDa chaperonin, chloroplastic; K04078 chaperonin GroES (A)	20 kDa chaperonin, chloroplastic OS=Arabidopsis thaliana GN=CPN21 PE=1 SV=2	Chaperonin 10 Kd subunit
BnaA03T0309700WE	0.246629	0.357684	-0.192977	0.172112	0.781048	0.0213559	0.0682397	0.440799	-0.841704	0.0158745	-0.256953	0.227891	-0.984138	0.00398721	-2.67965	0.262646	0.61987	0.0652129	0.164937	0.0981297	0.908448	0.0168504	0.542336	0.285007	26S protease regulatory subunit 6A homolog; K03065 26S proteasome regulatory subunit T5 (A)	26S protease regulatory subunit 6A homolog OS=Brassica campestris GN=TBP1 PE=2 SV=1	ATPase family associated with various cellular activities (AAA)
BnaA01T0006100WE	1.05886	0.0314049	1.40472	0.0388094	-0.396518	0.296101	-0.482198	0.0776642	0.584682	0.0389591	-0.217348	0.109002	-2.11172	0.00707362	-1.3463	0.00368731	1.77487	0.0336854	0.0691397	0.327483	-0.0654077	0.427194	-2.43068	0.19407	26S proteasome non-ATPase regulatory subunit 2 homolog A-like; K03028 26S proteasome regulatory subunit N1 (A)	26S proteasome non-ATPase regulatory subunit 2 homolog B OS=Arabidopsis thaliana GN=RPN1B PE=1 SV=1	Proteasome/cyclosome repeat
BnaA07T0352700WE	0.673649	0.0219195	-0.0193974	0.424727	-0.385368	0.244047	-0.319751	0.166505	0.847499	0.0194995	-0.240239	0.409598	-0.851364	0.00574345	-0.694225	0.114489	0.21701	0.16261	-0.697594	0.00800277	0.39545	0.199694	-0.864064	0.296753	26S proteasome non-ATPase regulatory subunit 3 homolog B; K03033 26S proteasome regulatory subunit N3 (A)	26S proteasome non-ATPase regulatory subunit 3 homolog A OS=Arabidopsis thaliana GN=RPN3A PE=1 SV=3	PCI domain
BnaA08T0180200WE	0.804858	0.0421247	1.27383	0.109822	0.871853	0.124467	-1.34882	0.0991603	-0.491561	0.0226305	-0.224209	0.0820618	-2.00486	0.00529071	-0.0779392	0.324754	1.14162	0.0660835	0.431132	0.221106	0.639847	0.0853639	-0.302112	0.325268	26S proteasome non-ATPase regulatory subunit 4 homolog; K03029 26S proteasome regulatory subunit N10 (A)	26S proteasome non-ATPase regulatory subunit 4 homolog OS=Arabidopsis thaliana GN=RPN10 PE=1 SV=1	Ubiquitin interaction motif
BnaA03T0222500WE	0.20548	0.220673	0.399902	0.0248099	0.458648	0.0101767	0.245418	0.0451705	0.00473467	0.4248	0.0861107	0.376835	-0.683107	0.01084	-2.56976	0.227729	0.298852	0.158958	0.308305	0.0295305	0.0343909	0.390972	-0.0210534	0.442559	3-isopropylmalate dehydratase small subunit 3; K01704 3-isopropylmalate/(R)-2-methylmalate dehydratase small subunit [EC:4.2.1.33 4.2.1.35] (A)	3-isopropylmalate dehydratase small subunit 3 OS=Arabidopsis thaliana GN=At2g43090 PE=1 SV=1	Aconitase C-terminal domain
BnaA07T0098800WE	1.11469	0.189121	-3.3591	0.230673	10.643	0.00238279	-1.53469	0.12924	-1.23207	0.372369	-1.12816	0.3639	8.79628	0.00260967	7.06085	0.221529	-2.06349	0.330594	1.18828	0.427246	0.087483	0.145172	2.76769	0.334661	3-oxoacyl-[acyl-carrier-protein] reductase 5, chloroplastic; K00059 3-oxoacyl-[acyl-carrier protein] reductase [EC:1.1.1.100] (A)	3-oxoacyl-[acyl-carrier-protein] reductase 5, chloroplastic (Fragment) OS=Brassica napus GN=bkr1 PE=2 SV=1	short chain dehydrogenase
BnaA01T0326600WE	0.32042	0.373715	-2.1387	0.0774155	-0.859187	0.0622012	-0.157685	0.0226976	-0.856209	0.0433737	0.284176	0.298632	1.28813	0.0513333	-2.22996	0.244893	0.425928	0.124255	-0.95734	0.104533	-0.236792	0.301588	0.121272	0.329112	40S ribosomal protein S19-1; K02966 small subunit ribosomal protein S19e (A)	40S ribosomal protein S19-1 OS=Arabidopsis thaliana GN=RPS19A PE=2 SV=1	Ubiquitin-2 like Rad60 SUMO-like
BnaA02T0369400WE	0.898148	0.0603489	0.794814	0.0822825	0.236002	0.175861	-0.972623	0.0928173	-0.158654	0.194509	-0.466545	0.165951	-1.51884	0.041735	-2.64766	0.246039	0.285956	0.116684	-0.11654	0.302351	0.428387	0.144899	0.113789	0.188327	40S ribosomal protein S21-2; K02971 small subunit ribosomal protein S21e (A)	40S ribosomal protein S21-2 OS=Arabidopsis thaliana GN=RPS21C PE=1 SV=2	Ribosomal protein S21e
BnaA03T0034100WE	0.23843	0.40107	-4.21929	0.157546	-2.58001	0.0434857	0.581193	0.0290277	-1.66474	0.081246	-1.6567	0.248461	0.781709	0.0629644	1.83713	0.00578818	-0.743302	0.107038	-1.60659	0.139851	0.00752425	0.222315	-1.45734	0.220544	40S ribosomal protein S4-1-like; K02987 small subunit ribosomal protein S4e (A)	40S ribosomal protein S4-1 OS=Arabidopsis thaliana GN=RPS4A PE=2 SV=1	S4 domain
BnaA02T0058200WE	0.0498656	0.350916	-1.58315	0.0922037	-0.631797	0.0481733	-0.519049	0.260363	-1.1399	0.128228	-0.494456	0.214443	0.50098	0.0428201	-2.84564	0.229669	1.66349	0.0902889	-0.830682	0.12957	0.0563061	0.35802	-0.916673	0.192379	40S ribosomal protein S9-1; K02997 small subunit ribosomal protein S9e (A)	40S ribosomal protein S9-1 OS=Arabidopsis thaliana GN=RPS9B PE=1 SV=1	S4 domain
BnaA02T0344200WE	1.52845	0.0256091	0.15842	0.115277	0.107653	0.41768	-1.41403	0.069173	-0.239761	0.208118	-0.505904	0.0637781	-0.492842	0.0870468	-2.41011	0.185604	-0.0525003	0.422352	-0.370212	0.103674	0.377036	0.11812	0.416204	0.314049	50S ribosomal protein L12-1, chloroplastic; K02935 large subunit ribosomal protein L7/L12 (A)	50S ribosomal protein L12-1, chloroplastic OS=Arabidopsis thaliana GN=RPL12A PE=2 SV=1	Ribosomal protein L7/L12 C-terminal domain
BnaA03T0286400WE	1.22855	0.038433	-0.17428	0.28175	-0.166926	0.271669	-1.04944	0.0319764	0.786976	0.117967	-0.0787742	0.427161	-0.354667	0.0771614	-2.19353	0.12513	1.49698	0.0341393	0.0456823	0.442001	0.45899	0.0586335	-0.112847	0.293628	60S acidic ribosomal protein P1-2; K02942 large subunit ribosomal protein LP1 (A)	60S acidic ribosomal protein P1-2 OS=Arabidopsis thaliana GN=RPP1B PE=1 SV=2	60s Acidic ribosomal protein
BnaA03T0244000WE	0.139721	0.134124	0.672204	0.213822	0.388329	0.280252	-1.30812	0.0143853	0.77009	0.0908566	0.0207933	0.351073	-1.30871	0.0290183	-1.01271	0.13609	1.7573	0.0169335	-0.852868	0.0962604	1.7215	0.0158187	-0.484258	0.216879	60S acidic ribosomal protein P2-1; K02943 large subunit ribosomal protein LP2 (A)	60S acidic ribosomal protein P2-1 OS=Arabidopsis thaliana GN=RPP2A PE=2 SV=2	60s Acidic ribosomal protein
BnaA04T0169100WE	0.413295	0.0191919	0.159583	0.32293	0.242579	0.260418	-0.621789	0.063528	0.259244	0.0872808	-0.323815	0.138876	-1.23563	0.000509616	-2.10174	0.175848	1.19648	0.00203175	-0.691572	0.0895201	0.868323	0.0391114	-0.57239	0.238632	60S acidic ribosomal protein P2-2-like; K02943 large subunit ribosomal protein LP2 (A)	60S acidic ribosomal protein P2-1 OS=Arabidopsis thaliana GN=RPP2A PE=2 SV=2	60s Acidic ribosomal protein
BnaA10T0128100WE	1.70946	0.075137	0.525659	0.104607	0.0190835	0.388329	0.774203	0.0581501	-0.209991	0.141258	-0.369394	0.234796	-1.10874	0.0107081	-0.432407	0.139417	-0.465537	0.130886	-0.631681	0.0950126	-0.0866476	0.415577	-1.29892	0.239817	60S acidic ribosomal protein P3-2; K02942 large subunit ribosomal protein LP1 (A)	60S acidic ribosomal protein P3-2 OS=Arabidopsis thaliana GN=RPP3B PE=2 SV=1	60s Acidic ribosomal protein
BnaA04T0051300WE	0.237777	0.142366	-0.704979	0.442487	-0.0487463	0.395941	-0.250875	0.42643	-0.240247	0.389067	-0.181129	0.200044	0.0923566	0.244998	-2.93578	0.250444	1.08273	0.0243855	-0.885665	0.0382619	0.34501	0.0256756	-0.879883	0.0805462	60S ribosomal protein L12-2; K02870 large subunit ribosomal protein L12e (A)	60S ribosomal protein L12-2 OS=Arabidopsis thaliana GN=RPL12B PE=1 SV=1	Ribosomal protein L11, RNA binding domain
BnaA06T0158400WE	-0.198254	0.246185	-0.744163	0.0709669	-0.250043	0.156208	0.352819	0.0534105	-0.504107	0.0161163	0.357796	0.255776	0.531674	0.124796	-2.02369	0.132283	1.29949	0.158134	-0.943738	0.0903457	-0.617361	0.110341	-0.154234	0.39686	60S ribosomal protein L13-1-like; K02873 large subunit ribosomal protein L13e (A)	60S ribosomal protein L13-1 OS=Brassica napus PE=2 SV=1	Ribosomal protein L13e
BnaA01T0304400WE	0.17096	0.141233	-0.677543	0.0978493	-0.116158	0.269055	0.0398081	0.192089	-0.134091	0.152223	-0.109905	0.26173	0.343059	0.29321	-2.50963	0.236429	0.441134	0.0460726	-0.50863	0.104722	-0.136501	0.435123	-0.482314	0.110516	60S ribosomal protein L22-2-like; K02891 large subunit ribosomal protein L22e (A)	60S ribosomal protein L22-2 OS=Arabidopsis thaliana GN=RPL22B PE=2 SV=1	Ribosomal L22e protein family
BnaA01T0135000WE	0.259099	0.145453	-2.0565	0.073887	-0.921406	0.0284738	-1.28811	0.281927	-0.296356	0.412652	-0.186774	0.364704	1.3564	0.00564631	-1.18507	0.254291	1.39668	0.132719	-0.941158	0.151053	-0.273223	0.175262	-0.766035	0.198656	60S ribosomal protein L26-1; K02898 large subunit ribosomal protein L26e (A)	60S ribosomal protein L26-1 OS=Arabidopsis thaliana GN=RPL26A PE=2 SV=2	KOW motif
BnaC02T0241300WE	0.202989	0.145985	-0.734531	0.167378	-0.458878	0.089503	0.284051	0.0342351	-0.631932	0.02849	-0.0888047	0.434886	0.168087	0.441157	-3.29162	0.230425	1.56612	0.144829	-1.10387	0.103339	-0.32749	0.254422	-0.58631	0.207093	60S ribosomal protein L27a-3; K02900 large subunit ribosomal protein L27Ae (A)	60S ribosomal protein L27a-3 OS=Arabidopsis thaliana GN=RPL27AC PE=2 SV=2	Ribosomal proteins 50S-L15, 50S-L18e, 60S-L27A
BnaA02T0274900WE	0.485924	0.294244	-1.79833	0.107037	-1.67763	0.00196199	0.289035	0.321984	-1.2804	0.246002	-1.02443	0.170437	1.2228	0.353698	0.100575	0.0817038	-0.264031	0.188804	-1.16038	0.102513	-0.979396	0.287628	-2.70051	0.271052	60S ribosomal protein L3-1-like; K02925 large subunit ribosomal protein L3e (A)	60S ribosomal protein L3-1 OS=Arabidopsis thaliana GN=ARP1 PE=2 SV=5	Ribosomal protein L3
BnaA07T0056700WE	0.0431118	0.396499	-0.826963	0.356076	0.0171649	0.330562	-0.447405	0.0332138	-1.02275	0.133617	0.251297	0.418034	-0.346694	0.0158894	-3.07044	0.222655	1.75764	0.0727472	-1.32074	0.0461247	-0.303886	0.40305	-1.57897	0.0751813	60S ribosomal protein L5-1; K02932 large subunit ribosomal protein L5e (A)	60S ribosomal protein L5-1 OS=Arabidopsis thaliana GN=ATL5 PE=2 SV=2	Ribosomal L18 C-terminal region
BnaA05T0032800WE	0.463215	0.0418519	-0.176704	0.432273	-0.37821	0.0216394	-0.475625	0.119127	0.581296	0.164298	-0.50838	0.086199	-0.755826	0.0740433	-0.828317	0.00755037	0.868479	0.0344939	-0.483975	0.113609	0.866171	0.149956	-0.752536	0.292394	60S ribosomal protein L7-3; K02937 large subunit ribosomal protein L7e (A)	60S ribosomal protein L7-3 OS=Arabidopsis thaliana GN=RPL7C PE=2 SV=1	Ribosomal protein L30p/L7e
BnaA03T0196900WE	0.165872	0.130809	0.318695	0.159319	-0.160616	0.220432	-0.553845	0.00704397	0.547051	0.00130821	-0.331726	0.044113	-1.42729	0.00536627	-2.91042	0.246652	0.832661	0.0162488	-0.0676303	0.403214	-0.0643698	0.38061	-0.662898	0.0962383	acetyl-coenzyme A carboxylase carboxyl transferase subunit alpha, chloroplastic; K01962 acetyl-CoA carboxylase carboxyl transferase subunit alpha [EC:6.4.1.2] (A)	Acetyl-coenzyme A carboxylase carboxyl transferase subunit alpha, chloroplastic OS=Arabidopsis thaliana GN=CAC3 PE=1 SV=1	Acetyl co-enzyme A carboxylase carboxyltransferase alpha subunit
BnaA03T0366900WE	0.262399	0.259433	0.0524404	0.422094	0.38002	0.19089	-0.846622	0.0148464	0.291301	0.247952	0.351105	0.322645	-1.38697	0.00873737	-2.05759	0.187543	1.25501	0.0121584	-0.352011	0.109358	0.740333	0.0018687	-0.990438	0.0651308	actin-2; K10355 actin, other eukaryote (A)	Actin-2 OS=Arabidopsis thaliana GN=ACT2 PE=1 SV=1	Actin
BnaA02T0033600WE	0.709973	0.022216	0.248385	0.272257	-0.0635665	0.385173	-0.442204	0.0836229	-0.155291	0.256799	-0.30343	0.217207	-1.86022	0.0108884	-1.66843	0.160989	0.771044	0.0567738	-0.41932	0.100298	-0.482657	0.0628219	-1.0437	0.185817	hypothetical protein; K10355 actin, other eukaryote (A)	Actin-7 OS=Arabidopsis thaliana GN=ACT7 PE=1 SV=1	Actin
BnaA02T0103600WE	0.309185	0.357555	-0.722793	0.264964	0.137389	0.355971	-0.00164023	0.410985	-0.428807	0.189539	-0.248398	0.383055	0.191205	0.0304891	0.432009	0.175257	0.729383	0.0499741	-0.136528	0.381189	0.783778	0.0283189	-0.47402	0.120513	actin-depolymerizing factor 3; K05765 cofilin (A)	Actin-depolymerizing factor 3 OS=Arabidopsis thaliana GN=ADF3 PE=1 SV=1	Cofilin/tropomyosin-type actin-binding protein
BnaA02T0156500WE	0.722984	0.203932	-0.66828	0.0276827	-0.242208	0.245215	-0.868494	0.00464546	-0.834961	0.011135	0.898383	0.0214447	0.273959	0.244217	-2.06087	0.177002	1.32985	0.0652428	0.252364	0.197826	0.599389	0.12345	-0.14211	0.256628	acyl carrier protein 2, mitochondrial-like; K03955 NADH dehydrogenase (ubiquinone) 1 alpha/beta subcomplex 1 (A)	Acyl carrier protein 2, mitochondrial OS=Arabidopsis thaliana GN=MTACP2 PE=1 SV=1	Phosphopantetheine attachment site
BnaA09T0369000WE	1.465	0.028998	-0.000489011	0.38917	0.0746155	0.374458	-0.455477	0.0727929	0.0752694	0.19686	-0.277811	0.120512	-0.520391	0.0202479	-3.11293	0.24329	0.270341	0.0679435	-0.192258	0.0874117	-0.120229	0.361606	-0.0883232	0.378194	acyl-CoA-binding protein; K08762 diazepam-binding inhibitor (GABA receptor modulator, acyl-CoA-binding protein) (A)	Acyl-CoA-binding protein OS=Brassica napus PE=3 SV=1	Acyl CoA binding protein
BnaA10T0285300WE	0.0190118	0.371647	-0.452725	0.225391	-0.319234	0.124225	-0.289955	0.0724893	-0.217383	0.174465	-0.129177	0.317607	-0.646897	0.0471933	-1.72291	0.229853	0.255507	0.163246	0.124684	0.335813	0.250128	0.190864	-0.428067	0.246622	adenosine kinase 2-like; K00856 adenosine kinase [EC:2.7.1.20] (A)	Adenosine kinase 2 OS=Arabidopsis thaliana GN=ADK2 PE=1 SV=1	pfkB family carbohydrate kinase
BnaA09T0075100WE	1.01647	0.039582	-0.416273	0.0906678	0.307076	0.0661192	-0.558876	0.0140829	-0.180719	0.258178	0.117941	0.261054	-0.356408	0.153034	-2.83738	0.235508	0.98888	0.104855	0.791326	0.0130608	0.140493	0.328794	-0.76455	0.203154	adenylate kinase 4; K00939 adenylate kinase [EC:2.7.4.3] (A)	Adenylate kinase 4 OS=Arabidopsis thaliana GN=ADK1 PE=1 SV=2	Adenylate kinase, active site lid
BnaC03T0149000WE	-0.252089	0.00329713	-0.386524	0.123568	-0.725991	0.143477	0.120237	0.288126	-0.362494	0.187449	-0.640498	0.0196151	0.0977298	0.216712	-2.56637	0.255984	1.97479	0.16723	-0.541081	0.0808117	0.334966	0.0977627	-0.181208	0.358348	ADP-ribosylation factor GTPase-activating protein AGD7-like; K12492 ADP-ribosylation factor GTPase-activating protein 1 (A)	ADP-ribosylation factor GTPase-activating protein AGD7 OS=Arabidopsis thaliana GN=AGD7 PE=1 SV=1	Putative GTPase activating protein for Arf
BnaA03T0194300WE	-0.885083	0.0203211	-0.688494	0.225729	-1.28885	0.136377	-0.344976	0.0166603	0.934503	0.0629644	-0.678563	0.173285	0.680653	0.136375	0.374115	0.182952	0.959386	0.198956	-0.341714	0.15872	1.34977	0.0691652	0.297588	0.245277	ADP-ribosylation factor GTPase-activating protein AGD7-like; K12492 ADP-ribosylation factor GTPase-activating protein 1 (A)	ADP-ribosylation factor GTPase-activating protein AGD7 OS=Arabidopsis thaliana GN=AGD7 PE=1 SV=1	Putative GTPase activating protein for Arf
BnaA01T0032600WE	0.50585	0.0288655	-0.0685703	0.38823	0.361932	0.201535	-0.568556	0.043859	0.147158	0.399397	-0.163381	0.231269	0.161302	0.379991	-2.24562	0.290936	1.22378	0.0576767	0.127207	0.402054	0.347154	0.0705356	0.784063	0.0439978	Cell division control protein 4; K03361 F-box and WD-40 domain protein CDC4 (A)	Adrenodoxin-like protein 2, mitochondrial OS=Arabidopsis thaliana GN=MFDX2 PE=2 SV=1	2Fe-2S iron-sulfur cluster binding domain
BnaA08T0253000WE	0.017929	0.323521	0.425762	0.125145	-1.63763	0.0836628	-0.513352	0.0431384	-0.154829	0.314394	0.362322	0.228148	2.31409	0.00568369	-3.8884	0.287996	0.964858	0.133201	-0.765954	0.02748	0.190484	0.183467	-0.840288	0.246639	allene oxide cyclase 4, chloroplastic; K10525 allene oxide cyclase [EC:5.3.99.6] (A)	Allene oxide cyclase 4, chloroplastic OS=Arabidopsis thaliana GN=AOC4 PE=2 SV=1	Allene oxide cyclase
BnaA09T0487700WE	-0.158853	0.368859	-0.718903	0.109944	0.106271	0.27939	-0.320449	0.165016	0.134761	0.33976	0.22055	0.251343	0.28393	0.192862	0.291164	0.375425	0.631245	0.0572327	1.01154	0.0178379	0.885264	0.0155458	-0.312139	0.236104	alpha-soluble NSF attachment protein 2; K15296 alpha-soluble NSF attachment protein (A)	Alpha-soluble NSF attachment protein 2 OS=Arabidopsis thaliana GN=ASNAP2 PE=1 SV=1	Soluble NSF attachment protein, SNAP
BnaA09T0369700WE	2.97336	0.0660627	-0.734926	0.165229	-0.828959	0.0980966	-0.443911	0.108377	-0.25658	0.389596	-0.227865	0.231687	-0.298061	0.421949	1.3351	0.1283	-0.560932	0.290055	1.038	0.0155869	0.498823	0.349523	-0.00219721	0.439264	AP-4 complex subunit epsilon; K12400 AP-4 complex subunit epsilon-1 (A)	AP-4 complex subunit epsilon OS=Arabidopsis thaliana GN=At1g31730 PE=1 SV=1	Adaptin N terminal region
BnaA08T0174500WE	-0.0546537	0.438686	0.401593	0.161051	-0.0803638	0.280879	0.0791937	0.334176	0.264225	0.11148	-0.0734845	0.31517	-0.61755	0.0260803	-1.76805	0.221483	0.88469	0.0733762	-0.435812	0.0671361	0.0434196	0.418915	-0.400845	0.110342	apoptotic chromatin condensation inducer in the nucleus-like; K12875 apoptotic chromatin condensation inducer in the nucleus (A)	Apoptotic chromatin condensation inducer in the nucleus OS=Homo sapiens GN=ACIN1 PE=1 SV=2	SAP domain
BnaA03T0192100WE	0.097212	0.285552	-0.6233	0.0415079	-0.805437	0.0284297	-0.748192	0.011057	-0.716404	0.0830092	-0.266908	0.325118	0.861761	0.0522101	-2.88609	0.248685	2.75119	0.0536153	-0.879161	0.0892578	0.239254	0.12237	-2.20399	0.0488971	aquaporin PIP2-2-like; K09872 aquaporin PIP (A)	Aquaporin PIP2-2 OS=Arabidopsis thaliana GN=PIP2-2 PE=1 SV=2	Major intrinsic protein
BnaA02T0335400WE	-1.12526	0.00832938	-1.73709	0.028797	-0.61791	0.141098	-1.23626	0.0138071	-0.943365	0.109735	-0.794149	0.191161	2.42697	0.0115921	-2.98658	0.251879	-0.550984	0.213351	-2.14503	0.0871869	-0.608327	0.306171	-1.61616	0.0164986	aquaporin TIP1-2; K09873 aquaporin TIP (A)	Aquaporin TIP1-2 OS=Arabidopsis thaliana GN=TIP1-2 PE=1 SV=2	Major intrinsic protein
BnaC09T0121600WE	-0.557583	0.00632795	0.517457	0.0395299	-0.563853	0.0647953	0.0574586	0.365488	0.267978	0.180697	0.114398	0.315182	-0.505969	0.0445193	-2.9552	0.280861	1.50092	0.084283	-0.730971	0.0605623	0.424062	0.350256	-0.62615	0.140629	hypothetical protein; K11771 SWI/SNF chromatin-remodeling complex subunit SWI1 (A)	AT-rich interactive domain-containing protein 3 OS=Arabidopsis thaliana GN=ARID3 PE=1 SV=1	ARID/BRIGHT DNA binding domain
BnaA03T0434300WE	1.48143	0.0116945	0.769223	0.0921975	0.560722	0.133106	-0.424805	0.167596	0.40858	0.0660081	-0.0678589	0.398179	-1.47438	0.00411546	-0.876285	0.201447	-0.00885282	0.427205	0.436817	0.113665	0.045396	0.412196	-0.468935	0.24702	ATP synthase subunit d, mitochondrial; K02138 F-type H+-transporting ATPase subunit d (A)	ATP synthase subunit d, mitochondrial OS=Arabidopsis thaliana GN=At3g52300 PE=1 SV=3	ATP synthase D chain, mitochondrial (ATP5H)
BnaC06T0206800WE	1.10532	0.0481127	0.874758	0.0412163	1.11893	0.0337317	-0.493696	0.20867	0.196005	0.131448	0.0952994	0.361015	-2.00537	0.00653736	-1.71745	0.234938	0.66665	0.0229918	0.0352774	0.25208	-0.523367	0.231539	-0.735302	0.254813	ATP synthase subunit d, mitochondrial; K02138 F-type H+-transporting ATPase subunit d (A)	ATP synthase subunit d, mitochondrial OS=Arabidopsis thaliana GN=At3g52300 PE=1 SV=3	ATP synthase D chain, mitochondrial (ATP5H)
BnaC02T0397500WE	1.06668	0.055546	0.769836	0.0281896	0.415487	0.198362	0.000413136	0.31926	-0.267446	0.0569714	-0.736946	0.0440134	-0.954309	0.0182445	0.0790038	0.135586	0.49509	0.0722568	0.0575344	0.366063	-0.0508176	0.354005	-0.916383	0.285485	ATP synthase subunit delta', mitochondrial-like; K02134 F-type H+-transporting ATPase subunit delta (A)	ATP synthase subunit delta', mitochondrial OS=Arabidopsis thaliana GN=At5g47030 PE=1 SV=1	ATP synthase, Delta/Epsilon chain, beta-sandwich domain
BnaA01T0149900WE	0.527576	0.0679401	-0.836024	0.0506777	-0.583126	0.0721174	0.0419416	0.253144	-0.0127612	0.433513	-0.21744	0.216301	0.0891617	0.232719	-2.46703	0.181416	1.54838	0.0133824	-0.482158	0.120849	0.131335	0.34428	-1.56526	0.0523178	ATPase 2, plasma membrane-type; K01535 H+-transporting ATPase [EC:3.6.3.6] (A)	ATPase 2, plasma membrane-type OS=Arabidopsis thaliana GN=AHA2 PE=1 SV=2	Cation transporter/ATPase, N-terminus
BnaA08T0102300WE	0.0801988	0.340656	0.407285	0.206916	0.843811	0.102537	-1.22642	0.0611676	0.401316	0.0923392	0.0335926	0.32847	-1.521	0.0159677	-1.53791	0.19384	1.19135	0.0758489	-0.102932	0.295873	0.465979	0.171645	-0.813408	0.166552	gak; cyclin G associated kinase; K08855 cyclin G-associated kinase [EC:2.7.11.1] (A)	Auxilin-related protein 2 OS=Arabidopsis thaliana GN=At4g12770 PE=1 SV=1	DnaJ domain
BnaA05T0409700WE	0.964865	0.0977146	0.489082	0.0140763	0.376266	0.104864	0.614958	0.0452563	-0.311107	0.27073	0.697319	0.201294	-0.256745	0.349298	-3.1837	0.176434	-0.0238008	0.277747	-0.131804	0.412255	0.0808547	0.382808	0.133371	0.393064	--	Auxin-induced in root cultures protein 12 OS=Arabidopsis thaliana GN=AIR12 PE=1 SV=3	Protein of unknown function (DUF568)
BnaC03T0302500WE	-0.297082	0.273433	1.40151	0.0183496	-0.598017	0.0327093	-0.118567	0.203154	0.5757	0.132382	0.667274	0.0427452	-0.271437	0.114257	-3.76463	0.293505	1.86747	0.1712	1.11118	0.0270963	0.390689	0.0714969	-0.411473	0.395072	--	Auxin-induced in root cultures protein 12 OS=Arabidopsis thaliana GN=AIR12 PE=1 SV=3	Protein of unknown function (DUF568)
BnaC01T0411500WE	-0.287247	0.312107	-1.89368	0.0945753	-0.817411	0.0740837	-0.372785	0.0353715	-0.581482	0.144584	-0.0520886	0.415814	0.384779	0.152688	-1.77762	0.2522	1.75306	0.0484248	-1.35511	0.0291525	0.674049	0.121216	-0.365095	0.303548	beta-glucosidase 23-like; K01188 beta-glucosidase [EC:3.2.1.21] (A)	Beta-glucosidase 23 OS=Arabidopsis thaliana GN=BGLU23 PE=1 SV=1	Glycosyl hydrolase family 1
BnaA04T0223800WE	0.260112	0.0160026	-0.415495	0.181446	-0.0108221	0.138944	-0.239629	0.0896844	-0.185803	0.12661	-0.219061	0.0592093	-0.480405	0.00905068	-2.06166	0.24532	0.297455	0.0859824	-0.594684	0.0240584	0.231609	0.022635	-0.312941	0.312166	bifunctional enolase 2/transcriptional activator; K01689 enolase [EC:4.2.1.11] (A)	Bifunctional enolase 2/transcriptional activator OS=Arabidopsis thaliana GN=ENO2 PE=1 SV=1	Enolase, N-terminal domain
BnaA02T0367000WE	-0.128469	0.361812	-2.1272	0.0408988	-1.34099	0.0159671	1.02891	0.00129556	-0.947581	0.0317511	0.348337	0.335858	0.893041	0.0357334	-3.11419	0.254599	2.28241	0.160137	-0.950009	0.0587196	-0.108661	0.382969	-1.0123	0.0152876	bifunctional L-3-cyanoalanine synthase/cysteine synthase D2; K01738 cysteine synthase A [EC:2.5.1.47] (A)	Bifunctional L-3-cyanoalanine synthase/cysteine synthase D2 OS=Arabidopsis thaliana GN=CYSD2 PE=1 SV=1	Ribosomal protein S24e
BnaA02T0063300WE	0.674992	0.0382092	-0.0948293	0.334588	0.128223	0.391985	-0.828351	0.0363698	0.040678	0.295686	0.913017	0.1847	0.0459455	0.147051	-0.618356	0.12519	1.53183	0.20343	-0.282227	0.323543	-0.375936	0.066897	0.520898	0.1626	biotin carboxyl carrier protein of acetyl-CoA carboxylase 1, chloroplastic; K02160 acetyl-CoA carboxylase biotin carboxyl carrier protein (A)	Biotin carboxyl carrier protein of acetyl-CoA carboxylase 1, chloroplastic OS=Arabidopsis thaliana GN=BCCP1 PE=1 SV=2	Biotin-requiring enzyme
BnaA03T0374600WE	-1.4911	0.00842156	1.09586	0.0462817	1.04917	0.0427775	-0.0344068	0.220213	0.343646	0.222085	-0.318853	0.24095	-0.6566	0.0511648	-2.26857	0.292933	2.28736	0.0188262	-1.76547	0.0460317	0.201719	0.227843	-2.13416	0.0934527	calcium-dependent protein kinase 9; K13412 calcium-dependent protein kinase [EC:2.7.11.1] (A)	Calcium-dependent protein kinase 9 OS=Arabidopsis thaliana GN=CPK9 PE=1 SV=1	EF-hand domain pair
BnaA06T0265000WE	-0.147708	0.118984	0.174113	0.224782	0.160101	0.329739	-0.206971	0.235314	-0.0971811	0.245448	0.923911	0.108362	1.37644	0.0108177	-2.83533	0.304914	0.303125	0.181429	-0.742592	0.0462482	0.506851	0.220808	-0.386586	0.303311	calnexin homolog 1; K08054 calnexin (A)	Calnexin homolog 1 OS=Arabidopsis thaliana GN=CNX1 PE=1 SV=1	Calreticulin family
BnaC02T0508100WE	0.171955	0.198205	-0.20745	0.173851	0.121231	0.406048	-0.501449	0.00430757	0.756234	0.0218492	0.918655	0.0818733	0.16857	0.347839	-3.10844	0.258264	2.30564	0.0467067	-0.823047	0.0107847	1.38422	0.0322385	-0.882363	0.0514307	calnexin homolog 1-like; K08054 calnexin (A)	Calnexin homolog 1 OS=Arabidopsis thaliana GN=CNX1 PE=1 SV=1	Calreticulin family
BnaA01T0175700WE	-0.45749	0.0132905	-0.00200187	0.332229	0.497376	0.0963189	-0.12491	0.195087	0.361655	0.0351261	0.695908	0.163838	-0.268811	0.340906	-1.06119	0.11993	1.36417	0.0599727	-0.670577	0.117479	-0.193618	0.353031	-1.12663	0.229211	calreticulin-1; K08057 calreticulin (A)	Calreticulin-1 OS=Arabidopsis thaliana GN=CRT1 PE=1 SV=1	Calreticulin family
BnaA02T0018500WE	0.491593	0.192582	0.664065	0.0642493	0.288746	0.170677	-0.438705	0.0350418	-0.426267	0.0345194	0.0506047	0.356684	-0.648032	0.0526344	-0.00424953	0.229827	0.918345	0.0987456	0.574162	0.0977057	-0.433096	0.352718	-0.617694	0.118234	cellulose synthase A catalytic subunit 3 [UDP-forming]; K10999 cellulose synthase A [EC:2.4.1.12] (A)	Cellulose synthase A catalytic subunit 3 [UDP-forming] OS=Arabidopsis thaliana GN=CESA3 PE=1 SV=2	Zinc-binding RING-finger
BnaA01T0141100WE	1.18393	0.126769	1.80818	0.0145531	-0.180077	0.246826	0.277083	0.35365	0.536748	0.141891	-0.698144	0.108797	-1.9269	0.0241424	0.324394	0.294512	1.34455	0.0607054	-0.0168826	0.271401	0.149315	0.193837	-0.945472	0.158725	chaperone protein ClpC2, chloroplastic; K03696 ATP-dependent Clp protease ATP-binding subunit ClpC (A)	Chaperone protein ClpC2, chloroplastic OS=Arabidopsis thaliana GN=CLPC2 PE=2 SV=1	UvrB/uvrC motif
BnaA03T0175300WE	1.59378	0.00966203	0.239198	0.265983	0.562826	0.0953669	-1.1393	0.0431101	0.207938	0.416441	0.452935	0.428958	-0.516727	0.0459523	-1.40516	0.0779436	0.251605	0.356952	-0.426842	0.168757	0.264229	0.175561	-0.852545	0.246639	chaperonin CPN60, mitochondrial; K04077 chaperonin GroEL (A)	Chaperonin CPN60, mitochondrial OS=Brassica napus PE=2 SV=1	TCP-1/cpn60 chaperonin family
BnaA03T0389300WE	0.591333	0.0197793	-0.0304208	0.419905	0.457678	0.120834	-0.484272	0.0442845	-0.415627	0.00864444	-0.182346	0.18466	-0.616589	0.0136208	-1.97577	0.207586	0.134076	0.310534	-0.376377	0.127258	0.225906	0.225997	-0.249791	0.192382	chaperonin CPN60, mitochondrial; K04077 chaperonin GroEL (A)	Chaperonin CPN60, mitochondrial OS=Arabidopsis thaliana GN=CPN60 PE=2 SV=2	TCP-1/cpn60 chaperonin family
BnaC03T0160900WE	0.126517	0.237005	0.621538	0.126088	0.0877323	0.306542	-0.229541	0.2179	-0.12146	0.319879	-0.400295	0.175801	-0.689928	0.0266898	-3.36235	0.310492	1.21745	0.0878191	-0.474641	0.00759336	0.34092	0.0793728	0.102867	0.234479	chromatin structure-remodeling complex protein SYD-like; K11786 ATP-dependent helicase STH1/SNF2 [EC:3.6.4.-] (A)	Chromatin structure-remodeling complex protein SYD OS=Arabidopsis thaliana GN=SYD PE=1 SV=1	Helicase conserved C-terminal domain
BnaA03T0144100WE	1.09341	0.0727857	0.627856	0.00113449	0.583371	0.0462251	0.120071	0.190904	0.000814342	0.425071	-0.694112	0.14626	-0.13513	0.228592	-1.95278	0.220792	-0.325079	0.331018	-0.259291	0.0310874	-0.391518	0.233251	0.947366	0.162395	--	--	--
BnaA04T0262900WE	0.636064	0.0841592	0.132817	0.265048	0.322823	0.119089	-0.237682	0.086505	0.464005	0.0848863	0.103232	0.440001	-0.226806	0.0336175	-3.07877	0.270161	0.675357	0.0729117	-0.251631	0.0273285	-0.462241	0.00294194	0.244631	0.32429	clathrin interactor EPSIN 2-like; K12471 epsin (A)	Clathrin interactor EPSIN 2 OS=Arabidopsis thaliana GN=EPSIN2 PE=1 SV=1	ENTH domain
BnaA09T0571300WE	1.26092	0.0852963	0.428354	0.0577815	0.194868	0.264386	-0.0544805	0.12391	-0.555926	0.163386	-0.674537	0.217238	-0.0219429	0.0332006	-2.5748	0.242227	-0.330805	0.186448	-0.0831795	0.0660338	-0.406228	0.243192	0.469351	0.34789	clathrin light chain 2-like; K04645 clathrin light chain B (A)	Clathrin light chain 1 OS=Arabidopsis thaliana GN=At2g20760 PE=2 SV=1	Clathrin light chain
BnaA03T0209600WE	0.737492	0.160592	0.706962	0.0169007	0.824283	0.00964876	-0.257498	0.0288937	-0.13028	0.351515	-1.07321	0.144984	-0.486311	0.00471751	-3.51506	0.236832	0.585353	0.0261707	0.121064	0.062667	-0.0686318	0.443718	-0.0959176	0.430496	clathrin light chain 2-like; K04645 clathrin light chain B (A)	Clathrin light chain 2 OS=Arabidopsis thaliana GN=CLC2 PE=1 SV=1	Clathrin light chain
BnaA04T0129300WE	0.518022	0.0485078	-0.533786	0.077502	-0.402198	0.0361277	-0.340629	0.0169237	-0.524591	0.147548	-0.315105	0.144414	-0.418432	0.341068	-3.91973	0.272334	0.489256	0.16491	1.11492	0.0102658	0.340394	0.0943767	0.056686	0.36962	glycine-rich protein 2-like; K09250 cellular nucleic acid-binding protein (A)	Cold shock domain-containing protein 4 OS=Arabidopsis thaliana GN=CSP4 PE=1 SV=1	Zinc knuckle
BnaC08T0403300WE	-0.153741	0.216165	-0.0546486	0.433076	0.258486	0.0943314	-0.015627	0.434102	-0.381784	0.149699	0.610725	0.0484239	-0.948379	0.0383726	-4.0246	0.317252	0.776445	0.039203	0.0907978	0.0571279	-0.0385964	0.364667	0.894133	0.0612885	hypothetical protein; K18754 protein lin-28 (A)	Cold shock domain-containing protein 4 OS=Arabidopsis thaliana GN=CSP4 PE=1 SV=1	Zinc knuckle
BnaC07T0470600WE	1.56533	0.0540619	-0.0444895	0.359189	-0.225375	0.379575	0.495816	0.0165979	0.622042	0.286382	-0.348221	0.242883	-1.36045	0.0905664	-2.82397	0.159826	1.19913	0.15174	0.203585	0.171891	0.265192	0.172819	0.445107	0.306282	cold shock protein 1; K09250 cellular nucleic acid-binding protein (A)	Cold shock protein 1 OS=Arabidopsis thaliana GN=CSP1 PE=1 SV=1	'Cold-shock' DNA-binding domain
BnaA07T0096800WE	0.372994	0.200555	-0.175981	0.290581	-0.337987	0.123259	0.296655	0.109167	-0.357598	0.281465	-0.454366	0.256864	0.409262	0.00279117	-1.93448	0.210269	0.527845	0.106932	0.0974241	0.199592	-0.00248094	0.410125	-0.347833	0.345576	glycine-rich protein 2; K09250 cellular nucleic acid-binding protein (A)	Cold shock domain-containing protein 4 OS=Arabidopsis thaliana GN=CSP4 PE=1 SV=1	Zinc knuckle
BnaA04T0034000WE	0.660907	0.0216189	0.294026	0.0906222	0.624566	0.162902	-0.808616	0.158249	-0.0946047	0.290542	-0.11548	0.102784	-0.0319153	0.434367	-0.736046	0.216601	0.837849	0.02038	-1.14796	0.0107741	0.811225	0.0135312	-0.609459	0.194555	copper transport protein CCH-like; K07213 copper chaperone (A)	Copper transport protein CCH OS=Arabidopsis thaliana GN=CCH PE=1 SV=1	Heavy-metal-associated domain
BnaA10T0238900WE	-0.14335	0.15872	-0.759902	0.116846	0.607266	0.166528	-2.38034	0.0199798	0.557121	0.0637182	0.373851	0.201042	0.0233772	0.321106	-1.94821	0.284459	1.21654	0.0247082	0.565087	0.0062741	0.589333	0.0692689	0.316503	0.268419	cyclin-dependent kinase C-1; K08819 cyclin-dependent kinase 12/13 [EC:2.7.11.22 2.7.11.23] (A)	Cyclin-dependent kinase C-1 OS=Arabidopsis thaliana GN=CDKC-1 PE=1 SV=1	Protein kinase domain
BnaA06T0336500WE	2.38189	0.044493	3.92805	0.000703555	1.48234	0.0250158	0.783049	0.00570365	0.20489	0.387606	0.6742	0.260032	-1.09588	0.0735198	-1.45304	0.103614	0.211117	0.377619	0.412948	0.286953	-0.733093	0.227855	0.686399	0.343269	putative cysteine-rich receptor-like protein kinase 35; K04733 interleukin-1 receptor-associated kinase 4 [EC:2.7.11.1] (A)	Cysteine-rich receptor-like protein kinase 10 OS=Arabidopsis thaliana GN=CRK10 PE=1 SV=3	Salt stress response/antifungal
BnaA06T0394600WE	-1.12757	0.0178994	-0.368751	0.14968	1.89482	0.00729797	0.130203	0.259651	0.552545	0.0170379	1.52605	0.0770224	-0.471827	0.191811	-2.56594	0.257644	0.584033	0.196065	-0.587979	0.119925	0.178105	0.386048	-0.16213	0.321676	hypothetical protein; K04730 interleukin-1 receptor-associated kinase 1 [EC:2.7.11.1] (A)	Cysteine-rich repeat secretory protein 55 OS=Arabidopsis thaliana GN=CRRSP55 PE=2 SV=1	Salt stress response/antifungal
BnaA10T0097300WE	0.688244	0.0222932	0.105095	0.281804	1.70067	0.0308334	-1.57925	0.0301168	0.537733	0.0487861	0.264048	0.159577	1.19337	0.205218	-3.72052	0.281625	2.71047	0.0838529	-0.505074	0.267221	-0.810951	0.100596	-0.892736	0.21673	hypothetical protein; K00326 cytochrome-b5 reductase [EC:1.6.2.2] (A)	Cytochrome b5 OS=Brassica oleracea var. botrytis GN=CYB5 PE=1 SV=1	Cytochrome b5-like Heme/Steroid binding domain
BnaA09T0411200WE	0.908245	0.0140755	0.080774	0.430629	0.322657	0.138668	-1.32113	0.0113997	-0.510564	0.127717	-0.127864	0.426352	-1.92658	0.00527831	-2.57333	0.255805	0.563367	0.0204711	0.832139	0.0630024	1.26822	0.115796	0.468877	0.371683	hypothetical protein; K00326 cytochrome-b5 reductase [EC:1.6.2.2] (A)	Cytochrome b5 isoform A OS=Arabidopsis thaliana GN=CB5-A PE=1 SV=1	Cytochrome b5-like Heme/Steroid binding domain
BnaA06T0392600WE	1.01637	0.0141494	0.585476	0.109564	0.162424	0.293993	-0.689156	0.0483952	0.911983	0.00551055	0.154409	0.0942743	-1.16522	0.0373495	-2.60812	0.228147	-0.122186	0.350964	-0.326304	0.173772	0.199905	0.2148	-1.59088	0.260196	nitA; nitrate reductase; K10534 nitrate reductase (NAD(P)H) [EC:1.7.1.1 1.7.1.2 1.7.1.3] (A)	Cytochrome B5 isoform D OS=Arabidopsis thaliana GN=CYTB5-D PE=1 SV=1	Cytochrome b5-like Heme/Steroid binding domain
BnaA02T0138700WE	0.989806	0.0139821	0.735852	0.0878078	-0.344366	0.00520192	-1.13805	0.0431979	0.695781	0.0599111	0.228846	0.222684	-1.21957	0.000212661	-2.64573	0.232025	0.608313	0.0370387	0.396234	0.133419	0.625554	0.0774983	-0.986366	0.23896	hypothetical protein; K00326 cytochrome-b5 reductase [EC:1.6.2.2] (A)	Cytochrome b5 OS=Brassica oleracea var. botrytis GN=CYB5 PE=1 SV=1	Cytochrome b5-like Heme/Steroid binding domain
BnaA07T0114800WE	1.18742	0.0482644	-0.36772	0.0204682	-0.25138	0.199158	-0.509262	0.0568475	-0.298801	0.0172183	-0.0626522	0.190021	-0.720494	0.041268	-3.98749	0.281928	0.92129	0.181818	0.371691	0.035494	-0.200426	0.306619	-1.30274	0.158828	cytochrome c; K08738 cytochrome c (A)	Cytochrome c OS=Brassica oleracea PE=1 SV=1	Cytochrome c
BnaA09T0432000WE	1.23792	0.0163361	0.572891	0.144872	0.0304802	0.411813	-0.270946	0.243322	1.07554	0.0163601	0.0664687	0.158636	-0.687004	0.0348989	-2.36936	0.213839	0.77878	0.0466034	-0.498725	0.123699	0.133389	0.387679	-0.201389	0.28383	cytochrome c oxidase subunit 6b-1; K02267 cytochrome c oxidase subunit 6b (A)	Cytochrome c oxidase subunit 6b-1 OS=Arabidopsis thaliana GN=COX6B-1 PE=1 SV=1	Cytochrome oxidase c subunit VIb
BnaA03T0056100WE	1.34585	0.228798	0.587167	0.27029	0.169976	0.419752	0.0284543	0.172882	-0.0813394	0.373297	-0.676426	0.266009	0.490893	0.00873003	0.526338	0.0738671	-0.12137	0.0966182	0.422665	0.295142	-0.161299	0.256278	0.801	0.209337	Os06g0286351; K11267 sister chromatid cohesion protein PDS5 (A)	DNA mismatch repair protein MSH6 OS=Arabidopsis thaliana GN=MSH6 PE=1 SV=2	--
BnaA02T0039600WE	0.273822	0.283599	-1.13734	0.153942	-0.695919	0.0620729	-2.29238	0.0294305	-0.376988	0.330498	0.148945	0.399537	-0.522063	0.0446271	0.233474	0.319988	1.92137	0.14355	-0.179001	0.402826	0.288672	0.0434239	-1.01144	0.31758	DEAD-box ATP-dependent RNA helicase 56-like; K12812 ATP-dependent RNA helicase UAP56/SUB2 [EC:3.6.4.13] (A)	DEAD-box ATP-dependent RNA helicase 56 OS=Arabidopsis thaliana GN=RH56 PE=1 SV=2	Helicase conserved C-terminal domain
BnaA06T0140500WE	0.652527	0.17235	0.100754	0.342849	0.916789	0.0225454	0.87869	0.0361965	-0.117381	0.272767	-0.067291	0.35544	-0.257107	0.427178	-0.623618	0.110042	0.191639	0.400476	-0.977532	0.138087	-0.353032	0.283859	0.349417	0.36156	--	Dehydrin ERD10 OS=Arabidopsis thaliana GN=ERD10 PE=1 SV=1	Dehydrin
BnaC06T0439800WE	0.0494045	0.393914	-0.627093	0.153626	0.596786	0.0211704	1.48289	0.0518063	0.266413	0.363791	-0.829602	0.217227	1.13616	0.00882207	0.507762	0.120706	-0.671902	0.0604935	0.529344	0.0389575	-0.714524	0.142886	0.267756	0.378545	--	Dehydrin ERD14 OS=Arabidopsis thaliana GN=ERD14 PE=1 SV=1	Dehydrin
BnaC02T0286500WE	2.14247	0.141685	0.114556	0.204971	0.926324	0.0102697	1.06438	0.00435124	-1.5379	0.289204	-1.09474	0.2478	-0.353581	0.302736	-0.824028	0.0666958	-0.837736	0.0651977	0.0466372	0.130901	-1.12809	0.0608711	1.24567	0.191538	--	Dehydrin ERD14 OS=Arabidopsis thaliana GN=ERD14 PE=1 SV=1	Dehydrin
BnaC06T0291300WE	2.88162	0.153701	-0.931587	0.0671188	1.9828	0.00280519	1.81527	0.0270115	-0.579137	0.375148	-2.0795	0.234277	2.31707	0.00501777	2.3697	0.0445281	-1.92714	0.00651523	2.54552	0.0341659	-2.82976	0.0215046	4.17032	0.190572	--	Dehydrin ERD14 OS=Arabidopsis thaliana GN=ERD14 PE=1 SV=1	Dehydrin
BnaA07T0239200WE	2.46657	0.165803	-0.0635009	0.383541	0.616397	0.0132807	1.45292	0.00724126	-0.273055	0.387985	-1.78773	0.254353	0.79977	0.0112139	-0.250138	0.375196	0.298021	0.245199	1.39167	0.0101812	-1.15026	0.0378315	0.74434	0.246063	--	Dehydrin ERD14 OS=Arabidopsis thaliana GN=ERD14 PE=1 SV=1	Dehydrin
BnaA06T0145200WE	0.347176	0.0526352	-0.199565	0.28628	-0.478769	0.182562	0.0290602	0.435786	0.0635901	0.384699	-0.192983	0.271132	0.367665	0.151572	-3.34277	0.27033	1.57385	0.085274	-0.798775	0.0381937	-0.0333355	0.434805	-0.707132	0.31971	--	Proton pump-interactor 1 OS=Arabidopsis thaliana GN=PPI1 PE=1 SV=2	--
BnaA04T0071400WE	0.286594	0.335643	0.603295	0.0462269	0.217812	0.260655	-0.0715746	0.237364	0.645355	0.050455	0.258294	0.122279	-0.0126978	0.333392	-1.63642	0.283586	1.48287	0.0884136	-0.42549	0.0471781	0.259126	0.25309	-0.752104	0.124873	dihydrolipoyllysine-residue acetyltransferase component 1 of pyruvate dehydrogenase complex, mitochondrial-like; K00627 pyruvate dehydrogenase E2 component (dihydrolipoamide acetyltransferase) [EC:2.3.1.12] (A)	Dihydrolipoyllysine-residue acetyltransferase component 1 of pyruvate dehydrogenase complex, mitochondrial OS=Arabidopsis thaliana GN=LTA3 PE=2 SV=2	e3 binding domain
BnaA05T0361900WE	0.695391	0.0926433	0.514541	0.152127	0.74824	0.0808943	-0.884408	0.133203	1.06536	0.00736028	-0.426125	0.200219	-0.849208	0.0143118	-0.391784	0.121076	1.17884	0.0863077	-0.341599	0.179228	0.376344	0.0320414	-0.205593	0.29388	dihydrolipoyllysine-residue acetyltransferase component 2 of pyruvate dehydrogenase complex, mitochondrial; K00627 pyruvate dehydrogenase E2 component (dihydrolipoamide acetyltransferase) [EC:2.3.1.12] (A)	Dihydrolipoyllysine-residue acetyltransferase component 2 of pyruvate dehydrogenase complex, mitochondrial OS=Arabidopsis thaliana GN=At3g13930 PE=2 SV=2	e3 binding domain
BnaC03T0335400WE	0.685275	0.166773	0.524689	0.210556	0.0265669	0.347472	-0.770355	0.150103	0.61195	0.0105608	0.536412	0.0464098	-0.485973	0.179924	-0.773063	0.0446913	1.04176	0.0107347	-0.213846	0.212487	0.382606	0.0866138	-0.179435	0.270483	dihydrolipoyllysine-residue acetyltransferase component 2 of pyruvate dehydrogenase complex, mitochondrial-like; K00627 pyruvate dehydrogenase E2 component (dihydrolipoamide acetyltransferase) [EC:2.3.1.12] (A)	Dihydrolipoyllysine-residue acetyltransferase component 2 of pyruvate dehydrogenase complex, mitochondrial OS=Arabidopsis thaliana GN=At3g13930 PE=2 SV=2	e3 binding domain
BnaC07T0285800WE	1.19106	0.0752446	0.425546	0.0473735	-0.0603836	0.199322	-0.237189	0.207434	-0.562321	0.142137	-1.31577	0.0223213	-0.392324	0.0893449	-2.35203	0.256187	1.36175	0.109627	0.248057	0.041023	-0.0315123	0.326179	0.654527	0.282058	dihydrolipoyllysine-residue acetyltransferase component 3 of pyruvate dehydrogenase complex, mitochondrial; K00627 pyruvate dehydrogenase E2 component (dihydrolipoamide acetyltransferase) [EC:2.3.1.12] (A)	Dihydrolipoyllysine-residue acetyltransferase component 4 of pyruvate dehydrogenase complex, chloroplastic OS=Arabidopsis thaliana GN=LTA2 PE=2 SV=1	e3 binding domain
BnaA08T0152700WE	0.0158842	0.439143	0.476816	0.186845	-0.0378453	0.389349	0.630439	0.0324199	0.327107	0.147216	0.740869	0.198691	-0.0709851	0.375017	-0.26395	0.281954	1.80714	0.133945	-1.01624	0.0384387	0.0461063	0.443932	-0.393752	0.311648	myb-like protein X; K17046 protein DEK (A)	Protein DEK OS=Homo sapiens GN=DEK PE=1 SV=1	DEK C terminal domain
Bnascaffold286T0057500WE	-2.16555	0.00244857	-0.526563	0.177285	0.980003	0.0492936	-0.082117	0.0720941	1.10993	0.036133	1.45695	0.0931153	1.42142	0.0619186	-0.838172	0.146252	3.04861	0.140102	-1.29521	0.0885844	0.601962	0.231571	-1.31507	0.014126	sister chromatid cohesion protein PDS5 homolog A-A-like; K11267 sister chromatid cohesion protein PDS5 (A)	Sister chromatid cohesion protein PDS5 OS=Saccharomyces cerevisiae (strain ATCC 204508 / S288c) GN=PDS5 PE=1 SV=1	--
BnaA10T0064700WE	-0.445473	0.0170529	0.569494	0.253056	-0.465273	0.252984	0.719518	0.10823	0.411071	0.033989	0.768104	0.0469993	-0.743091	0.096364	-0.718535	0.221025	0.901569	0.159072	-1.30905	0.0216902	0.166948	0.43073	-1.7089	0.039953	DNA replication licensing factor MCM2; K02540 DNA replication licensing factor MCM2 [EC:3.6.4.12] (A)	DNA replication licensing factor MCM2 OS=Arabidopsis thaliana GN=MCM2 PE=1 SV=1	MCM N-terminal domain
BnaA09T0385500WE	1.8349	0.106501	0.208963	0.347868	0.424367	0.0148018	-0.0893753	0.335154	0.0843395	0.342802	-0.0611524	0.424618	-0.540567	0.129545	-1.93522	0.202185	0.283296	0.215811	0.0752247	0.0439904	-0.32093	0.285642	-0.672835	0.302362	DNA-binding protein DDB_G0278111; K06875 programmed cell death protein 5 (A)	Programmed cell death protein 5 OS=Mus musculus GN=Pdcd5 PE=1 SV=3	Double-stranded DNA-binding domain
BnaA03T0533900WE	-0.412417	0.00991987	0.181337	0.125203	-0.186278	0.240743	0.569412	0.00880702	0.0692821	0.369043	1.13281	0.0666934	0.0226327	0.357246	-3.34758	0.268418	1.96802	0.0761116	-0.374986	0.13306	-0.165914	0.363637	-0.922706	0.192224	--	Early nodulin-like protein 1 OS=Arabidopsis thaliana GN=At2g25060 PE=1 SV=2	Plastocyanin-like domain
BnaA03T0113600WE	0.655434	0.0233705	-0.730994	0.143678	0.298735	0.0301914	-0.10221	0.300607	-0.231696	0.205296	-0.413151	0.175349	-0.60292	0.000976292	-2.4275	0.18702	0.486251	0.0905664	-0.490772	0.0641532	-0.28115	0.090929	-0.501671	0.238441	elongation factor 1-alpha 1-like; K03231 elongation factor 1-alpha (A)	Elongation factor 1-alpha 4 OS=Arabidopsis thaliana GN=A4 PE=1 SV=2	Elongation factor Tu domain 2
BnaA08T0185000WE	0.0290728	0.420216	0.668981	0.112645	0.177326	0.116765	-0.522791	0.115292	0.323266	0.0335021	0.170054	0.0945912	-2.08081	0.00377193	-2.1364	0.182976	1.68559	0.135369	-0.245091	0.246235	0.460138	0.0909668	-1.46812	0.158456	elongation factor 1-delta 1-like; K03232 elongation factor 1-beta (A)	Elongation factor 1-delta 2 OS=Arabidopsis thaliana GN=At2g18110 PE=1 SV=1	EF-1 guanine nucleotide exchange domain
BnaA05T0374000WE	0.781195	0.0530152	-0.0849744	0.311606	1.19039	0.03315	0.138614	0.287968	0.20575	0.0470939	0.705297	0.189963	-1.22753	0.0302261	-2.33398	0.265855	0.630178	0.196785	-0.149292	0.385583	0.175842	0.3946	0.225542	0.272335	endochitinase CH25-like; K01183 chitinase [EC:3.2.1.14] (A)	Endochitinase CH25 OS=Brassica napus PE=2 SV=1	Chitin recognition protein
BnaA01T0059700WE	0.838713	0.000839073	1.15997	0.0694052	0.178642	0.327859	-1.45538	0.0535719	0.202344	0.0793123	0.172963	0.0374296	-1.61878	0.022809	-3.10318	0.231517	1.50356	0.0184901	0.0258423	0.420319	0.345073	0.135243	-0.555393	0.164896	endoplasmin homolog; K09487 heat shock protein 90kDa beta (A)	Endoplasmin homolog OS=Arabidopsis thaliana GN=SHD PE=1 SV=1	Histidine kinase-, DNA gyrase B-, and HSP90-like ATPase
BnaA05T0367900WE	0.094351	0.176086	0.411968	0.106996	0.0707472	0.405621	-0.0601923	0.327547	0.30059	0.121846	-0.123115	0.324641	-0.334196	0.108459	-2.51159	0.251155	0.751	0.0895304	-0.374236	0.0482766	0.218346	0.33916	0.0454762	0.28203	enhancer of mRNA-decapping protein 4-like; K12616 enhancer of mRNA-decapping protein 4 (A)	Enhancer of mRNA-decapping protein 4 OS=Arabidopsis thaliana GN=VCS PE=1 SV=1	WD domain, G-beta repeat
BnaC05T0447100WE	0.818644	0.0888533	0.873745	0.0826771	0.258162	0.191733	-0.300724	0.23037	0.476079	0.106476	-0.960744	0.0570283	-2.12536	0.00150443	0.272415	0.0895297	-0.777122	0.0949417	-0.248518	0.221837	-0.197134	0.398479	0.515927	0.0926118	enhancer of mRNA-decapping protein 4-like; K12616 enhancer of mRNA-decapping protein 4 (A)	Enhancer of mRNA-decapping protein 4 OS=Arabidopsis thaliana GN=VCS PE=1 SV=1	WD domain, G-beta repeat
BnaC05T0417600WE	-0.11068	0.247937	0.0120595	0.434997	0.129707	0.2663	-0.483358	0.110223	0.321779	0.0508246	0.212555	0.17612	-0.50255	0.0446759	-2.20944	0.248881	0.947809	0.000587575	-0.729388	0.0433136	0.805128	0.0153646	-0.993892	0.0145888	--	TSA1-like protein OS=Arabidopsis thaliana GN=NAI2 PE=1 SV=1	--
BnaA07T0124500WE	0.489143	0.0792159	-0.357997	0.142767	-0.0149897	0.434918	0.201571	0.149194	-0.0755789	0.245639	-0.666837	0.0425187	0.268519	0.306292	-2.24118	0.234716	-0.285444	0.373697	-0.0474746	0.33802	0.686888	0.239644	-0.114491	0.246324	uncharacterized calcium-binding protein C800.10c; K12472 epidermal growth factor receptor substrate 15 (A)	Uncharacterized calcium-binding protein C800.10c OS=Schizosaccharomyces pombe (strain 972 / ATCC 24843) GN=SPBC800.10c PE=3 SV=1	Cytoskeletal-regulatory complex EF hand
BnaA07T0121200WE	0.897031	0.0379614	0.086016	0.182378	-1.35929	0.150562	-0.443436	0.0987131	-0.222189	0.193308	-0.27023	0.321643	-0.721234	0.069447	-2.55627	0.264372	0.452455	0.0108594	-0.266576	0.0596446	0.342618	0.194867	-0.157261	0.0740631	SORBIDRAFT_10g030940, Sb10g030940; hypothetical protein; K12472 epidermal growth factor receptor substrate 15 (A)	EH domain-containing protein 2 OS=Arabidopsis thaliana GN=EHD2 PE=1 SV=1	EF hand
BnaA09T0616600WE	-0.551994	0.206655	-0.163573	0.392851	2.45277	0.0147081	0.755997	0.00827499	0.0484421	0.436066	0.989682	0.030716	-1.29135	0.00234636	-4.27059	0.353489	2.75283	0.216911	1.28726	0.0246179	0.0484686	0.0528045	-0.381146	0.1734	hypothetical protein; K14962 COMPASS component SWD2 (A)	Epidermis-specific secreted glycoprotein EP1 OS=Daucus carota GN=EP1 PE=1 SV=1	D-mannose binding lectin
BnaA09T0582700WE	0.627734	0.0173561	0.770821	0.129058	0.0136079	0.389594	-0.628176	0.111775	1.55097	0.0522582	-0.853906	0.0174072	-0.835035	0.0686741	-0.719437	0.041235	0.778575	0.0412266	-0.316231	0.1086	0.634804	0.239921	-1.66258	0.2054	eukaryotic peptide chain release factor GTP-binding subunit ERF3A-like; K03267 peptide chain release factor subunit 3 (A)	Eukaryotic peptide chain release factor GTP-binding subunit ERF3B OS=Homo sapiens GN=GSPT2 PE=1 SV=2	Elongation factor Tu domain 2
BnaA02T0088400WE	0.725268	0.00922971	0.944405	0.0813075	0.22051	0.252981	-1.31449	0.00740758	0.334426	0.0403532	-0.879521	0.0378685	-0.777037	0.017395	-2.47865	0.171217	0.931168	0.0796442	0.00408404	0.416239	0.186619	0.298327	-0.365755	0.249337	eukaryotic translation initiation factor 2 subunit beta; K03238 translation initiation factor 2 subunit 2 (A)	Eukaryotic translation initiation factor 2 subunit beta OS=Arabidopsis thaliana GN=EMB1401 PE=1 SV=3	Domain found in IF2B/IF5
BnaC09T0430000WE	1.3735	0.00910602	1.02833	0.066809	0.41505	0.169685	-0.503953	0.164082	0.729141	0.00801817	-0.101736	0.347746	-1.31915	0.0326284	-2.21731	0.157869	0.850191	0.0308824	-0.224957	0.330278	-0.23784	0.101185	-0.18221	0.254604	eukaryotic translation initiation factor 2 subunit beta-like; K03238 translation initiation factor 2 subunit 2 (A)	Eukaryotic translation initiation factor 2 subunit beta OS=Arabidopsis thaliana GN=EMB1401 PE=1 SV=3	Domain found in IF2B/IF5
BnaA04T0016500WE	1.15698	0.0629388	0.829788	0.0208193	0.743201	0.00744582	0.0345903	0.423226	0.438461	0.272761	-0.709582	0.129523	-0.752806	0.0214642	-0.533434	0.296385	1.12386	0.121516	0.166093	0.352486	0.70285	0.112815	-0.967932	0.220864	eukaryotic translation initiation factor 4G-like; K03260 translation initiation factor 4G (A)	Eukaryotic translation initiation factor 4G OS=Arabidopsis thaliana GN=EIF4G PE=1 SV=2	MA3 domain
BnaA08T0209500WE	0.612593	0.0924434	-0.360375	0.111379	-0.259479	0.117705	0.211883	0.0804488	-0.26123	0.256149	-0.10266	0.25737	0.320481	0.104035	-2.41959	0.227607	1.27367	0.0496243	0.378303	0.0426279	-0.409006	0.150612	0.0957921	0.428513	eukaryotic translation initiation factor 5A-2; K03263 translation initiation factor 5A (A)	Eukaryotic translation initiation factor 5A-2 OS=Arabidopsis thaliana GN=ELF5A-2 PE=1 SV=1	KOW motif
BnaA02T0223200WE	0.0406657	0.315088	0.357682	0.268956	0.27864	0.341794	-0.0725757	0.421195	-0.325697	0.159576	-0.644251	0.0311515	-0.30182	0.0612057	-1.3926	0.165389	2.05354	0.0640335	-1.02772	0.0562449	-0.231774	0.336569	-1.60607	0.0640039	eukaryotic translation initiation factor 5B; K03243 translation initiation factor 5B (A)	Eukaryotic translation initiation factor 5B OS=Schizosaccharomyces pombe (strain 972 / ATCC 24843) GN=SPAC56F8.03 PE=1 SV=1	Elongation factor Tu domain 4
BnaA03T0204200WE	1.03355	0.194901	0.318027	0.126775	1.75964	0.0176921	-1.3146	0.0375609	0.0492324	0.443189	-0.822418	0.234616	-1.13146	0.0157755	-0.327324	0.274831	1.08315	0.180276	0.877203	0.061233	-0.181789	0.305433	1.13021	0.235469	hypothetical protein; K17600 vacuolar protein sorting-associated protein 54 (A)	--	Ricin-type beta-trefoil lectin domain-like
BnaA04T0262800WE	0.879183	0.0414061	1.03053	0.0249463	0.45714	0.0173563	0.430076	0.016103	-1.07648	0.0787807	1.22058	0.222408	-0.901461	0.0498891	-3.06967	0.183942	1.14878	0.242119	0.38491	0.0887844	-1.06726	0.143641	0.881172	0.329372	hcn4; hyperpolarization activated cyclic nucleotide gated potassium channel 4; K04956 hyperpolarization activated cyclic nucleotide-gated potassium channel 3 (A)	KH domain-containing protein 3 OS=Rattus norvegicus GN=Khdc3 PE=3 SV=1	Pollen proteins Ole e I like
BnaA01T0044600WE	0.830817	0.201678	-0.377484	0.102608	0.0515134	0.43941	0.784304	0.00293531	-0.660464	0.218077	-2.34738	0.220263	0.510662	0.0193377	0.0920918	0.240489	0.734458	0.140052	-0.397844	0.00851651	-0.274872	0.171489	0.0691726	0.443451	FAM10 family protein At4g22670-like; K09560 suppressor of tumorigenicity protein 13 (A)	FAM10 family protein At4g22670 OS=Arabidopsis thaliana GN=At4g22670 PE=1 SV=1	TPR repeat
BnaC03T0631600WE	0.262459	0.32994	-0.0846881	0.333142	-0.0117799	0.4285	0.381732	0.0232593	-0.180509	0.328122	-1.26815	0.0857964	0.0746051	0.330347	-1.08359	0.179886	0.590402	0.162813	-0.432749	0.0383685	-0.446708	0.20663	-0.220319	0.315818	FAM10 family protein At4g22670-like; K09560 suppressor of tumorigenicity protein 13 (A)	FAM10 family protein At4g22670 OS=Arabidopsis thaliana GN=At4g22670 PE=1 SV=1	Tetratricopeptide repeat
BnaA04T0162100WE	0.977731	0.0383519	0.906083	0.0282971	0.930808	0.0708377	-0.321382	0.211788	0.0553879	0.43263	-0.355978	0.251128	-1.24219	0.0778338	-0.0684809	0.402063	-0.820828	0.0169257	0.103367	0.353141	-0.998615	0.397266	-0.453018	0.436067	far upstream element-binding protein 1-like; K13210 far upstream element-binding protein (A)	Far upstream element-binding protein 1 OS=Homo sapiens GN=FUBP1 PE=1 SV=3	KH domain
BnaC08T0372200WE	2.41079	0.0810149	-0.0484659	0.44199	0.780398	0.0348188	0.0913557	0.315507	-0.288842	0.270909	-1.0138	0.203287	-1.17622	0.0106624	-1.13767	0.179583	-1.45988	0.0633813	0.849465	0.0127491	-0.924636	0.151748	1.2289	0.0823843	far upstream element-binding protein 1-like; K13210 far upstream element-binding protein (A)	Far upstream element-binding protein 1 OS=Homo sapiens GN=FUBP1 PE=1 SV=3	KH domain
BnaA09T0356200WE	1.03742	0.0621987	1.20932	0.0434417	0.700399	0.0381766	0.00516059	0.30577	-0.468417	0.0696305	-0.281942	0.413197	-0.954234	0.0035331	-3.74218	0.280695	1.27543	0.0916967	-0.676765	0.0184309	0.0548312	0.411002	0.642837	0.264451	far upstream element-binding protein 2; K13210 far upstream element-binding protein (A)	Far upstream element-binding protein 3 OS=Homo sapiens GN=FUBP3 PE=1 SV=2	KH domain
BnaA10T0114400WE	0.437361	0.00368778	0.024383	0.315486	-0.170013	0.109377	0.110023	0.0550487	0.0866887	0.367379	0.401807	0.124995	-0.509924	0.0184457	-4.11518	0.261071	3.10515	0.109036	-0.376272	0.144414	0.503827	0.188036	-0.205281	0.374454	serine/threonine-protein phosphatase 2A 65 kDa regulatory subunit A beta isoform-like; K03456 serine/threonine-protein phosphatase 2A regulatory subunit A (A)	Fasciclin-like arabinogalactan protein 1 OS=Arabidopsis thaliana GN=FLA1 PE=1 SV=1	Fasciclin domain
BnaA02T0010200WE	0.233547	0.257955	0.254581	0.14478	0.725967	0.223946	1.33521	0.110934	0.803041	0.00466822	1.86895	0.188041	-1.4919	0.216158	-1.31676	0.0168151	-0.179804	0.351712	-0.675073	0.122935	-0.427255	0.355153	-1.95146	0.19765	fasciclin-like arabinogalactan protein 4; K19519 transforming growth factor-beta-induced protein (A)	Fasciclin-like arabinogalactan protein 11 OS=Arabidopsis thaliana GN=FLA11 PE=2 SV=2	Fasciclin domain
BnaA01T0140800WE	-0.566466	0.0101269	-0.0585064	0.332356	-0.198635	0.0392886	-0.0729599	0.43408	0.0860198	0.36266	0.221572	0.189656	-0.116129	0.313144	-2.95335	0.271579	1.01814	0.00985839	-0.313043	0.210484	0.7048	0.00932529	-0.592618	0.0351325	serine/threonine-protein phosphatase 2A 65 kDa regulatory subunit A beta isoform-like; K03456 serine/threonine-protein phosphatase 2A regulatory subunit A (A)	Fasciclin-like arabinogalactan protein 2 OS=Arabidopsis thaliana GN=FLA2 PE=1 SV=1	Fasciclin domain
BnaA05T0042500WE	-0.640129	0.028457	0.285263	0.0992291	-0.266791	0.248125	0.411003	0.0166573	-0.470683	0.0631233	0.34092	0.204954	-0.203865	0.284043	-0.482985	0.184212	1.79124	0.141183	-0.759218	0.0636568	-0.0920171	0.315209	-0.755718	0.165635	serine/threonine-protein phosphatase 2A 65 kDa regulatory subunit A beta isoform-like; K03456 serine/threonine-protein phosphatase 2A regulatory subunit A (A)	Fasciclin-like arabinogalactan protein 8 OS=Arabidopsis thaliana GN=FLA8 PE=1 SV=1	Fasciclin domain
BnaA10T0023700WE	0.141496	0.355067	-0.613595	0.0940887	-1.23633	0.0478176	-0.0557425	0.369705	-0.677165	0.0747703	-0.0946109	0.236232	-0.131664	0.102087	-2.35554	0.254429	1.67817	0.00181073	-0.728716	0.110351	0.63234	0.0152041	-2.40688	0.0183785	fasciclin-like arabinogalactan protein 4; K19519 transforming growth factor-beta-induced protein (A)	Fasciclin-like arabinogalactan protein 9 OS=Arabidopsis thaliana GN=FLA9 PE=1 SV=1	Fasciclin domain
BnaA03T0011500WE	-0.565802	0.0202266	0.408365	0.000406231	-0.157501	0.222297	0.581621	0.00473203	0.152668	0.186842	0.809137	0.110842	-0.511369	0.013834	-3.21779	0.261035	2.53602	0.124444	-0.484439	0.123933	0.228593	0.176877	-0.343593	0.242648	Fer1; ferritin-1, chloroplastic; K00522 ferritin heavy chain [EC:1.16.3.2] (A)	Ferritin-1, chloroplastic OS=Brassica napus GN=LSC30 PE=2 SV=1	Ferritin-like domain
BnaA10T0134000WE	-0.00561043	0.443567	0.403936	0.305001	-0.400955	0.14826	-1.12129	0.0442303	-0.0736481	0.222865	-0.0334677	0.400812	-1.52812	0.0206056	-0.880731	0.19179	1.20413	0.010403	0.271787	0.234355	0.753605	0.071555	-1.18054	0.0177382	uncharacterized LOC103400008; K14405 pre-mRNA 3'-end-processing factor FIP1 (A)	FIP1[V]-like protein OS=Arabidopsis thaliana GN=FIPS5 PE=1 SV=1	Fip1 motif
BnaA01T0301800WE	-0.511694	0.0599853	-0.183129	0.361357	-0.434893	0.21616	-0.888886	0.000456335	0.270476	0.162918	-0.128	0.209403	0.00320861	0.437056	-2.6565	0.292374	2.69771	0.00170485	-0.672972	0.034001	2.46884	0.0184027	-1.44436	0.0164933	arginase 1, mitochondrial-like; K01476 arginase [EC:3.5.3.1] (A)	--	--
BnaA03T0142300WE	-0.212131	0.305417	-0.941945	0.163522	0.900837	0.0216538	0.0653506	0.319267	-0.567211	0.0336841	-0.569133	0.236966	-0.104984	0.293134	-2.31669	0.227704	2.58215	0.185259	-0.879467	0.202877	-0.342122	0.412679	-0.660504	0.17482	flavone 3'-O-methyltransferase 1; K13066 caffeic acid 3-O-methyltransferase [EC:2.1.1.68] (A)	Flavone 3'-O-methyltransferase 1 OS=Arabidopsis thaliana GN=OMT1 PE=1 SV=1	Dimerisation domain
BnaC01T0084600WE	0.613373	0.0775826	-0.827249	0.146806	-0.26109	0.336192	-0.334799	0.126322	0.241304	0.22689	-0.580244	0.0357981	-0.212242	0.100429	-0.167204	0.130174	-0.718543	0.115584	-0.759174	0.203156	-0.0406528	0.41649	0.139543	0.428884	uncharacterized LOC103329149; K19307 25S rRNA (uracil2634-N3)-methyltransferase [EC:2.1.1.313] (A)	--	Protein of unknown function (DUF1296)
BnaA01T0301400WE	-1.16075	0.00505059	-0.643771	0.0943405	-0.553407	0.254475	-0.688978	0.0110103	-0.874626	0.0306231	0.913383	0.00951609	1.75228	0.0167222	-2.31457	0.338225	2.63338	0.0351414	-0.115457	0.277583	-0.0774886	0.298999	0.270068	0.351089	uncharacterized LOC101250545; K11426 SET and MYND domain-containing protein (A)	Germin-like protein subfamily 1 member 7 OS=Arabidopsis thaliana GN=At3g05950 PE=2 SV=1	Cupin
BnaA07T0092800WE	0.613437	0.113473	-0.495058	0.0831046	-2.34445	0.114278	-0.512443	0.0402184	-0.0626584	0.391069	-0.235494	0.442024	1.64627	0.0137065	-3.66322	0.2538	1.46465	0.112844	0.749757	0.0754602	-2.00456	0.0105866	0.813328	0.357377	hypothetical protein; K04426 mitogen-activated protein kinase kinase kinase 5 [EC:2.7.11.25] (A)	Non-classical arabinogalactan protein 30 OS=Arabidopsis thaliana GN=AGP30 PE=2 SV=1	Pollen proteins Ole e I like
BnaA01T0081100WE	-0.585863	0.091396	0.459016	0.0279049	-0.0803345	0.34888	0.310718	0.113666	0.722687	0.0869761	0.594569	0.234782	-0.118246	0.285822	-0.314214	0.245819	1.17364	0.16244	-0.204102	0.221891	-0.720287	0.0607459	-0.106393	0.387233	myb-like protein X; K17046 protein DEK (A)	Protein DEK OS=Rattus norvegicus GN=Dek PE=2 SV=1	DEK C terminal domain
BnaC01T0152800WE	-0.284081	0.225107	0.318307	0.0630449	-0.351493	0.247632	0.424576	0.0594112	0.942888	0.024837	0.936719	0.165645	0.551285	0.0550522	-0.853627	0.196302	2.31075	0.153541	-0.828945	0.065004	-0.324136	0.397594	-2.6713	0.221696	myb-like protein X; K17046 protein DEK (A)	Protein DEK OS=Rattus norvegicus GN=Dek PE=2 SV=1	DEK C terminal domain
BnaA04T0109500WE	0.373476	0.0346292	-0.101954	0.0910599	0.58681	0.111499	-0.987295	0.0324533	-0.0535872	0.173822	0.288005	0.229931	-0.928344	0.0635033	-2.62439	0.257477	1.25003	0.0371556	-0.114483	0.122292	0.63656	0.0959862	-1.30567	0.225814	glutaredoxin-C2; K03676 glutaredoxin 3 (A)	Glutaredoxin-C2 OS=Arabidopsis thaliana GN=GRXC2 PE=2 SV=1	Glutaredoxin
BnaA02T0256700WE	0.193599	0.351476	-1.93628	0.161841	-1.24611	0.0321149	0.825298	0.0443004	-1.76079	0.0576085	-0.617651	0.23749	0.685659	0.140026	-2.45788	0.237382	1.54823	0.180218	-2.23786	0.0765093	-0.563398	0.22336	-1.49323	0.0699232	GST1; glutathione S-transferase; K00799 glutathione S-transferase [EC:2.5.1.18] (A)	Glutathione S-transferase F3 OS=Arabidopsis thaliana GN=GSTF3 PE=2 SV=1	Glutathione S-transferase, C-terminal domain
BnaA03T0182500WE	0.0248245	0.25772	0.756993	0.00506237	-0.22058	0.3126	0.672491	0.0283771	-0.348479	0.210968	0.616605	0.266431	0.154782	0.311327	-1.07888	0.0164297	1.38399	0.128218	-0.942299	0.0596814	-0.0689658	0.416607	-1.12439	0.163552	glycine cleavage system H protein 2, mitochondrial-like; K02437 glycine cleavage system H protein (A)	Glycine cleavage system H protein 2, mitochondrial OS=Arabidopsis thaliana GN=GDH2 PE=2 SV=1	Glycine cleavage H-protein
BnaA09T0362900WE	0.476079	0.0852197	0.847947	0.00168176	0.353842	0.0139386	0.230477	0.149416	0.0381683	0.205119	-0.120965	0.357858	-0.39632	0.0772583	-2.99893	0.264181	1.38571	0.0859761	-0.0679176	0.386893	-0.0842733	0.434807	-1.93308	0.135007	glycine cleavage system H protein 3, mitochondrial; K02437 glycine cleavage system H protein (A)	Glycine cleavage system H protein 3, mitochondrial OS=Arabidopsis thaliana GN=GDH3 PE=1 SV=1	Glycine cleavage H-protein
Bnascaffold286T0002900WE	1.15624	0.121343	0.537265	0.0731185	0.485518	0.0373706	0.36031	0.0742206	-0.23394	0.285438	-0.64786	0.25122	-0.903012	0.00992033	-1.91629	0.199096	0.0818166	0.442453	0.545937	0.0517088	-0.468791	0.195154	-0.541569	0.314361	glycine-rich RNA-binding family protein; K13195 cold-inducible RNA-binding protein (A)	Glycine-rich RNA-binding protein 10 OS=Brassica napus GN=GRP10 PE=2 SV=1	RNA recognition motif. (a.k.a. RRM, RBD, or RNP domain)
BnaC03T0584100WE	1.09349	0.203116	-0.103815	0.23634	0.825354	0.044534	0.288199	0.191531	-1.20601	0.171229	0.41009	0.246806	-0.775177	0.0242391	0.781926	0.0835218	-3.50197	0.0102082	1.18983	0.0208976	-0.355874	0.258441	-2.32658	0.20339	RNA-binding protein FUS-like; K13098 RNA-binding protein FUS (A)	Glycine-rich RNA-binding protein 8 OS=Arabidopsis thaliana GN=RBG8 PE=1 SV=1	RNA recognition motif. (a.k.a. RRM, RBD, or RNP domain)
BnaA08T0176400WE	0.603184	0.161749	0.479994	0.20322	1.2705	0.00200087	0.0362756	0.241219	-0.620505	0.228666	-0.242661	0.296012	-0.95159	0.0344366	-0.621678	0.185397	0.302806	0.345548	0.807377	0.0452218	-0.433948	0.229116	-1.50068	0.216586	glycine-rich RNA-binding family protein; K13195 cold-inducible RNA-binding protein (A)	Glycine-rich RNA-binding protein 10 OS=Brassica napus GN=GRP10 PE=2 SV=1	RNA recognition motif. (a.k.a. RRM, RBD, or RNP domain)
BnaA09T0564600WE	2.08042	0.147317	0.366308	0.152962	0.827155	0.00229478	-0.0643603	0.423745	-0.244295	0.325119	-1.34612	0.231704	-0.485704	0.0899231	-1.0269	0.155965	-0.820935	0.0533821	0.820864	0.0269905	-0.935197	0.159263	0.0147976	0.40106	uncharacterized LOC100305467; K13195 cold-inducible RNA-binding protein (A)	Glycine-rich RNA-binding protein GRP1A OS=Sinapis alba PE=2 SV=1	RNA recognition motif. (a.k.a. RRM, RBD, or RNP domain)
BnaA02T0032500WE	0.485983	0.0121304	0.741373	0.0850781	0.3088	0.226976	-1.01557	0.030153	0.785579	0.0004008	-0.0248447	0.262828	-1.61913	0.0126215	-2.91678	0.257252	0.844882	0.00562711	0.122066	0.318026	0.472654	0.0771942	-0.7684	0.159927	heat shock 70 kDa protein 10, mitochondrial-like; K03283 heat shock 70kDa protein 1/8 (A)	Heat shock 70 kDa protein 10, mitochondrial OS=Arabidopsis thaliana GN=HSP70-10 PE=2 SV=1	Hsp70 protein
BnaA06T0010600WE	0.631104	0.0587821	0.540652	0.0935306	0.221727	0.306475	0.0185134	0.415046	-0.110568	0.379409	-0.565808	0.129666	-0.518217	0.00559706	-1.84787	0.220873	0.505184	0.157224	-0.030302	0.321084	-0.0368359	0.437124	0.391174	0.401393	heat shock 70 kDa protein 14; K09489 heat shock 70kDa protein 4 (A)	Heat shock 70 kDa protein 14 OS=Arabidopsis thaliana GN=HSP70-14 PE=2 SV=1	Hsp70 protein
BnaC06T0195100WE	2.06368	0.0685222	1.38107	0.00865095	1.308	0.0154094	-1.02024	0.0890457	-0.375589	0.300475	-1.08105	0.176132	0.816306	0.0979123	-4.28546	0.256885	0.795568	0.153703	0.0275307	0.39176	0.692863	0.136357	1.89517	0.0938664	heat shock 70 kDa protein 17-like; K09486 hypoxia up-regulated 1 (A)	Heat shock 70 kDa protein 17 OS=Arabidopsis thaliana GN=HSP70-17 PE=2 SV=1	Hsp70 protein
BnaA03T0438200WE	0.570028	0.00666524	0.800836	0.0419792	-0.0643453	0.429487	-1.05393	0.0512609	-0.0809091	0.222302	-0.325657	0.046299	-0.582928	0.0764356	-3.91011	0.282501	1.26379	0.00704765	-0.0387603	0.444584	-0.0439553	0.377687	-0.910524	0.151506	heat shock factor-binding protein 1-like; K19765 heat shock factor-binding protein 1 (A)	Heat shock factor-binding protein 1 OS=Homo sapiens GN=HSBP1 PE=1 SV=1	Heat shock factor binding protein 1
BnaC03T0075500WE	-0.0864632	0.379143	-1.15275	0.104965	-0.376061	0.0340614	-0.15571	0.0974326	-0.388734	0.209034	0.217971	0.36908	0.0801629	0.400157	-2.22063	0.212539	0.797178	0.0196787	-0.311355	0.259597	-0.283876	0.251444	-0.899115	0.087119	heat shock protein 90-2-like; K04079 molecular chaperone HtpG (A)	Heat shock protein 90-4 OS=Arabidopsis thaliana GN=HSP90-4 PE=2 SV=1	Histidine kinase-, DNA gyrase B-, and HSP90-like ATPase
BnaA03T0306200WE	0.053413	0.0765153	0.340172	0.112422	0.573957	0.0848622	1.33569	0.00030564	-0.398431	0.19149	4.08713	0.06106	-0.634963	0.200534	-3.29127	0.265994	2.42334	0.131877	-1.57913	0.00378214	-0.520762	0.242083	-0.920988	0.284829	Chitinase / Hevein / PR-4 / Wheatwin2; K04730 interleukin-1 receptor-associated kinase 1 [EC:2.7.11.1] (A)	Hevein-like preproprotein OS=Arabidopsis thaliana GN=HEL PE=1 SV=1	Chitin recognition protein
BnaA06T0273000WE	-0.769195	0.0040628	0.17071	0.183594	-0.068629	0.354185	0.48282	0.0219773	0.0793684	0.316657	1.69822	0.0461062	0.368413	0.190982	-3.1558	0.290816	1.8573	0.0712327	-0.754788	0.0659797	0.474492	0.163712	-0.831654	0.181549	HHIPL2, TAF1A; HHIP-like 2; K15212 TATA box-binding protein-associated factor RNA polymerase I subunit A (A)	HIPL2 protein OS=Arabidopsis thaliana GN=HIPL2 PE=1 SV=2	Glucose / Sorbosone dehydrogenase
BnaA04T0186800WE	0.0993783	0.076804	-0.122003	0.210709	-0.657228	0.0192515	-0.360646	0.133975	0.711642	0.000101533	0.953349	0.0294762	-0.604698	0.0541691	-2.73056	0.240607	2.80124	0.0446556	-0.1409	0.267415	0.26451	0.145304	-0.464266	0.177077	histone H1.2; K11275 histone H1/5 (A)	Histone H1.2 OS=Arabidopsis thaliana GN=At2g30620 PE=1 SV=1	linker histone H1 and H5 family
BnaC08T0453900WE	1.48223	0.016974	0.464514	0.0897962	0.135983	0.348301	-0.449185	0.15921	0.259591	0.181337	-0.627775	0.145956	-0.658233	0.00465954	-1.14822	0.11674	-0.399101	0.258463	-0.0717014	0.378473	-0.319029	0.305838	0.174578	0.286027	--	--	--
BnaA03T0304100WE	0.16183	0.349923	-1.70836	0.139023	-0.53563	0.0188051	-0.153646	0.38499	-1.12255	0.0760701	-0.590621	0.268441	-0.250302	0.274699	-2.69868	0.23711	0.730241	0.12651	-1.29723	0.0658046	-0.238668	0.323332	-0.854893	0.083694	hypothetical protein; K02894 large subunit ribosomal protein L23e (A)	Histone-lysine N-methyltransferase SUVR4 OS=Arabidopsis thaliana GN=SUVR4 PE=1 SV=2	Ubiquitin-binding WIYLD domain
BnaC09T0172200WE	0.424513	0.0533425	-0.324233	0.130878	0.394154	0.214925	-0.711707	0.0154435	0.0192542	0.378162	-0.290834	0.121215	0.20513	0.269706	-4.11181	0.287471	1.11245	0.0468847	-1.24233	0.00739624	0.10235	0.359954	0.337898	0.319486	hsp70-Hsp90 organizing protein 2; K09553 stress-induced-phosphoprotein 1 (A)	Hsp70-Hsp90 organizing protein 2 OS=Arabidopsis thaliana GN=HOP2 PE=1 SV=1	Tetratricopeptide repeat
BnaA09T0143500WE	0.739316	0.0932476	0.109437	0.0987331	0.145725	0.285364	0.0113493	0.379041	0.0655707	0.368822	-0.658846	0.127984	-0.483616	0.0206567	-2.27657	0.238149	0.50609	0.171496	-0.229117	0.0475542	-0.105992	0.320631	0.371634	0.362313	hsp70-Hsp90 organizing protein 2; K09553 stress-induced-phosphoprotein 1 (A)	Hsp70-Hsp90 organizing protein 2 OS=Arabidopsis thaliana GN=HOP2 PE=1 SV=1	Tetratricopeptide repeat
BnaA09T0193800WE	0.540821	0.0379681	-0.143716	0.432469	0.0779197	0.438783	-1.32369	0.00195289	0.204012	0.272634	-0.0831806	0.300966	-1.36652	0.0387036	-0.543677	0.0524088	0.219628	0.175833	1.03883	0.0365501	0.373281	0.101535	-0.663325	0.239326	atlastin-like; K17339 atlastin [EC:3.6.5.-] (A)	Interferon-induced guanylate-binding protein 2 OS=Homo sapiens GN=GBP2 PE=1 SV=3	Guanylate-binding protein, C-terminal domain
BnaA08T0077800WE	0.258505	0.117758	0.354515	0.0465788	0.222137	0.0970402	-0.224511	0.0181623	0.302369	0.0800426	-0.374578	0.148341	-0.196273	0.0543849	-4.0338	0.290309	0.781299	0.0366502	-0.0191422	0.355831	-0.327071	0.0728879	0.58304	0.182879	endophilin-A-like; K11247 endophilin-A (A)	Rho guanine nucleotide exchange factor 6 OS=Mus musculus GN=Arhgef6 PE=1 SV=1	Variant SH3 domain
BnaA08T0254000WE	-0.33897	0.231588	0.930234	0.0156967	-0.332924	0.309591	1.49915	0.102761	0.0817872	0.321159	-1.85566	0.0652841	-0.919515	0.0831339	-1.24775	0.210847	0.903888	0.379001	-1.38183	0.177635	0.195706	0.33308	0.890209	0.222164	hypothetical protein; K03258 translation initiation factor 4B (A)	--	Plant specific eukaryotic initiation factor 4B
BnaA09T0635000WE	-0.340139	0.149954	-0.604055	0.0720913	0.438171	0.060802	-0.374161	0.201084	0.103352	0.441195	0.458792	0.0833771	-0.626212	0.0528069	-1.88896	0.209489	1.47919	0.0228472	0.036484	0.381335	0.455668	0.0414486	-0.508242	0.120514	apx2; L-ascorbate peroxidase 1, cytosolic; K00434 L-ascorbate peroxidase [EC:1.11.1.11] (A)	L-ascorbate peroxidase 1, cytosolic OS=Arabidopsis thaliana GN=APX1 PE=1 SV=2	Peroxidase
BnaA09T0254100WE	1.16076	0.0149587	0.46828	0.0393271	0.136121	0.141979	-0.400461	0.0359037	0.585803	0.0867801	0.0686275	0.349721	-0.723941	0.00490665	-2.1418	0.26205	0.498944	0.119595	0.390768	0.137466	0.229529	0.321146	-0.372472	0.273932	sapx; L-ascorbate peroxidase S, chloroplastic/mitochondrial; K00434 L-ascorbate peroxidase [EC:1.11.1.11] (A)	L-ascorbate peroxidase S, chloroplastic/mitochondrial OS=Arabidopsis thaliana GN=APXS PE=1 SV=2	Peroxidase
BnaA03T0081400WE	0.870661	0.0524822	-0.822971	0.0121142	-0.476124	0.0302476	0.267561	0.213573	-0.16086	0.334407	0.70246	0.144403	0.190657	0.338543	-2.55518	0.288612	-0.0544892	0.410586	-0.176355	0.0968079	0.0235786	0.430208	-1.01288	0.0104056	--	Lamin-like protein OS=Arabidopsis thaliana GN=At5g15350 PE=1 SV=1	Plastocyanin-like domain
BnaA09T0173700WE	0.0762416	0.42219	-0.13268	0.175166	-0.647215	0.0397754	0.72193	0.0144364	-0.266704	0.269676	-0.0149959	0.395766	0.634889	0.0968079	-2.00026	0.208942	1.76497	0.0960473	-0.355789	0.075637	0.0284851	0.406616	0.239726	0.378633	ubiquitin domain-containing protein DSK2a-like; K04523 ubiquilin (A)	Large proline-rich protein BAG6 OS=Mus musculus GN=Bag6 PE=1 SV=1	Ubiquitin family
BnaA07T0277800WE	1.26803	0.0148633	1.06739	0.0530908	0.611494	0.0101693	-0.0411579	0.384118	0.852154	0.00196654	0.582821	0.0643844	-1.17016	0.0160206	-3.30591	0.217863	1.96753	0.0609824	-0.613792	0.0129574	0.75127	0.0695599	-1.02148	0.104035	LETM1 and EF-hand domain-containing protein 1, mitochondrial; K17800 LETM1 and EF-hand domain-containing protein 1, mitochondrial (A)	LETM1 and EF-hand domain-containing protein 1, mitochondrial OS=Gallus gallus GN=LETM1 PE=2 SV=1	LETM1-like protein
BnaA06T0288700WE	0.945967	0.1227	-0.0330627	0.3998	0.736624	0.0172503	1.39151	0.000889926	-0.300114	0.345678	-0.853843	0.198046	-0.357291	0.283515	-2.03696	0.202055	-0.768448	0.0627813	-0.732156	0.217872	-0.246676	0.339413	0.0402312	0.429066	clustered mitochondria protein homolog; K03255 protein TIF31 (A)	--	PB1 domain
BnaC05T0180300WE	0.550397	0.103495	0.0130574	0.333868	0.190429	0.368893	-0.964875	0.0734244	0.522948	0.0456294	-1.01084	0.0313603	-1.07399	0.0331616	0.921017	0.130822	0.68543	0.0629408	-0.455382	0.228737	0.451742	0.110832	-0.495519	0.269248	SORBIDRAFT_10g030940, Sb10g030940; hypothetical protein; K12472 epidermal growth factor receptor substrate 15 (A)	EH domain-containing protein 1 OS=Arabidopsis thaliana GN=EHD1 PE=1 SV=1	EF hand
BnaA09T0646900WE	-0.856434	0.0164701	-0.468621	0.191705	-0.911359	0.00584382	-0.0287284	0.397435	-0.409551	0.106076	0.574845	0.0958389	0.756758	0.00238394	-2.73847	0.287312	1.26556	0.0248539	-0.366702	0.269732	1.16013	0.00476568	-0.858429	0.0384676	peroxidase 3-like; K00430 peroxidase [EC:1.11.1.7] (A)	Peroxidase 3 OS=Arabidopsis thaliana GN=PER3 PE=2 SV=1	Peroxidase
BnaA10T0289800WE	0.741429	0.00122164	0.834851	0.109096	-0.0905269	0.398483	-0.709027	0.0809566	0.611373	0.000559496	0.396651	0.118317	-1.54485	0.000783726	-3.19444	0.196138	1.24448	0.0200354	0.173024	0.245506	0.0624342	0.210464	-0.855986	0.10099	probable mediator of RNA polymerase II transcription subunit 37e; K03283 heat shock 70kDa protein 1/8 (A)	Probable mediator of RNA polymerase II transcription subunit 37e OS=Arabidopsis thaliana GN=MED37E PE=1 SV=3	Hsp70 protein
BnaA03T0410600WE	1.03884	0.0101901	0.270846	0.431859	0.228658	0.236658	-0.959971	0.146739	-1.09384	0.164656	-1.66485	0.110719	-0.801283	0.248153	-1.94821	0.124855	1.55764	0.14914	-0.373846	0.371099	-0.482545	0.124792	1.10069	0.19625	probable mediator of RNA polymerase II transcription subunit 37e; K03283 heat shock 70kDa protein 1/8 (A)	Probable mediator of RNA polymerase II transcription subunit 37e OS=Arabidopsis thaliana GN=MED37E PE=1 SV=3	Hsp70 protein
BnaA08T0096800WE	0.597792	0.0870422	0.669476	0.0120727	0.395005	0.0282314	0.201738	0.120922	-0.455798	0.0449345	-0.288715	0.290133	-0.3723	0.0311286	-2.06754	0.236639	0.288694	0.244898	-0.571272	0.00731181	-0.288426	0.0888044	-0.0404258	0.437805	replication protein A 70 kDa DNA-binding subunit C-like; K07466 replication factor A1 (A)	--	Agenet domain
BnaA02T0134100WE	-0.0412455	0.265622	-0.346866	0.306679	-0.505706	0.214173	-0.650214	0.067479	0.719305	0.0364018	-0.708656	0.0135323	0.295815	0.308491	-0.925357	0.171131	3.62163	0.151026	-0.579541	0.163974	1.27307	0.031706	-0.914166	0.00632795	--	--	Root cap
BnaA02T0146100WE	0.184403	0.221662	0.727458	0.058954	0.205352	0.326175	0.250735	0.266402	0.0069964	0.19264	-0.0614584	0.414496	-0.917577	0.0167662	-2.76806	0.246874	0.240254	0.106758	-1.01059	0.0586317	0.753458	0.0214713	0.099346	0.364688	--	Low-temperature-induced 65 kDa protein OS=Arabidopsis thaliana GN=LTI65 PE=2 SV=2	--
BnaA06T0152000WE	-0.133585	0.14826	-0.110676	0.305428	-0.166665	0.298117	-0.125438	0.23218	0.0207154	0.428851	0.118234	0.378112	0.141497	0.259226	-3.13003	0.272901	1.69454	0.071622	-0.94383	0.0382584	0.319671	0.154914	-0.629609	0.159872	GRMZM2G410991; uncharacterized LOC100384051; K13473 chitin elicitor-binding protein (A)	LysM domain-containing GPI-anchored protein 1 OS=Arabidopsis thaliana GN=LYM1 PE=1 SV=1	LysM domain
BnaA06T0416400WE	-0.124685	0.254916	0.904055	0.020335	-0.587244	0.116936	-0.0963475	0.384637	-0.0476146	0.368024	-0.000931468	0.437211	-1.4732	0.0122719	-2.59922	0.213788	1.43372	0.0021814	0.310378	0.208925	0.512638	0.141251	-1.58269	0.00770218	--	Mavicyanin OS=Cucurbita pepo PE=1 SV=1	Plastocyanin-like domain
BnaA03T0009200WE	-0.708951	0.0307901	0.917986	0.0304337	-1.01009	0.177527	-0.37559	0.132038	0.374382	0.105249	-0.243781	0.26762	-0.978389	0.0317972	-0.575006	0.0317061	1.31913	0.00565974	0.875966	0.0472062	0.0949212	0.318673	-0.919212	0.0339919	--	Blue copper protein OS=Pisum sativum PE=2 SV=1	Plastocyanin-like domain
BnaC03T0112700WE	0.409949	0.0334589	0.701783	0.159595	0.179404	0.201525	0.0923212	0.441721	0.0523884	0.364741	-0.521812	0.0215482	-0.738265	0.0169888	-0.684306	0.120679	1.30163	0.0504915	-0.603035	0.0222795	0.286587	0.139168	-0.885375	0.0557101	mediator of RNA polymerase II transcription subunit 37f-like; K09490 heat shock 70kDa protein 5 (A)	Mediator of RNA polymerase II transcription subunit 37f OS=Arabidopsis thaliana GN=MED37F PE=1 SV=2	Hsp70 protein
BnaA03T0192900WE	-0.0221936	0.438112	-0.0578784	0.416364	0.0790552	0.38713	-0.681812	0.0115753	0.652586	0.00572203	0.3426	0.020929	0.858774	0.00645942	-3.03409	0.290985	0.772662	0.0457744	-0.356984	0.00133126	0.155101	0.0221014	-0.551874	0.152951	mediator of RNA polymerase II transcription subunit 37f-like; K09490 heat shock 70kDa protein 5 (A)	Mediator of RNA polymerase II transcription subunit 37f OS=Arabidopsis thaliana GN=MED37F PE=1 SV=2	Hsp70 protein
BnaC06T0464800WE	0.144085	0.0743955	-0.925376	0.0473668	0.586275	0.0123746	0.230525	0.435042	-0.0669309	0.427532	-0.602695	0.00421893	0.138176	0.385721	-5.09285	0.268094	2.19413	0.188428	-1.54601	0.0303347	-0.685354	0.0137055	-0.440392	0.143544	glutamate-rich WD repeat-containing protein 1-like; K14848 ribosome assembly protein RRB1 (A)	Metacaspase-4 OS=Arabidopsis thaliana GN=AMC4 PE=1 SV=1	Caspase domain
BnaC06T0475000WE	0.473933	0.121622	0.910009	0.0735498	-0.00193716	0.331268	-0.0754003	0.259033	0.66428	0.0134326	-0.2813	0.343255	-1.37778	0.0247099	-3.14856	0.229165	1.27097	0.0510722	0.855101	0.0221857	0.0829142	0.148703	-1.04321	0.0873425	glutamate-rich WD repeat-containing protein 1-like; K14848 ribosome assembly protein RRB1 (A)	Metacaspase-4 OS=Arabidopsis thaliana GN=AMC4 PE=1 SV=1	Caspase domain
BnaA02T0132900WE	0.565376	0.296702	-2.06806	0.171174	-0.645264	0.146071	0.281016	0.274606	-1.38951	0.101501	-0.160178	0.185481	0.512482	0.136686	-2.58393	0.118905	1.3644	0.0361865	-1.18604	0.127525	-1.05883	0.111216	-1.46645	0.0552785	minor allergen Alt a 7-like; K03809 NAD(P)H dehydrogenase (quinone) [EC:1.6.5.2] (A)	NAD(P)H dehydrogenase (quinone) FQR1 OS=Arabidopsis thaliana GN=FQR1 PE=1 SV=1	NADPH-dependent FMN reductase
BnaA03T0158600WE	1.257	0.00768049	0.46951	0.0131084	-1.59711	0.0304469	-0.212803	0.0854206	0.0635377	0.436823	-0.039351	0.376531	0.274148	0.170228	-3.11148	0.29631	0.670695	0.104414	-0.280142	0.125011	0.612054	0.0323514	-1.06076	0.158028	mitochondrial import inner membrane translocase subunit TIM8; K17780 mitochondrial import inner membrane translocase subunit TIM8 (A)	Mitochondrial import inner membrane translocase subunit TIM8 OS=Arabidopsis thaliana GN=TIM8 PE=1 SV=1	Tim10/DDP family zinc finger
BnaA09T0142400WE	1.64879	0.0224155	0.663689	0.0415431	0.545202	0.0128346	-0.898268	0.053966	0.429481	0.034846	0.0563344	0.346889	-0.509021	0.0525951	-3.1411	0.236679	0.857076	0.0976198	0.610528	0.0433358	0.21472	0.285316	0.145313	0.436136	mitochondrial import inner membrane translocase subunit TIM9; K17777 mitochondrial import inner membrane translocase subunit TIM9 (A)	Mitochondrial import inner membrane translocase subunit TIM9 OS=Arabidopsis thaliana GN=TIM9 PE=1 SV=2	Tim10/DDP family zinc finger
BnaC02T0243900WE	-0.574945	0.0554117	-0.183041	0.3325	-0.0523347	0.269413	-0.347075	0.0474584	-0.143115	0.216126	0.405031	0.17535	-0.93486	0.0316681	-0.844397	0.213603	1.22812	0.0250111	-0.506589	0.096902	0.214741	0.245996	-1.86807	0.129736	--	MLP-like protein 28 OS=Arabidopsis thaliana GN=MLP28 PE=1 SV=1	Pathogenesis-related protein Bet v I family
BnaA01T0054800WE	-1.11096	0.0316347	-0.625144	0.0860704	0.14509	0.326841	-0.0207515	0.415791	0.0420247	0.432141	0.293025	0.137303	0.878037	0.0213646	0.190263	0.0829122	0.162425	0.338665	0.549769	0.0926371	0.839462	0.0438457	-1.21686	0.0223779	--	MLP-like protein 328 OS=Arabidopsis thaliana GN=MLP328 PE=2 SV=1	Pathogenesis-related protein Bet v I family
BnaC08T0159900WE	-0.778764	0.0666988	-0.593784	0.0450868	-1.10989	0.139382	0.284909	0.218196	0.433378	0.141673	0.824042	0.0478492	-0.535299	0.0196846	-1.55371	0.264895	0.545009	0.0639852	0.221389	0.358338	0.54949	0.226346	-0.730907	0.188859	--	MLP-like protein 328 OS=Arabidopsis thaliana GN=MLP328 PE=2 SV=1	Pathogenesis-related protein Bet v I family
BnaA02T0126800WE	-0.021484	0.316839	0.990767	0.0541145	0.351199	0.339539	0.0976423	0.10344	1.03006	0.0221895	0.162783	0.353992	-0.498052	0.2592	-0.515038	0.105454	2.30219	0.171203	-0.717837	0.0313295	0.0177707	0.286865	0.319105	0.411592	myb-like protein X; K17046 protein DEK (A)	Midasin OS=Giardia intestinalis GN=MDN1 PE=3 SV=1	DEK C terminal domain
BnaA09T0556700WE	-0.0611536	0.417526	0.106393	0.341032	-0.297059	0.0370779	-0.572613	0.10185	-0.22625	0.321012	-0.518948	0.267398	0.485801	0.157025	-1.67274	0.00782989	1.34361	0.25987	-0.403547	0.334957	-0.312378	0.398304	-0.292488	0.375597	--	--	--
BnaA07T0171500WE	0.13869	0.0663034	0.440632	0.225242	0.839519	0.138238	0.38363	0.252179	-0.220281	0.396309	-0.39486	0.243687	-0.162579	0.0725393	-2.30336	0.185286	0.465063	0.0331218	-0.302212	0.283956	0.0571134	0.203771	0.597751	0.251723	myosin heavy chain, fast skeletal muscle; K10352 myosin heavy chain (A)	Spindle pole body component 110 OS=Saccharomyces cerevisiae (strain ATCC 204508 / S288c) GN=SPC110 PE=1 SV=1	--
BnaC06T0162900WE	-0.520293	0.178569	0.277348	0.423599	0.569571	0.158456	-0.72855	0.143389	0.406333	0.155492	-1.35982	0.0810863	-0.0433593	0.407658	-1.45702	0.188968	1.50447	0.0774265	-0.201917	0.197305	0.916522	0.014126	1.24	0.390736	myosin heavy chain, fast skeletal muscle; K10352 myosin heavy chain (A)	Sporulation-specific protein 15 OS=Schizosaccharomyces pombe (strain 972 / ATCC 24843) GN=spo15 PE=1 SV=1	--
BnaA05T0056600WE	0.667224	0.0855257	-0.811472	0.24208	1.19883	0.336741	0.592164	0.193514	0.00182447	0.423063	-0.560007	0.041916	-0.103449	0.0910673	-0.0648348	0.0616386	0.739856	0.174356	0.498939	0.072745	-2.23982	0.198866	0.0735813	0.211593	--	--	--
BnaC04T0148200WE	0.398646	0.0796607	0.44801	0.00384142	0.0519906	0.397184	0.268577	0.130466	-0.201076	0.076156	-0.340465	0.194632	-0.269738	0.264223	-2.18349	0.248107	0.916811	0.0631735	-0.743811	0.0159449	0.027484	0.230892	-0.467849	0.126573	--	--	--
BnaC09T0579300WE	1.45639	0.116096	0.246718	0.159319	0.775616	0.00814525	0.342686	0.0910169	-0.334624	0.220335	-1.24155	0.144653	-0.762124	0.0312988	-2.24868	0.203633	-0.858742	0.0225621	0.702915	0.0338158	-0.641696	0.0963189	-0.32088	0.355782	syncoilin-like; K19748 RAB6-interacting golgin (A)	--	Transcriptional activator
BnaA05T0115100WE	0.13453	0.159781	0.141437	0.069694	0.150172	0.31629	-0.0558968	0.384973	-0.200549	0.00691403	-0.282559	0.0978589	-0.38245	0.14354	-2.80787	0.274763	0.979027	0.046372	-0.715747	0.0134921	0.000168091	0.38073	-0.586829	0.0788963	--	--	--
BnaA06T0019600WE	-0.671602	0.0327368	0.784841	0.11571	0.470017	0.211802	0.12222	0.39874	0.341607	0.116234	-0.730081	0.196384	-0.101705	0.372831	-0.16416	0.140798	2.29983	0.0204703	-0.668924	0.00376035	2.36532	0.0185376	-1.49358	0.0798009	disease resistance protein RPM1-like; K13457 disease resistance protein RPM1 (A)	Jacalin-related lectin 15 OS=Arabidopsis thaliana GN=JAL15 PE=2 SV=1	Jacalin-like lectin domain
BnaC02T0100300WE	0.619419	0.234171	0.235655	0.0984447	0.155925	0.0692148	-1.00487	0.0469236	0.488321	0.0235809	0.715521	0.200587	-0.293396	0.0865293	-2.80967	0.24916	1.25856	0.145302	0.719278	0.0683818	0.91472	0.169201	-0.046911	0.412875	NADH dehydrogenase [ubiquinone] 1 alpha subcomplex subunit 8-B; K03952 NADH dehydrogenase (ubiquinone) 1 alpha subcomplex subunit 8 (A)	NADH dehydrogenase [ubiquinone] 1 alpha subcomplex subunit 8-B OS=Arabidopsis thaliana GN=At5g18800 PE=1 SV=1	CHCH domain
BnaA08T0232800WE	-0.162811	0.181017	0.145828	0.298657	0.00318516	0.434882	0.80786	0.010986	-0.304968	0.159114	0.37699	0.1905	0.4874	0.137259	-1.29092	0.171611	1.54677	0.135435	-0.862306	0.0476243	-0.00131031	0.394416	-0.469574	0.344184	NAP1-related protein 2; K11290 template-activating factor I (A)	NAP1-related protein 2 OS=Arabidopsis thaliana GN=NRP2 PE=1 SV=2	Nucleosome assembly protein (NAP)
BnaA03T0339100WE	0.960787	0.101998	-0.02123	0.405814	0.0580206	0.345109	0.691999	0.0100664	-0.39406	0.245826	-0.169568	0.348608	0.47554	0.0734719	-1.07477	0.213851	0.694248	0.192823	-0.247119	0.0982746	-0.185093	0.231184	0.418039	0.345291	nascent polypeptide-associated complex subunit alpha-like protein 1; K03626 nascent polypeptide-associated complex subunit alpha (A)	Nascent polypeptide-associated complex subunit alpha-like protein 1 OS=Arabidopsis thaliana GN=At3g12390 PE=1 SV=1	NAC domain
BnaA01T0282800WE	-0.570138	0.118337	-0.703736	0.0336393	-0.642736	0.179983	1.04268	0.0480233	0.291283	0.197007	0.449244	0.14355	0.258905	0.2338	-0.298416	0.309436	1.67684	0.0709544	-0.0630118	0.272468	0.806309	0.069602	-0.993208	0.0414374	nascent polypeptide-associated complex subunit alpha-like protein 1; K03626 nascent polypeptide-associated complex subunit alpha (A)	Nascent polypeptide-associated complex subunit alpha-like protein 1 OS=Arabidopsis thaliana GN=At3g12390 PE=1 SV=1	NAC domain
BnaA03T0040100WE	-0.377869	0.10433	1.18191	0.00773554	-0.843418	0.0388237	0.764702	0.035059	0.324742	0.274254	0.675213	0.170591	0.396571	0.325826	-1.2086	0.0646918	1.54179	0.193484	-1.59187	0.0462288	1.61211	0.055848	0.680463	0.344991	uncharacterized LOC103856368; K04460 serine/threonine-protein phosphatase 5 [EC:3.1.3.16] (A)	--	--
BnaA03T0284500WE	1.55715	0.0892792	-0.503453	0.0626704	-0.287556	0.202658	0.0121116	0.373166	-0.320727	0.314256	-1.94271	0.158388	0.756611	0.0261351	-3.43016	0.263232	1.25379	0.068423	-0.0619882	0.373004	-0.390001	0.118526	0.78101	0.236154	--	Nitrogen regulatory protein P-II homolog OS=Arabidopsis thaliana GN=GLB1 PE=1 SV=1	Nitrogen regulatory protein P-II
BnaA03T0383800WE	0.965628	0.00283327	1.31739	0.122549	0.514813	0.123001	-0.88615	0.126335	1.09939	0.00274604	0.463615	0.0796459	-2.51006	0.00984826	-0.373994	0.255753	1.33369	0.00532953	0.578738	0.105622	0.275478	0.0717818	-0.760622	0.119133	--	Non-specific lipid-transfer protein-like protein At2g13820 OS=Arabidopsis thaliana GN=At2g13820 PE=1 SV=1	Probable lipid transfer
BnaA05T0285600WE	0.906688	0.0537939	0.814567	0.124381	-0.188084	0.374338	-1.62607	0.0219896	0.414547	0.0468728	-0.0826598	0.399544	-1.7184	0.00182293	-0.62073	0.136362	2.11493	0.00697645	-0.664854	0.225135	1.0412	0.0128518	-1.49018	0.0628723	--	Non-specific lipid-transfer protein-like protein At2g13820 OS=Arabidopsis thaliana GN=At2g13820 PE=1 SV=1	Probable lipid transfer
BnaA06T0285800WE	0.988047	0.100832	0.262238	0.196693	0.0833415	0.280337	-0.114332	0.207307	0.193208	0.296894	-0.901384	0.164835	-0.728937	0.0238143	-2.75521	0.218847	0.0953675	0.405832	1.3238	0.00326511	0.00530514	0.436234	-0.117367	0.433115	--	Non-specific lipid-transfer protein-like protein At5g64080 OS=Arabidopsis thaliana GN=At5g64080 PE=1 SV=1	Probable lipid transfer
BnaC06T0464400WE	0.094163	0.414974	0.538412	0.0588349	-0.169979	0.183747	-0.342278	0.0394592	0.357131	0.0288416	-0.00417359	0.438456	-0.534491	0.0231643	-1.89179	0.246064	0.736136	0.0254341	-0.22781	0.0440872	0.116097	0.272541	0.0280188	0.372485	nuclear-pore anchor-like; K09291 nucleoprotein TPR (A)	Nuclear-pore anchor OS=Arabidopsis thaliana GN=NUA PE=1 SV=1	TPR/MLP1/MLP2-like protein
BnaA06T0042500WE	-0.751061	0.0254028	-0.594557	0.0548725	0.916021	0.0156278	0.64405	0.0469288	0.0895428	0.365844	1.13189	0.0740814	1.14185	0.0537737	0.169232	0.0462179	2.50117	0.252529	-0.691935	0.0751973	-0.0980636	0.436802	-0.604979	0.21477	--	--	--
BnaA09T0010800WE	-0.0434109	0.300915	0.471141	0.02064	0.334567	0.244696	-0.136495	0.254233	-0.103833	0.337533	0.319929	0.274568	0.459547	0.253179	1.04056	0.0415015	1.32736	0.154152	-0.689009	0.0901916	0.0093185	0.412851	0.0769946	0.434709	nucleolin-like; K13161 heterogeneous nuclear ribonucleoprotein R (A)	Heterogeneous nuclear ribonucleoprotein Q OS=Rattus norvegicus GN=Syncrip PE=2 SV=1	RNA recognition motif. (a.k.a. RRM, RBD, or RNP domain)
BnaA10T0124700WE	0.368483	0.157794	0.0809464	0.354771	1.10377	0.0044006	1.20403	0.00354334	0.316874	0.183772	0.474343	0.126539	0.301449	0.355782	-1.37531	0.230814	2.40249	0.159333	-1.41512	0.030611	0.746298	0.112248	0.136695	0.392343	nucleosome assembly protein 1;3; K11279 nucleosome assembly protein 1-like 1 (A)	Nucleosome assembly protein 1;3 OS=Arabidopsis thaliana GN=NAP1;3 PE=1 SV=1	Nucleosome assembly protein (NAP)
BnaA02T0246600WE	-0.994652	0.0124195	0.495147	0.0483002	1.25174	0.0112081	0.86008	0.00117716	0.454826	0.0849242	2.90005	0.0960102	-1.56681	0.0716533	-2.08723	0.228065	1.05595	0.121085	0.820859	0.0440458	-0.169541	0.397825	-1.49711	0.204345	BRCA1-A complex subunit BRE-like; K12173 BRCA1-A complex subunit BRE (A)	Osmotin-like protein OSM34 OS=Arabidopsis thaliana GN=OSM34 PE=2 SV=2	Thaumatin family
BnaA01T0130000WE	1.3292	0.0403068	0.989691	0.00263633	0.664705	0.0359948	-0.156731	0.142034	0.355688	0.162333	0.0749021	0.3726	-0.979208	0.100885	-4.30996	0.257842	1.53465	0.0610132	-0.221861	0.390558	-0.426235	0.158456	-1.30726	0.171977	oxygen-evolving enhancer protein 1-2, chloroplastic; K02716 photosystem II oxygen-evolving enhancer protein 1 (A)	Oxygen-evolving enhancer protein 1-2, chloroplastic OS=Arabidopsis thaliana GN=PSBO2 PE=1 SV=1	Manganese-stabilising protein / photosystem II polypeptide
BnaA09T0431400WE	0.755528	0.102917	0.882389	0.129838	-0.404655	0.288166	-0.580348	0.0975715	1.83373	0.00928666	-1.13772	0.0593725	-1.48915	0.0064233	-0.824675	0.187964	0.918578	0.0795585	-0.148683	0.363746	0.804033	0.0853111	-0.713615	0.229695	patellin-3-like; K19996 phosphatidylinositol transfer protein SFH5 (A)	Patellin-2 OS=Arabidopsis thaliana GN=PATL2 PE=1 SV=2	CRAL/TRIO, N-terminal domain
BnaC05T0188800WE	0.9791	0.127861	1.10229	0.078257	-0.397246	0.306302	0.506374	0.265524	0.207377	0.352411	-0.510268	0.230273	-2.51992	0.0489533	0.285456	0.438689	1.48957	0.00186775	-0.510992	0.275278	0.174278	0.439586	-3.01318	0.146484	POPTRDRAFT_738169; hypothetical protein; K19996 phosphatidylinositol transfer protein SFH5 (A)	Patellin-2 OS=Arabidopsis thaliana GN=PATL2 PE=1 SV=2	CRAL/TRIO, N-terminal domain
BnaA02T0196200WE	-0.276683	0.180784	0.67181	0.217765	0.408698	0.223854	-0.419157	0.105515	0.27793	0.0361699	0.480147	0.127066	-0.874477	0.0332087	-0.217078	0.105249	1.05534	0.0720657	0.256411	0.180324	0.324508	0.119678	-2.04051	0.179858	patellin-5-like; K19996 phosphatidylinositol transfer protein SFH5 (A)	Patellin-3 OS=Arabidopsis thaliana GN=PATL3 PE=1 SV=2	CRAL/TRIO, N-terminal domain
BnaA08T0229700WE	-0.942891	0.00993713	-0.0825627	0.298053	2.94902	0.0281541	2.06079	0.00655941	0.598621	0.134494	3.80978	0.13653	-0.914529	0.317766	-1.22994	0.140437	-1.38504	0.0277169	0.0299332	0.435605	-0.680752	0.315829	-1.69322	0.308709	BRCA1-A complex subunit BRE-like; K12173 BRCA1-A complex subunit BRE (A)	Pathogenesis-related protein 5 OS=Arabidopsis thaliana GN=At1g75040 PE=1 SV=1	Thaumatin family
BnaA08T0106900WE	0.626111	0.0538357	-0.0467323	0.385012	0.112194	0.403237	0.541623	0.01273	-0.0305977	0.418233	-0.0453085	0.417541	-0.456584	0.239607	-1.8093	0.22247	-0.501868	0.00993871	0.54614	0.0461052	0.146816	0.247363	-0.603661	0.212816	peptide methionine sulfoxide reductase B9-like; K07305 peptide-methionine (R)-S-oxide reductase [EC:1.8.4.12] (A)	Peptide methionine sulfoxide reductase B9 OS=Arabidopsis thaliana GN=MSRB9 PE=2 SV=1	SelR domain
BnaA05T0135600WE	-0.173887	0.430322	-0.411379	0.196676	-0.150528	0.432868	-0.393638	0.0386602	0.0638489	0.213213	-0.369151	0.159319	-0.375199	0.282474	-2.41503	0.228599	1.71919	0.0787809	0.225517	0.199294	-0.217684	0.212483	0.269471	0.279874	cyclophilin; K01802 peptidylprolyl isomerase [EC:5.2.1.8] (A)	Peptidyl-prolyl cis-trans isomerase CYP19-4 OS=Arabidopsis thaliana GN=CYP19-4 PE=1 SV=2	Cyclophilin type peptidyl-prolyl cis-trans isomerase/CLD
BnaA06T0394200WE	1.20146	0.00500284	0.369529	0.0771179	0.0672956	0.248877	0.930197	0.000490397	-0.668818	0.0401239	-0.648584	0.116798	-0.33344	0.305191	-5.19328	0.30275	2.82318	0.0787562	-0.0365776	0.375536	0.842648	0.100292	-0.269505	0.403	peptidyl-prolyl cis-trans isomerase FKBP15-2; K09569 FK506-binding protein 2 [EC:5.2.1.8] (A)	Peptidyl-prolyl cis-trans isomerase FKBP15-2 OS=Arabidopsis thaliana GN=FKBP15-2 PE=2 SV=2	FKBP-type peptidyl-prolyl cis-trans isomerase
BnaA07T0021600WE	1.8902	0.0101646	-0.269011	0.180984	-0.11456	0.36354	-1.09393	0.0442464	0.15984	0.299373	-0.237323	0.210596	0.840143	0.0301909	-3.10335	0.222273	0.399823	0.0316015	0.0303194	0.431458	-0.17406	0.339755	-1.26954	0.271911	peptidyl-prolyl cis-trans isomerase Pin1; K09578 peptidyl-prolyl cis-trans isomerase NIMA-interacting 1 [EC:5.2.1.8] (A)	Peptidyl-prolyl cis-trans isomerase Pin1 OS=Arabidopsis thaliana GN=PIN1 PE=1 SV=1	PPIC-type PPIASE domain
BnaA06T0346000WE	1.72938	0.0238503	0.0962284	0.402097	0.269923	0.174939	-0.935548	0.0355121	0.219546	0.285948	-0.541859	0.130662	-0.261643	0.154357	0.065689	0.251944	0.772716	0.020126	-0.595633	0.083075	0.164751	0.191381	-1.57962	0.248051	peptidyl-prolyl cis-trans isomerase Pin1; K09578 peptidyl-prolyl cis-trans isomerase NIMA-interacting 1 [EC:5.2.1.8] (A)	Peptidyl-prolyl cis-trans isomerase Pin1 OS=Arabidopsis thaliana GN=PIN1 PE=1 SV=1	PPIC-type PPIASE domain
BnaA07T0321100WE	-0.168536	0.149823	-0.356093	0.270544	0.171554	0.0166281	0.282581	0.0365704	-0.306567	0.226997	0.405177	0.29106	-0.901134	0.0169123	-3.20587	0.256688	2.9349	0.126733	-0.955869	0.0138216	-1.05318	0.174124	-1.6144	0.0686447	peroxidase 12; K00430 peroxidase [EC:1.11.1.7] (A)	Peroxidase 12 OS=Arabidopsis thaliana GN=PER12 PE=1 SV=1	Peroxidase
BnaA03T0191900WE	0.0879278	0.0869076	-0.856985	0.0633629	0.362286	0.108994	0.32995	0.0383762	-0.370182	0.123905	-0.516618	0.0753016	0.0914507	0.316518	-2.16172	0.247752	0.230099	0.253792	-0.0531326	0.393885	1.7	0.00117716	-0.961471	0.259064	peroxidase 21; K00430 peroxidase [EC:1.11.1.7] (A)	Peroxidase 21 OS=Arabidopsis thaliana GN=PER21 PE=1 SV=1	Peroxidase
BnaA05T0292400WE	-0.104029	0.239795	-0.412665	0.0313829	0.586048	0.0563989	-0.431298	0.0511745	0.230134	0.145462	0.348	0.169149	-0.711488	0.266686	-2.63999	0.288555	1.32831	0.0555614	0.181973	0.0641317	-0.262593	0.23218	0.577328	0.0399874	peroxidase 30; K00430 peroxidase [EC:1.11.1.7] (A)	Peroxidase 30 OS=Arabidopsis thaliana GN=PER30 PE=1 SV=1	Peroxidase
BnaA09T0237900WE	-0.94124	0.00414069	-0.579325	0.0675711	-0.491017	0.0347239	-0.190643	0.194723	0.0459436	0.388466	0.421936	0.067085	0.418233	0.00515598	-2.31845	0.270299	1.37379	0.0378317	-0.265347	0.178264	0.902926	0.00615257	-0.485216	0.0843098	peroxidase 39; K00430 peroxidase [EC:1.11.1.7] (A)	Peroxidase 39 OS=Arabidopsis thaliana GN=PER39 PE=1 SV=1	Peroxidase
BnaA03T0561300WE	0.463774	0.00388105	-0.473981	0.0521917	0.571731	0.00537983	-0.336031	0.0197031	0.417468	0.0279166	-0.28191	0.0592505	-0.106556	0.0941952	-3.6212	0.316589	0.860927	0.0259366	-0.0768823	0.306699	1.0504	0.0262427	-0.360535	0.196498	peroxidase 49; K00430 peroxidase [EC:1.11.1.7] (A)	Peroxidase 49 OS=Arabidopsis thaliana GN=PER49 PE=2 SV=2	Peroxidase
BnaC03T0283300WE	1.09147	0.00772389	0.0107494	0.249777	0.221424	0.126322	0.000683106	0.435093	0.0068393	0.254131	0.276014	0.151351	-0.991489	0.0331855	-0.475399	0.182761	1.08308	0.0268289	-0.337379	0.161449	-0.059949	0.403972	-1.02225	0.130403	peroxisome biogenesis protein 19-1; K13337 peroxin-19 (A)	Peroxisome biogenesis protein 19-1 OS=Arabidopsis thaliana GN=PEX19-1 PE=1 SV=1	Pex19 protein family
BnaA05T0316500WE	-0.170146	0.249211	1.54713	0.0487382	-0.636557	0.17774	-0.177363	0.331416	-0.83603	0.236513	-0.0403132	0.421162	-0.787018	0.0343814	-0.566771	0.0986471	0.78343	0.071125	-2.08268	0.00449744	-0.0417011	0.268859	-3.13002	0.273322	phosphatidylinositol 3,4,5-trisphosphate 3-phosphatase and dual-specificity protein phosphatase PTEN-like; K01110 phosphatidylinositol-3,4,5-trisphosphate 3-phosphatase and dual-specificity protein phosphatase PTEN [EC:3.1.3.16 3.1.3.48 3.1.3.67] (A)	Phosphatidylinositol 3,4,5-trisphosphate 3-phosphatase and dual-specificity protein phosphatase PTEN OS=Dictyostelium discoideum GN=pteN PE=2 SV=1	Dual specificity phosphatase, catalytic domain
BnaC05T0451100WE	0.291338	0.0187701	0.023535	0.334573	-0.241333	0.266182	-0.124134	0.0664406	-0.0901556	0.288056	0.0152922	0.439071	-0.550592	0.0112393	-4.23894	0.275038	1.25575	0.0308517	-0.884484	0.0224741	0.585546	0.0174633	-0.673411	0.256364	phosphoglycerate kinase 1, chloroplastic; K00927 phosphoglycerate kinase [EC:2.7.2.3] (A)	Phosphoglycerate kinase 1, chloroplastic OS=Arabidopsis thaliana GN=PGK1 PE=1 SV=1	Phosphoglycerate kinase
BnaA03T0165300WE	0.0582537	0.414814	-1.92109	0.172952	-0.995721	0.00680768	1.13235	0.00552402	-1.76022	0.0548852	-0.400485	0.286867	0.832014	0.0816427	-1.14082	0.212062	0.67304	0.132979	-1.71691	0.0656231	-0.541029	0.260502	-1.18762	0.174701	phospholipase A(1) DAD1, chloroplastic-like; K16818 phospholipase A1 [EC:3.1.1.32] (A)	Phospholipase A1-IIbeta OS=Arabidopsis thaliana GN=At2g31100 PE=1 SV=2	Lipase (class 3)
BnaA03T0155100WE	-0.247149	0.0433563	0.642261	0.163714	0.0290382	0.359736	-0.257886	0.223025	0.569322	0.0701269	-0.197225	0.34318	-0.652191	0.0354595	-0.197736	0.162901	0.699586	0.20792	-0.188519	0.092833	0.172982	0.178085	-0.0539474	0.297179	polyadenylate-binding protein 1; K14396 polyadenylate-binding protein 2 (A)	Polyadenylate-binding protein 1 OS=Arabidopsis thaliana GN=PABN1 PE=1 SV=1	RNA recognition motif. (a.k.a. RRM, RBD, or RNP domain)
BnaA06T0033900WE	0.619986	0.05703	0.758381	0.0988604	-0.179695	0.365255	0.690916	0.1499	0.123642	0.379002	-0.30858	0.12427	0.759377	0.0245789	-3.44706	0.267618	0.43249	0.170051	-0.690155	0.0386462	-0.971893	0.042556	0.171362	0.414604	polyadenylate-binding protein 8; K13126 polyadenylate-binding protein (A)	Polyadenylate-binding protein 8 OS=Arabidopsis thaliana GN=PAB8 PE=1 SV=1	Poly-adenylate binding protein, unique domain
BnaA02T0365700WE	0.782394	0.0451015	0.125971	0.380489	0.0695362	0.393893	0.664867	0.0171434	0.193282	0.000396978	-0.39532	0.244317	-1.22801	0.0222399	-1.78955	0.174682	1.46124	0.179833	-0.410789	0.174678	0.0711009	0.392697	-1.47944	0.181868	pre-mRNA-splicing factor SYF1; K12867 pre-mRNA-splicing factor SYF1 (A)	Pre-mRNA-splicing factor SYF1 OS=Rattus norvegicus GN=Xab2 PE=2 SV=1	--
BnaA09T0384600WE	2.41744	0.0639575	0.344128	0.218493	1.09628	0.0320305	-1.38197	0.047046	0.550818	0.127253	-0.266652	0.358239	-1.26615	0.030428	-1.40704	0.165624	-0.702537	0.067334	0.522017	0.120264	-0.380894	0.294602	0.3113	0.367707	prefoldin subunit 6; K04798 prefoldin beta subunit (A)	Prefoldin subunit 6 OS=Mus musculus GN=Pfdn6 PE=2 SV=1	Prefoldin subunit
BnaA04T0049700WE	0.00854514	0.405156	-0.197944	0.336375	-1.54189	0.0447139	-0.531089	0.06367	-0.047861	0.369023	-0.306692	0.284315	0.738245	0.123605	-1.63323	0.20396	1.90977	0.141959	-0.595037	0.0332946	1.0681	0.131822	-0.975408	0.204493	probable ADP-ribosylation factor GTPase-activating protein AGD6; K12492 ADP-ribosylation factor GTPase-activating protein 1 (A)	Probable ADP-ribosylation factor GTPase-activating protein AGD6 OS=Arabidopsis thaliana GN=AGD6 PE=1 SV=1	Putative GTPase activating protein for Arf
BnaA06T0451600WE	0.677336	0.10033	1.16412	0.00853736	0.590139	0.160308	0.290053	0.200519	-0.183544	0.274219	-0.0460149	0.356133	-1.44846	0.0148642	0.22787	0.215795	-0.329525	0.187874	-0.868608	0.0676836	-0.925228	0.0683221	-0.0830959	0.425732	probable ADP-ribosylation factor GTPase-activating protein AGD9; K12493 ADP-ribosylation factor GTPase-activating protein 2/3 (A)	Probable ADP-ribosylation factor GTPase-activating protein AGD9 OS=Arabidopsis thaliana GN=AGD9 PE=1 SV=1	Putative GTPase activating protein for Arf
BnaC09T0524700WE	-0.405302	0.0558528	0.435292	0.359269	0.365807	0.0920951	0.0152344	0.405049	0.05347	0.234164	0.563265	0.229981	-1.26226	0.0475819	-0.787468	0.179441	0.157465	0.147947	0.154721	0.414583	0.258729	0.258697	-1.38239	0.135128	beta-xylosidase/alpha-L-arabinofuranosidase 2-like; K15920 beta-D-xylosidase 4 [EC:3.2.1.37] (A)	Probable beta-D-xylosidase 6 OS=Arabidopsis thaliana GN=BXL6 PE=2 SV=1	Fibronectin type III-like domain
BnaA09T0613900WE	0.293139	0.130539	0.170289	0.254067	0.044638	0.383439	-0.646661	0.0381055	0.324962	0.106447	-0.257032	0.149659	-0.65662	0.0124557	-1.69032	0.223174	0.992251	0.0126086	0.400599	0.042111	0.841214	0.00520251	-1.03267	0.168006	probable calcium-binding protein CML13; K13448 calcium-binding protein CML (A)	Probable calcium-binding protein CML13 OS=Arabidopsis thaliana GN=CML13 PE=2 SV=1	EF-hand domain
BnaA07T0335300WE	1.33553	0.0159427	0.636456	0.195	0.473098	0.185934	-1.29688	0.096406	0.883268	0.0514181	0.202332	0.279614	-1.02165	0.0581004	-2.59353	0.228842	1.72149	0.00142026	0.0131149	0.402455	1.19713	0.0273005	-0.707739	0.205419	probable calcium-binding protein CML26; K13448 calcium-binding protein CML (A)	Probable calcium-binding protein CML26 OS=Arabidopsis thaliana GN=CML26 PE=1 SV=1	EF-hand domain pair
BnaC05T0379600WE	-0.515597	0.0199875	0.210387	0.201442	0.0130509	0.442255	0.0495375	0.397738	0.347167	0.0530035	1.20897	0.0789744	0.281199	0.156829	-2.84699	0.275952	1.85612	0.0527754	-0.307801	0.199481	0.49307	0.0715816	-0.87927	0.0858139	hypothetical protein; K16292 KDEL-tailed cysteine endopeptidase [EC:3.4.22.-] (A)	Cysteine proteinase RD21a OS=Arabidopsis thaliana GN=RD21A PE=1 SV=1	Granulin
BnaA05T0316600WE	-1.1668	0.000320832	-0.3679	0.165346	-0.323921	0.24725	-0.204775	0.155185	-0.24271	0.162698	0.749093	0.0164521	0.0514333	0.303986	-2.69136	0.294402	2.84229	0.0572531	0.187522	0.103561	0.991355	0.0203899	-0.950512	0.0333596	cysteine protease, putative (EC:1.3.1.74); K01365 cathepsin L [EC:3.4.22.15] (A)	Probable cysteine proteinase At3g43960 OS=Arabidopsis thaliana GN=At3g43960 PE=2 SV=1	Cathepsin propeptide inhibitor domain (I29)
BnaA02T0310600WE	0.711317	0.244516	0.0255035	0.437951	-0.723768	0.0476188	-0.596695	0.0993444	0.190466	0.424303	-0.258346	0.331524	0.108923	0.439792	-0.0398458	0.336986	-0.211654	0.196303	-1.3073	0.0858729	-0.254303	0.157728	-0.254792	0.265575	probable fructose-bisphosphate aldolase 3, chloroplastic; K01623 fructose-bisphosphate aldolase, class I [EC:4.1.2.13] (A)	Probable fructose-bisphosphate aldolase 3, chloroplastic OS=Arabidopsis thaliana GN=FBA3 PE=1 SV=1	Fructose-bisphosphate aldolase class-I
BnaA05T0410200WE	0.185339	0.248621	0.535853	0.0817671	0.445662	0.12501	-0.247664	0.114668	0.532615	0.0524862	-0.675065	0.070182	-0.307563	0.182462	-3.22752	0.277256	1.45912	0.0697574	-0.600822	0.239924	1.13179	0.030232	0.0981168	0.434275	hypothetical protein; K19891 glucan endo-1,3-beta-glucosidase 1/2/3 [EC:3.2.1.39] (A)	Probable glucan endo-1,3-beta-glucosidase A6 OS=Arabidopsis thaliana GN=A6 PE=2 SV=1	X8 domain
BnaA03T0167800WE	0.619957	0.273323	-1.51853	0.117268	1.44909	0.0738783	-1.46284	0.0834638	1.21191	0.0100234	0.937687	0.154676	-0.198245	0.404053	-1.95472	0.184881	2.6241	0.159103	-2.58327	0.0464218	1.69475	0.219258	-1.13647	0.129211	probable glutathione peroxidase 2; K00432 glutathione peroxidase [EC:1.11.1.9] (A)	Probable glutathione peroxidase 2 OS=Arabidopsis thaliana GN=GPX2 PE=1 SV=1	Glutathione peroxidase
BnaA05T0422300WE	-0.830038	0.001549	-0.108957	0.299097	-0.0685463	0.346258	-0.114082	0.129708	-0.110218	0.227193	0.286574	0.0882468	0.460338	0.205206	-3.11017	0.304662	2.25595	0.0248897	-0.627742	0.0103537	1.04011	0.00390376	-1.21136	0.00526463	chromodomain-helicase-DNA-binding protein 8; K14437 chromodomain-helicase-DNA-binding protein 7 [EC:3.6.4.12] (A)	--	--
BnaC05T0517500WE	-0.835415	0.0123286	-0.25508	0.148239	-0.589441	0.0583036	0.270681	0.199501	-0.392573	0.10604	0.779673	0.0340492	0.831432	0.0807487	-2.99895	0.274512	1.67726	0.0203607	-1.10241	0.0720913	0.787077	0.0302101	-1.22676	0.0134047	chromodomain-helicase-DNA-binding protein 8; K14437 chromodomain-helicase-DNA-binding protein 7 [EC:3.6.4.12] (A)	--	--
BnaA09T0413400WE	0.432025	0.00411207	0.714608	0.122735	-0.230276	0.353798	-1.03709	0.0497451	0.785587	2.97e-05	0.193664	0.243071	-1.42097	0.0249387	-2.39296	0.211437	1.22673	0.00365936	-0.2419	0.251349	0.443417	0.0172897	-0.568342	0.0923196	probable mediator of RNA polymerase II transcription subunit 37e; K03283 heat shock 70kDa protein 1/8 (A)	Probable mediator of RNA polymerase II transcription subunit 37e OS=Arabidopsis thaliana GN=MED37E PE=1 SV=3	Hsp70 protein
BnaA01T0181600WE	0.102337	0.05169	0.770047	0.079352	0.0581631	0.425055	-0.0826441	0.39464	-0.0758159	0.361676	0.473722	0.121368	-1.5099	0.00291655	-1.81735	0.176649	0.534271	0.126113	-0.621414	0.0605242	-0.103416	0.298386	-0.934477	0.0924467	probable mediator of RNA polymerase II transcription subunit 37e; K03283 heat shock 70kDa protein 1/8 (A)	Probable mediator of RNA polymerase II transcription subunit 37e OS=Arabidopsis thaliana GN=MED37E PE=1 SV=3	Hsp70 protein
BnaA08T0277100WE	1.70771	0.0583775	1.80805	0.0317819	0.377425	0.18291	-0.663944	0.185308	0.468645	0.103726	1.08483	0.0759839	-1.58233	0.0126719	-1.69225	0.188514	0.614303	0.107663	-0.445087	0.167967	0.800054	0.0413749	0.631761	0.0283629	probable prefoldin subunit 4; K09550 prefoldin subunit 4 (A)	Probable prefoldin subunit 4 OS=Arabidopsis thaliana GN=AIP3 PE=1 SV=3	Prefoldin subunit
BnaA10T0181300WE	0.458183	0.0773792	0.315356	0.0752911	0.791758	0.117489	-0.369242	0.129284	0.535303	0.171394	-0.266592	0.224596	1.1369	0.0346288	0.844738	0.0315516	1.07935	0.316225	0.233886	0.134713	-0.907597	0.140649	0.181251	0.224488	probable prolyl 4-hydroxylase 4; K00472 prolyl 4-hydroxylase [EC:1.14.11.2] (A)	Probable prolyl 4-hydroxylase 4 OS=Arabidopsis thaliana GN=P4H4 PE=2 SV=1	ShK domain-like
BnaA01T0249300WE	-0.992528	0.0268744	0.34512	0.327418	0.0555055	0.190057	0.0504949	0.375649	-0.796549	0.104617	0.372686	0.143534	0.535307	0.0344487	-2.8208	0.218922	2.02047	0.0394189	0.568305	0.0905789	0.529342	0.025144	0.666435	0.0176705	--	Probable protein Pop3 OS=Arabidopsis thaliana GN=At3g17210 PE=1 SV=1	Stress responsive A/B Barrel Domain
BnaC09T0175200WE	1.70479	0.00936672	0.082228	0.35389	1.1504	0.168845	-1.31849	0.080401	1.73817	0.0528874	-0.923165	0.0246515	-1.13463	0.0130242	-1.06809	0.152071	0.141524	0.399885	-0.0497884	0.41866	-0.243466	0.333102	0.875279	0.0894605	--	--	--
BnaA09T0145200WE	1.74957	0.066277	0.376141	0.223443	0.856121	0.121675	-1.37478	0.0218599	1.41815	0.0686116	-1.11331	0.0744087	-1.13519	0.017146	0.683318	0.102924	-0.371238	0.176415	0.409481	0.215257	-0.2562	0.305108	0.548542	0.191289	--	--	--
BnaC01T0067800WE	-0.456125	0.039671	-0.127124	0.306657	0.108356	0.264279	0.119445	0.236135	-0.27882	0.116568	0.572992	0.060012	0.0390491	0.287439	-2.58752	0.259892	1.94005	0.0427698	-0.261386	0.218086	0.291777	0.0620419	-1.65067	0.115692	profilin-1; K05759 profilin (A)	Profilin-1 OS=Arabidopsis thaliana GN=PRO1 PE=1 SV=1	Profilin
BnaA09T0113400WE	-0.29118	0.161687	-0.107047	0.305961	0.145578	0.320343	0.253299	0.117103	-0.397662	0.148756	0.790175	0.0944398	0.000681914	0.420268	-1.68644	0.20415	1.25628	0.0107656	-0.713902	0.0718558	0.337334	0.103382	-1.13291	0.0262765	profilin-1-like; K05759 profilin (A)	Profilin-1 OS=Arabidopsis thaliana GN=PRO1 PE=1 SV=1	Profilin
BnaA05T0156000WE	0.144232	0.345238	0.254565	0.291726	-0.673656	0.0334281	-0.0948539	0.410832	-0.371065	0.1053	-0.196902	0.322266	-0.704885	0.0510952	-2.29354	0.262744	1.54708	0.00164942	0.103615	0.30622	0.768645	0.155352	-0.980333	0.0202525	proteasome subunit alpha type-5-A; K02729 20S proteasome subunit alpha 5 [EC:3.4.25.1] (A)	Proteasome subunit alpha type-5-A OS=Arabidopsis thaliana GN=PAE1 PE=1 SV=1	Proteasome subunit A N-terminal signature
BnaC09T0332700WE	0.969052	0.0841817	-0.112021	0.333724	0.523964	0.00612879	0.0457332	0.431813	0.0843259	0.418744	-0.437989	0.188661	-0.430427	0.0232997	0.166515	0.160648	-0.234105	0.301115	0.388813	0.0184027	-0.718415	0.151585	0.122417	0.435063	hypothetical protein; K13206 coiled-coil domain-containing protein 55 (A)	Protein BOBBER 1 OS=Arabidopsis thaliana GN=BOB1 PE=1 SV=1	CS domain
BnaA10T0037600WE	0.628409	0.0221341	0.540893	0.0607266	0.0523941	0.389506	0.634308	0.0243921	0.125717	0.350453	-0.210046	0.162714	0.0882355	0.257932	-2.21873	0.224211	0.335168	0.338442	-0.823707	0.137787	0.105239	0.334282	-1.16304	0.0626032	--	Laminin subunit alpha OS=Drosophila melanogaster GN=LanA PE=1 SV=2	--
BnaA08T0207200WE	1.3545	0.0221058	-0.508212	0.149214	0.0720579	0.326284	-1.05513	0.0415236	0.351127	0.156101	0.437468	0.0539084	0.571472	0.0909202	-2.92164	0.264143	0.667422	0.0351871	-0.198491	0.36819	0.372884	0.308066	-0.233383	0.325637	protein decapping 5; K18749 protein LSM14 (A)	Protein decapping 5 OS=Arabidopsis thaliana GN=DCP5 PE=1 SV=1	FDF domain
BnaA09T0588400WE	-0.111977	0.288483	0.0249815	0.421901	-1.08439	0.175102	-0.502439	0.0849131	0.38171	0.0419574	-0.757493	0.114063	-0.421846	0.237213	-1.54749	0.175452	1.28824	0.0522384	0.130983	0.317839	-0.151987	0.117805	-0.0874564	0.227622	protein FAM32A-like; K13120 protein FAM32A (A)	Protein FAM32A OS=Mus musculus GN=Fam32a PE=2 SV=1	Eukaryotic family of unknown function (DUF1754)
BnaA05T0023100WE	0.638574	0.0808647	0.435796	0.0474208	0.215357	0.16809	-0.175408	0.115594	0.333193	0.101832	0.187435	0.346293	-0.447289	0.371241	-1.19219	0.00230489	0.870849	0.176553	-0.244323	0.0734021	-0.213664	0.338067	-1.02336	0.245832	--	Peroxisomal and mitochondrial division factor 1 OS=Arabidopsis thaliana GN=PMD1 PE=1 SV=1	--
BnaA10T0288200WE	1.78087	0.0049511	0.519837	0.0997453	-0.314043	0.158301	-1.81793	0.052153	-0.303769	0.304108	-0.655702	0.012862	-1.49655	0.000763741	-2.39414	0.238632	1.52034	0.0184642	0.15146	0.376104	-0.232527	0.236203	0.092371	0.29007	protein MODIFIER OF SNC1 11-like; K18732 SAP domain-containing ribonucleoprotein (A)	Protein MODIFIER OF SNC1 11 OS=Arabidopsis thaliana GN=MOS11 PE=1 SV=1	--
BnaA06T0421200WE	0.78787	0.175067	0.322364	0.0994069	0.112158	0.368642	0.374959	0.0220875	0.379388	0.331358	-0.658572	0.26643	-0.432428	0.0219634	-0.110921	0.0821745	-0.0597686	0.333255	0.527295	0.107764	-0.68069	0.165893	0.732003	0.291667	--	--	Plant specific eukaryotic initiation factor 4B
BnaA09T0211800WE	0.556381	0.205398	0.964327	0.0521908	-0.707299	0.307482	0.872133	0.0700437	-0.200493	0.212082	0.351902	0.0986293	-1.80412	0.0323966	-1.0197	0.0571406	1.31675	0.152209	-0.156095	0.290949	-1.09088	0.0997345	1.0602	0.228169	protein SPIRAL1-like; K18635 protein SPIRAL1 and related proteins (A)	Protein SPIRAL1 OS=Arabidopsis thaliana GN=SPR1 PE=2 SV=1	--
BnaA03T0296900WE	0.620857	0.101275	0.205663	0.342734	-0.193628	0.378879	-0.515577	0.162009	0.137658	0.34762	-0.876066	0.075117	-0.755652	0.126041	-1.18421	0.0229434	1.69914	0.128679	-0.844562	0.144314	0.297361	0.332541	-0.256571	0.394337	protein SPIRAL1-like 3; K18635 protein SPIRAL1 and related proteins (A)	Protein SPIRAL1-like 3 OS=Arabidopsis thaliana GN=SP1L3 PE=1 SV=1	--
BnaA09T0025600WE	0.520402	0.13649	0.498923	0.149963	0.20748	0.231303	-0.880443	0.0569892	0.542182	0.0684741	-0.136063	0.281155	-0.787622	0.0247972	-0.469112	0.150522	-0.443478	0.229286	-0.0348845	0.443265	-0.379386	0.216272	-0.935556	0.143534	protein STABILIZED1; K12855 pre-mRNA-processing factor 6 (A)	Protein STABILIZED1 OS=Arabidopsis thaliana GN=STA1 PE=1 SV=1	Tetratricopeptide repeat
BnaA03T0104800WE	0.456913	0.0767755	0.385939	0.0526595	0.0815004	0.379713	-0.0827072	0.254165	-0.638087	0.0585009	0.188366	0.301306	0.496359	0.0677578	-2.94628	0.268904	1.01091	0.0922251	-0.612878	0.0173037	-0.0274376	0.214042	0.113789	0.39987	20 kDa chaperonin, chloroplastic; K04078 chaperonin GroES (A)	20 kDa chaperonin, chloroplastic OS=Arabidopsis thaliana GN=CPN21 PE=1 SV=2	Chaperonin 10 Kd subunit
BnaA01T0239100WE	0.326202	0.113997	-0.827818	0.0623716	0.162539	0.303903	-1.00181	0.0244285	-0.314795	0.0525281	-0.498446	0.169963	-0.73998	0.0567641	-2.47952	0.220554	2.48304	0.0920264	-0.0828774	0.367832	0.316522	0.192614	-1.17981	0.0508978	hypothetical protein; K02908 large subunit ribosomal protein L30e (A)	Putative 60S ribosomal protein L30-1 OS=Arabidopsis thaliana GN=RPL30A PE=3 SV=1	Ribosomal protein L7Ae/L30e/S12e/Gadd45 family
BnaA10T0208100WE	0.64819	0.0549659	0.253311	0.234567	0.741143	0.0303776	-0.0315106	0.380214	0.0716877	0.336255	-0.398169	0.111308	-1.02184	0.0432754	-3.05444	0.265244	-0.00352281	0.124425	-0.180549	0.116835	0.153711	0.280714	1.00356	0.136193	putative auxin efflux carrier component 5; K13947 auxin efflux carrier family (A)	Putative auxin efflux carrier component 5 OS=Arabidopsis thaliana GN=PIN5 PE=3 SV=1	Eukaryotic porin
BnaA02T0252200WE	0.481715	0.0534712	0.0236924	0.401092	-0.0821287	0.42354	-0.00313176	0.405408	-0.210832	0.131684	0.745128	0.16081	0.507626	0.0631823	-3.55254	0.309105	1.35258	0.0796947	-0.883433	0.00909618	0.808826	0.0103278	0.389684	0.281162	hypothetical protein; K04730 interleukin-1 receptor-associated kinase 1 [EC:2.7.11.1] (A)	Putative cysteine-rich receptor-like protein kinase 39 OS=Arabidopsis thaliana GN=CRK39 PE=3 SV=1	Salt stress response/antifungal
BnaA02T0359200WE	2.01095	0.00829434	0.387904	0.148453	-0.426517	0.209075	-0.72014	0.107646	0.0697989	0.137818	0.893432	0.0449768	0.177114	0.29118	-3.18494	0.26326	1.41709	0.114127	-0.836301	0.0582547	0.818079	0.134672	-1.05783	0.133981	hypothetical protein; K02605 origin recognition complex subunit 3 (A)	Putative lipid-transfer protein DIR1 OS=Arabidopsis thaliana GN=DIR1 PE=1 SV=1	Probable lipid transfer
BnaC09T0097700WE	0.635339	0.107531	0.612233	0.0273724	0.794606	0.0609784	0.281147	0.208872	1.12635	0.0206515	1.1795	0.190743	-0.491468	0.221492	-1.068	0.07219	0.384924	0.329542	-0.123226	0.368981	-0.106369	0.388214	-0.144602	0.356902	protein CROWDED NUCLEI 4-like; K00826 branched-chain amino acid aminotransferase [EC:2.6.1.42] (A)	Protein CROWDED NUCLEI 4 OS=Arabidopsis thaliana GN=CRWN4 PE=1 SV=2	--
BnaA07T0285400WE	0.448801	0.247242	0.432088	0.012946	0.536858	0.0562444	0.34991	0.00740429	0.300703	0.303167	-0.401906	0.312322	-0.0432655	0.426625	0.885016	0.0166257	0.00659414	0.362848	0.34022	0.0995823	-0.500016	0.194756	0.977052	0.224406	protein CROWDED NUCLEI 4-like; K00826 branched-chain amino acid aminotransferase [EC:2.6.1.42] (A)	Protein CROWDED NUCLEI 1 OS=Arabidopsis thaliana GN=CRWN1 PE=1 SV=1	--
BnaA09T0083500WE	-0.150608	0.307219	0.619765	0.0131963	0.394443	0.017189	0.646591	0.0124524	-0.0741891	0.407454	0.211131	0.281912	-0.322035	0.117	-1.36568	0.175718	0.532445	0.209809	0.00588178	0.415096	-0.444661	0.163269	0.0826936	0.418605	putative nuclear matrix constituent protein 1-like protein; K00826 branched-chain amino acid aminotransferase [EC:2.6.1.42] (A)	Protein CROWDED NUCLEI 4 OS=Arabidopsis thaliana GN=CRWN4 PE=1 SV=2	--
BnaC03T0228700WE	0.40325	0.28547	0.432971	0.234467	1.52901	0.0372456	-1.3529	0.0408983	-0.158026	0.359141	-0.636977	0.240031	-0.648766	0.174092	0.0812666	0.269376	0.980263	0.126025	-0.747646	0.344436	0.141698	0.181322	0.161839	0.41985	putative transcription elongation factor SPT5 homolog 1; K15172 transcription elongation factor SPT5 (A)	Putative transcription elongation factor SPT5 homolog 1 OS=Arabidopsis thaliana GN=At4g08350 PE=1 SV=2	Early transcription elongation factor of RNA pol II, NGN section
BnaA09T0388200WE	0.668921	0.133449	0.984712	0.0166861	-0.777352	0.121012	-0.312156	0.0702137	0.200833	0.179501	-0.57829	0.150993	-1.07694	0.0274441	-2.88846	0.291423	0.0313605	0.0736145	-0.933519	0.0274703	-1.74367	0.000381214	0.115398	0.325899	uncharacterized LOC103329149; K19307 25S rRNA (uracil2634-N3)-methyltransferase [EC:2.1.1.313] (A)	--	Protein of unknown function (DUF1296)
BnaA01T0254600WE	-0.609936	0.0262156	-0.746445	0.0750909	0.703851	0.0227639	0.0747355	0.285136	0.393484	0.056806	0.913822	0.0631551	0.954737	0.0466375	-2.41782	0.243137	0.281663	0.104617	-0.724262	0.0488049	1.01727	0.026684	-0.545303	0.0988147	uncharacterized LOC104583002; K04506 E3 ubiquitin-protein ligase SIAH1 [EC:2.3.2.27] (A)	Jacalin-related lectin 34 OS=Arabidopsis thaliana GN=JAL34 PE=1 SV=1	Jacalin-like lectin domain
BnaC01T0354200WE	-0.277155	0.107853	0.121609	0.258467	0.108732	0.298428	0.338588	0.0242082	-0.117535	0.263414	1.23663	0.0444029	-0.147688	0.317524	-3.04419	0.285295	2.00777	0.0682727	-0.71716	0.044534	0.787921	0.0826305	-1.84914	0.1014	uncharacterized LOC104583002; K04506 E3 ubiquitin-protein ligase SIAH1 [EC:2.3.2.27] (A)	Jacalin-related lectin 34 OS=Arabidopsis thaliana GN=JAL34 PE=1 SV=1	Jacalin-like lectin domain
BnaA03T0358200WE	-0.360297	0.129351	-0.12399	0.271911	0.656911	0.00576063	0.506581	0.0137134	-0.210227	0.314599	1.36224	0.0368531	0.892158	0.0229392	-2.54422	0.225981	1.15357	0.0454044	-0.187587	0.257449	0.329853	0.212065	-1.04907	0.134869	disease resistance protein RPM1-like; K13457 disease resistance protein RPM1 (A)	PYK10-binding protein 2 OS=Arabidopsis thaliana GN=PBP2 PE=1 SV=1	Jacalin-like lectin domain
BnaC01T0354500WE	0.187987	0.166626	0.378808	0.0550525	0.443816	0.244062	-0.760109	0.172623	0.959959	0.318389	0.535959	0.0301834	-0.516765	0.392018	-0.0836115	0.240097	0.10058	0.165355	-0.50044	0.14028	1.15621	0.0290742	-0.220629	0.239304	--	PYK10-binding protein 2 OS=Arabidopsis thaliana GN=PBP2 PE=1 SV=1	Jacalin-like lectin domain
BnaA10T0052600WE	0.44614	0.117793	0.318729	0.196585	0.523812	0.254583	-0.91882	0.0293402	-0.480287	0.0409676	-1.09319	0.032062	-1.33044	0.032486	-2.85635	0.296652	2.61006	0.0124097	0.104247	0.34641	0.937965	0.0084419	-1.35661	0.0463363	ran-binding protein 1 homolog a; K15306 Ran-binding protein 1 (A)	Ran-binding protein 1 homolog a OS=Arabidopsis thaliana GN=RANBP1A PE=1 SV=1	RanBP1 domain
BnaA03T0160100WE	0.723374	0.0196681	0.228669	0.108048	0.135081	0.316349	-0.246402	0.169685	-0.555794	0.0267646	-0.511131	0.068187	-0.29898	0.262104	-2.46506	0.24723	1.53269	0.073238	-0.103959	0.295218	-0.0318412	0.291074	-0.790735	0.193325	ran-binding protein 1 homolog b; K15306 Ran-binding protein 1 (A)	Ran-binding protein 1 homolog b OS=Arabidopsis thaliana GN=RANBP1B PE=1 SV=2	RanBP1 domain
BnaC02T0504900WE	-0.111523	0.225925	0.151929	0.103937	-0.171852	0.202145	-0.540413	0.040898	0.24087	0.282383	0.389664	0.0386506	-0.436495	0.0688734	-1.96495	0.172938	0.677093	0.0543372	0.341801	0.151114	0.0521113	0.335361	-0.587523	0.0683633	ras GTPase-activating protein-binding protein 1; K17265 Ras GTPase-activating protein-binding protein 1 [EC:3.6.4.12 3.6.4.13] (A)	Putative G3BP-like protein OS=Schizosaccharomyces pombe (strain 972 / ATCC 24843) GN=nxt3 PE=1 SV=1	-
BnaA02T0103900WE	0.346473	0.317128	-2.10249	0.187765	-0.185631	0.075562	0.947414	0.0488452	-1.40973	0.0474051	-0.690045	0.244883	-0.233159	0.29084	0.895939	0.117252	0.796569	0.172292	-1.60736	0.058337	-0.627619	0.137536	-0.852295	0.16778	ras-related protein RABE1c-like; K07901 Ras-related protein Rab-8A (A)	Ras-related protein RABE1c OS=Arabidopsis thaliana GN=RABE1C PE=1 SV=1	Ribosomal protein S8
BnaA09T0602200WE	0.925222	0.00488467	0.356934	0.198375	-0.661796	0.137197	-1.19676	0.0104375	0.457924	0.0432635	-1.5549	0.013747	0.141236	0.434497	-3.82289	0.300378	0.899517	0.0201585	-0.421625	0.26662	2.24863	0.00887653	-0.205949	0.215782	ribonuclease 3-like; K01166 ribonuclease T2 [EC:3.1.27.1] (A)	Ribonuclease 3 OS=Arabidopsis thaliana GN=RNS3 PE=2 SV=1	Ribonuclease T2 family
BnaA05T0304900WE	0.201403	0.177776	-1.07326	0.0374769	-0.646213	0.196888	-0.944876	0.0125337	0.0247409	0.325399	-0.994928	0.00552431	0.495258	0.0553524	-3.70056	0.326009	1.84668	0.00768014	-1.29263	0.0015893	0.649416	0.0169475	-0.0820972	0.315539	hypothetical protein; K06965 protein pelota (A)	Reactive Intermediate Deaminase A, chloroplastic OS=Arabidopsis thaliana GN=RIDA PE=1 SV=1	Endoribonuclease L-PSP
BnaA06T0022600WE	0.430091	0.120007	0.790963	0.00621169	0.321419	0.183879	0.564594	0.0320188	0.225427	0.263343	-0.448427	0.302251	-0.532513	0.00494423	-1.84053	0.226696	0.0911941	0.106692	0.316894	0.224211	0.0345807	0.249422	0.337637	0.397168	RNA-binding protein 8A-B-like; K12876 RNA-binding protein 8A (A)	RNA-binding protein 8A OS=Salmo salar GN=rbm8a PE=2 SV=1	RNA recognition motif. (a.k.a. RRM, RBD, or RNP domain)
BnaA03T0393400WE	1.157	0.146039	0.736437	0.0247883	1.81446	0.0860857	0.325205	0.232687	0.215424	0.31959	-0.301078	0.432006	0.682664	0.166447	-0.230181	0.108774	-1.91657	0.00890349	1.26619	0.0454556	-0.801176	0.20254	1.25159	0.0549151	RPM1-interacting protein 4; K13456 RPM1-interacting protein 4 (A)	RPM1-interacting protein 4 OS=Arabidopsis thaliana GN=RIN4 PE=1 SV=1	Cleavage site for pathogenic type III effector avirulence factor Avr
BnaC03T0264500WE	-0.0796649	0.249151	0.830806	0.102371	2.0731	0.067434	-1.15558	0.286896	0.817933	0.0872607	-1.03105	0.415421	-1.35342	0.0870932	0.653517	0.268623	0.0651435	0.18853	-0.776934	0.033989	1.49184	0.0622798	1.18767	0.419792	S-adenosylmethionine synthase-like; K00789 S-adenosylmethionine synthetase [EC:2.5.1.6] (A)	S-adenosylmethionine synthase OS=Brassica rapa subsp. pekinensis GN=SAMS PE=2 SV=1	S-adenosylmethionine synthetase, N-terminal domain
BnaC04T0098000WE	-0.643372	0.0524437	-0.0938017	0.288872	0.596053	0.0418911	-0.700614	0.0344516	0.132114	0.252984	0.739442	0.0262873	-0.145662	0.271665	-1.70571	0.210729	0.927353	0.0479816	0.089902	0.337144	-0.450771	0.0979026	-0.890146	0.180935	hypothetical protein; K00789 S-adenosylmethionine synthetase [EC:2.5.1.6] (A)	S-adenosylmethionine synthase 3 OS=Arabidopsis thaliana GN=METK3 PE=1 SV=1	S-adenosylmethionine synthetase, N-terminal domain
BnaC04T0522800WE	-0.138183	0.261541	0.672718	0.0567128	-0.789151	0.157122	0.597426	0.0321315	-0.119172	0.428651	0.358674	0.317327	-0.703011	0.0520231	-2.30699	0.273888	1.09997	0.136868	-0.706895	0.0138095	-0.0646228	0.281705	0.126744	0.125359	serine/threonine protein kinase, putative (EC:2.7.10.2); K04422 mitogen-activated protein kinase kinase kinase 13 [EC:2.7.11.25] (A)	Serine/threonine-protein kinase CTR1 OS=Arabidopsis thaliana GN=CTR1 PE=1 SV=1	PB1 domain
BnaC03T0575400WE	1.89773	0.00676121	1.13291	0.0908172	-0.373476	0.208761	-1.11736	0.017527	1.31495	0.0116541	-0.487316	0.201944	-1.48726	0.0328822	-1.51023	0.12933	-0.119256	0.178217	-0.967804	0.199014	-0.118418	0.434397	-0.389584	0.341889	serine/threonine-protein phosphatase 6 regulatory subunit 3-like; K15501 serine/threonine-protein phosphatase 6 regulatory subunit 3 (A)	Serine/threonine-protein phosphatase 6 regulatory subunit 2 OS=Mus musculus GN=Ppp6r2 PE=1 SV=1	SIT4 phosphatase-associated protein
BnaA08T0183400WE	0.416387	0.0458233	0.34797	0.149268	0.123601	0.2031	-0.390505	0.077619	0.167135	0.0318424	-0.530636	0.0132427	-1.18266	0.00106341	-3.20142	0.27603	0.657319	0.035431	-0.552523	0.139074	0.0886036	0.257202	-0.724976	0.286819	serine/threonine-protein phosphatase 6 regulatory subunit 3-like; K15501 serine/threonine-protein phosphatase 6 regulatory subunit 3 (A)	Serine/threonine-protein phosphatase 6 regulatory subunit 3 OS=Mus musculus GN=Ppp6r3 PE=1 SV=1	SIT4 phosphatase-associated protein
BnaA07T0239700WE	0.131121	0.104736	0.564562	0.0992902	-0.0361189	0.436136	-0.467321	0.0828875	0.294037	0.10066	0.0116635	0.433375	-1.11925	0.00108797	0.542911	0.124314	0.854381	0.0138335	0.242513	0.180054	0.451982	0.011182	-0.446382	0.301356	SKP1-like protein 1A; K03094 S-phase kinase-associated protein 1 (A)	SKP1-like protein 1A OS=Arabidopsis thaliana GN=SKP1A PE=1 SV=1	Skp1 family, tetramerisation domain
BnaA01T0083000WE	0.894698	0.0766574	0.584186	0.0324211	0.656262	0.112142	-0.886039	0.129587	0.287938	0.188718	0.118023	0.21829	-1.4131	0.00847856	-2.54295	0.217872	0.663854	0.142842	-0.0104222	0.367516	0.463838	0.20038	-1.39069	0.134056	small ubiquitin-related modifier 1-like; K12160 small ubiquitin-related modifier (A)	Small ubiquitin-related modifier 1 OS=Arabidopsis thaliana GN=SUMO1 PE=1 SV=2	Ubiquitin-2 like Rad60 SUMO-like
BnaA10T0243300WE	-0.123682	0.105378	-0.0232158	0.424635	0.0414568	0.381721	0.0308533	0.444508	0.141735	0.263608	0.0360179	0.347888	-0.485783	0.024837	-2.66637	0.277397	0.701759	0.0110325	0.313457	0.0691757	0.869537	0.00180752	-0.420811	0.293152	soluble inorganic pyrophosphatase 1, chloroplastic-like; K01507 inorganic pyrophosphatase [EC:3.6.1.1] (A)	Soluble inorganic pyrophosphatase 6, chloroplastic OS=Arabidopsis thaliana GN=PPA6 PE=1 SV=1	Inorganic pyrophosphatase
BnaA07T0052600WE	0.367272	0.0772298	0.47235	0.209267	0.19118	0.30053	-0.869829	0.109002	0.766624	0.0140999	-0.510037	0.10984	-2.15406	0.000101533	-2.15337	0.216197	0.111767	0.339108	1.98523	0.0109618	-0.238366	0.300429	0.081294	0.393597	peptidase, putative (EC:3.4.21.25); K18443 golgi-specific brefeldin A-resistance guanine nucleotide exchange factor 1 (A)	Subtilisin-like protease SBT1.7 OS=Arabidopsis thaliana GN=SBT1.7 PE=1 SV=1	Peptidase inhibitor I9
BnaA02T0194600WE	0.928862	0.00578818	0.234003	0.128804	0.0120964	0.359301	-0.265997	0.182532	0.113301	0.21076	0.230392	0.192343	-0.744588	0.0129638	-2.63504	0.183441	1.50481	0.0641133	-1.34601	0.0336447	-0.016471	0.422917	-1.18853	0.197947	--	Subtilisin-like protease SBT3.3 OS=Arabidopsis thaliana GN=SBT3.3 PE=2 SV=1	Peptidase inhibitor I9
BnaA03T0105500WE	0.780992	0.14354	-2.79264	0.191522	-1.03906	0.0331522	2.22347	0.00943726	-1.32042	0.204247	-0.341974	0.279035	0.996694	0.0259131	1.26725	0.0167132	-0.354079	0.152215	-1.92083	0.0855979	-0.780157	0.0780576	-0.796987	0.289954	sucrose synthase 1-like; K00695 sucrose synthase [EC:2.4.1.13] (A)	Sucrose synthase 1 OS=Arabidopsis thaliana GN=SUS1 PE=1 SV=3	Glycosyl transferases group 1
BnaA09T0631100WE	0.186441	0.336322	1.07529	0.00357625	1.51961	0.0314776	0.711561	0.0225782	-0.125034	0.412553	0.151766	0.295724	-0.811374	0.161428	-0.760534	0.0799534	2.76846	0.172609	-0.944782	0.0642873	0.265784	0.301264	0.797579	0.254573	superoxide dismutase [Cu-Zn]; K04565 superoxide dismutase, Cu-Zn family [EC:1.15.1.1] (A)	Superoxide dismutase [Cu-Zn] OS=Brassica oleracea var. capitata GN=SODCC PE=1 SV=2	Copper/zinc superoxide dismutase (SODC)
BnaC07T0253100WE	0.378165	0.232311	0.271565	0.163476	0.238125	0.145132	-0.236333	0.0158581	0.0196046	0.426582	-0.397063	0.255805	-0.720303	0.0139002	-2.79519	0.237566	1.38838	0.0519501	-0.0731375	0.390899	0.703826	0.091014	-0.2856	0.31181	plasminogen activator inhibitor 1 RNA-binding protein-like; K13199 plasminogen activator inhibitor 1 RNA-binding protein (A)	--	Stm1
BnaA09T0478400WE	0.340202	0.141747	0.406779	0.120749	0.0783015	0.129133	-0.163697	0.091765	0.839824	0.109448	-0.310234	0.167459	-1.15919	0.00402728	-1.48913	0.277739	0.89252	0.0799156	-0.156248	0.410958	0.0589829	0.31532	-0.590119	0.100107	TBC1 domain family member 8B-like; K19951 TBC1 domain family member 9 (A)	TBC1 domain family member 8B OS=Homo sapiens GN=TBC1D8B PE=1 SV=2	Rab-GTPase-TBC domain
BnaA03T0276100WE	-0.256961	0.2243	0.168917	0.0974285	-0.228964	0.316729	0.62757	0.040299	0.989553	0.0122254	-0.700339	0.0378914	0.328665	0.312442	-1.31482	0.158836	1.87586	0.0585658	-0.446097	0.12165	0.207135	0.300424	-0.480914	0.233756	thioredoxin M2, chloroplastic-like; K03671 thioredoxin 1 (A)	Thioredoxin M2, chloroplastic OS=Arabidopsis thaliana GN=At4g03520 PE=1 SV=2	Thioredoxin
BnaA04T0213400WE	1.08668	0.0312782	-0.0531657	0.325069	0.4169	0.0441737	0.234536	0.29894	-0.0519214	0.195295	0.289307	0.209276	-1.50065	0.0410751	-0.851356	0.0398332	0.966797	0.0206866	0.0955312	0.33306	0.549813	0.071555	-1.41307	0.209529	thioredoxin O1, mitochondrial; K03671 thioredoxin 1 (A)	Thioredoxin O1, mitochondrial OS=Arabidopsis thaliana GN=At2g35010 PE=2 SV=1	Thioredoxin
BnaA06T0147400WE	0.682674	0.228712	1.87782	0.023478	0.354497	0.196398	-0.338677	0.0602172	-0.0333523	0.435353	0.144877	0.349256	-0.266111	0.115801	-0.449187	0.282577	0.376174	0.228343	-0.60182	0.234996	0.274757	0.12562	-0.311402	0.341071	HGS; hepatocyte growth factor-regulated tyrosine kinase substrate; K12182 hepatocyte growth factor-regulated tyrosine kinase substrate (A)	TOM1-like protein 2 OS=Mus musculus GN=Tom1l2 PE=2 SV=1	GAT domain
BnaA07T0332400WE	0.46639	0.0531233	0.521174	0.066123	-0.291963	0.160691	-0.950699	0.0162786	0.62424	0.131624	-0.0195164	0.279324	-1.34177	0.0175915	-1.40485	0.13883	1.51462	0.0673162	-0.320892	0.22317	0.587276	0.0246788	-0.688795	0.291374	transcription factor BTF3 homolog 4-like; K01527 nascent polypeptide-associated complex subunit beta (A)	Transcription factor BTF3 OS=Mus musculus GN=Btf3 PE=1 SV=3	NAC domain
BnaA03T0217100WE	0.760725	0.0110388	-0.00126487	0.42573	-0.430146	0.0664233	-0.61465	0.0747566	0.133404	0.254292	-0.112513	0.269699	0.0239731	0.162956	-3.12908	0.26187	1.33613	0.126838	0.393404	0.0274459	0.11038	0.379541	0.0774402	0.375694	transcription initiation factor IIB-1; K03124 transcription initiation factor TFIIB (A)	Transcription initiation factor IIB-1 OS=Arabidopsis thaliana GN=TFIIB1 PE=1 SV=1	TFIIB zinc-binding
BnaA01T0253900WE	-0.248096	0.227505	-0.583976	0.0690261	-0.254843	0.152603	-0.0927487	0.261919	-0.0741275	0.209249	0.0896685	0.317112	0.0670659	0.303457	-2.98872	0.23551	1.88975	0.014393	-0.175195	0.304134	0.770169	0.0347134	-0.838417	0.0861806	--	Translationally-controlled tumor protein homolog OS=Brassica oleracea GN=TCTP PE=2 SV=1	Translationally controlled tumour protein
BnaC09T0016000WE	-0.0944793	0.315942	0.410166	0.294278	0.0816615	0.423598	-0.297996	0.179964	-0.0331028	0.337167	-0.203256	0.168355	-0.284326	0.315358	-0.881611	0.242408	2.34481	0.0925585	-1.04093	0.0119883	0.303558	0.255387	-0.205007	0.291276	P-loop containing nucleoside triphospahte hydrolase; K14572 midasin (A)	Translocase of chloroplast 159, chloroplastic OS=Arabidopsis thaliana GN=TOC159 PE=1 SV=1	AIG1 family
BnaA09T0018400WE	0.0441287	0.397191	0.12515	0.330292	-0.235874	0.218469	0.404251	0.0140137	0.11025	0.437714	0.0425911	0.356766	0.142528	0.354662	-1.88992	0.153947	0.195025	0.262558	-0.755335	0.0690859	-0.461353	0.201446	-0.686251	0.293983	midasin; K14572 midasin (A)	Translocase of chloroplast 159, chloroplastic OS=Arabidopsis thaliana GN=TOC159 PE=1 SV=1	AIG1 family
BnaA01T0112500WE	-0.0461237	0.422062	0.36437	0.216646	0.655386	0.11838	-0.948023	0.0673694	0.528295	0.0495648	0.0368902	0.367074	-0.492304	0.0532426	-0.822787	0.075611	0.844227	0.0617942	-0.337613	0.172449	-0.183159	0.316421	-0.652725	0.406236	heat shock factor-binding protein 1-like; K19765 heat shock factor-binding protein 1 (A)	Translocase of chloroplast 159, chloroplastic OS=Arabidopsis thaliana GN=TOC159 PE=1 SV=1	Heat shock factor binding protein 1
BnaA04T0039000WE	-0.233084	0.242449	-1.14298	0.100877	-0.0410435	0.397218	0.582886	0.0331776	-0.393176	0.125476	0.0850772	0.430226	0.455451	0.336987	0.392351	0.241905	0.614482	0.10436	-0.603701	0.144643	-0.105885	0.319994	-0.637698	0.133076	triosephosphate isomerase, cytosolic-like; K01803 triosephosphate isomerase (TIM) [EC:5.3.1.1] (A)	Triosephosphate isomerase, cytosolic OS=Arabidopsis thaliana GN=CTIMC PE=1 SV=2	Triosephosphate isomerase
BnaC07T0260600WE	0.831888	0.0471013	-0.0687152	0.434809	-0.0956406	0.397364	-0.288823	0.220199	-0.117378	0.346721	-0.596326	0.0441307	-0.891471	0.0146407	-2.84611	0.194438	1.20679	0.0227667	-0.536679	0.0525938	-0.0198505	0.36726	-0.33606	0.22396	clustered mitochondria protein homolog; K03255 protein TIF31 (A)	--	PB1 domain
BnaA06T0382800WE	-0.789479	0.0194244	-0.25064	0.298564	-0.430096	0.177019	0.407641	0.324665	0.632747	0.016402	-0.233038	0.158908	1.50702	0.00635112	0.5644	0.135755	-0.104861	0.341967	0.140748	0.310388	0.906459	0.030681	0.206818	0.151213	hypothetical protein; K12951 cation-transporting P-type ATPase D [EC:3.6.3.-] (A)	Guanine deaminase OS=Bacillus subtilis (strain 168) GN=guaD PE=1 SV=1	Cytidine and deoxycytidylate deaminase zinc-binding region
BnaA02T0175000WE	0.610472	0.112504	0.829498	0.0316231	0.483395	0.21588	0.382237	0.126979	-0.120536	0.333708	0.0309095	0.377687	0.456456	0.0749995	0.733695	0.106562	0.394996	0.382794	-0.634997	0.0483331	-0.992777	0.104956	0.740787	0.243728	tRNA(adenine(34)) deaminase, chloroplastic; K11991 tRNA(adenine34) deaminase [EC:3.5.4.33] (A)	tRNA(adenine(34)) deaminase, chloroplastic OS=Arabidopsis thaliana GN=TADA PE=1 SV=1	Cytidine and deoxycytidylate deaminase zinc-binding region
BnaA03T0099800WE	0.455351	0.249329	0.549924	0.169863	-0.20337	0.278018	-0.783436	0.0279777	-0.0272022	0.110301	-0.512176	0.138479	-1.9397	0.00778446	-1.37752	0.159331	0.233233	0.0152374	-0.311364	0.251447	-0.317524	0.305501	-0.818716	0.0859717	tubulin alpha chain-like; K07374 tubulin alpha (A)	Tubulin alpha-5 chain OS=Arabidopsis thaliana GN=TUBA5 PE=1 SV=2	Tubulin/FtsZ family, GTPase domain
BnaA02T0284600WE	0.113588	0.366672	-1.72046	0.119474	-0.734234	0.0259651	0.175848	0.0206594	-1.05555	0.0773455	0.385267	0.356118	0.22209	0.0942105	-3.42339	0.168511	2.19089	0.0671269	-0.762301	0.106203	-0.578915	0.259775	-1.39446	0.0325791	tubulin beta-4 chain-like; K07375 tubulin beta (A)	Tubulin beta-4 chain OS=Arabidopsis thaliana GN=TUBB4 PE=2 SV=2	Tubulin C-terminal domain
BnaA05T0130900WE	1.18092	0.0808856	0.552582	0.0607456	0.407772	0.0298415	0.0633947	0.412244	0.458108	0.00107807	-0.0999129	0.339516	-0.764993	0.00117716	-1.42294	0.1268	0.453935	0.163474	-0.314229	0.0172702	-0.400856	0.103503	-0.552689	0.258107	tubulin-folding cofactor A; K17292 tubulin-specific chaperone A (A)	Tubulin-folding cofactor A OS=Arabidopsis thaliana GN=TFCA PE=1 SV=2	Tubulin binding cofactor A
BnaA08T0030000WE	2.15521	0.16826	0.820168	0.321285	1.02742	0.00327674	0.743957	0.000669704	1.5292	0.00683194	-2.50561	0.0846584	-4.94868	0.116134	2.02468	0.00856992	0.0189602	0.426136	0.062664	0.329418	1.672	0.23417	2.4806	0.0910621	uncharacterized LOC104440434; K01876 aspartyl-tRNA synthetase [EC:6.1.1.12] (A)	U-box domain-containing protein 26 OS=Arabidopsis thaliana GN=PUB26 PE=2 SV=1	U-box domain
BnaC06T0274700WE	0.510103	0.318419	-0.0286871	0.269384	-0.865295	0.288069	-1.10996	0.230886	0.753742	0.343841	-0.813227	0.0531279	-1.87143	0.110347	0.395459	0.159447	-2.97248	0.341118	-0.388665	0.239866	1.40201	0.260062	1.48406	0.0383999	ubiquitin receptor RAD23b-like; K10839 UV excision repair protein RAD23 (A)	Ubiquitin receptor RAD23b OS=Arabidopsis thaliana GN=RAD23B PE=1 SV=3	Ubiquitin family
BnaC03T0279300WE	0.56658	0.109491	-0.0796471	0.376989	0.445148	0.0755366	-0.582243	0.0317009	0.625821	0.00771179	-0.715791	0.0630777	-0.342366	0.0201308	-3.01027	0.263216	0.75377	0.0169674	0.676665	0.0434734	0.592543	0.0188257	-0.591902	0.157868	ubiquitin receptor RAD23c; K10839 UV excision repair protein RAD23 (A)	Ubiquitin receptor RAD23c OS=Arabidopsis thaliana GN=RAD23C PE=1 SV=2	Ubiquitin family
BnaA04T0006400WE	0.0718044	0.0890606	0.0635365	0.225911	-0.442359	0.0771912	-0.107794	0.0993172	0.312841	0.116609	0.170597	0.428707	0.000591273	0.261474	-1.84316	0.122488	1.44575	0.0262765	0.064191	0.362411	0.00798886	0.232805	-0.542899	0.271164	ubiquitin-40S ribosomal protein S27a-3; K02977 small subunit ribosomal protein S27Ae (A)	Ubiquitin-40S ribosomal protein S27a-3 OS=Arabidopsis thaliana GN=RPS27AC PE=1 SV=2	Ribosomal protein S27a
BnaA09T0148700WE	0.151509	0.435647	0.605712	0.0546407	-0.438429	0.178214	0.12692	0.417024	0.290263	0.150847	0.0931379	0.432928	0.630995	0.17751	-0.740324	0.0249359	1.99954	0.131363	-1.4224	0.192605	-0.182022	0.305692	-1.10337	0.267148	--	Uncharacterized GPI-anchored protein At1g61900 OS=Arabidopsis thaliana GN=At1g61900 PE=1 SV=1	--
BnaA01T0299800WE	1.13257	0.023725	0.314687	0.220065	0.0685446	0.406984	0.191909	0.392292	0.282424	0.181669	-0.434082	0.0209066	-1.02456	0.0450059	-0.805012	0.0613105	-0.725065	0.0536457	0.504643	0.270087	-0.50996	0.0800294	-0.178883	0.412378	--	Uncharacterized GPI-anchored protein At3g06035 OS=Arabidopsis thaliana GN=At3g06035 PE=2 SV=1	--
BnaA07T0149800WE	2.32725	0.0153698	0.675958	0.0880135	-0.0686413	0.392196	-0.497666	0.170952	0.262296	0.0323833	-0.253884	0.109211	-1.37539	0.00334443	-3.78467	0.234996	-0.0334375	0.365301	0.463928	0.0885509	-0.00788385	0.372051	-0.914973	0.257887	--	Uncharacterized protein At2g27730, mitochondrial OS=Arabidopsis thaliana GN=At2g27730 PE=1 SV=1	--
BnaA04T0102000WE	0.727655	0.194944	0.326651	0.0957452	0.576341	0.0107596	1.67089	0.000620332	-0.184935	0.354096	-0.16459	0.372852	0.878816	0.00589363	-0.998559	0.157537	0.31222	0.378282	-0.329406	0.165861	-0.619188	0.116931	0.45083	0.338097	--	Uncharacterized protein At5g39570 OS=Arabidopsis thaliana GN=At5g39570 PE=1 SV=1	--
BnaA06T0395000WE	-0.0927753	0.0850124	0.216741	0.270053	0.544402	0.0271147	0.568838	0.0113178	-0.162883	0.150839	0.585376	0.102656	0.251694	0.162605	-2.81664	0.226904	0.561008	0.161615	-0.783452	0.146866	0.412233	0.216695	-0.760018	0.21097	--	Uncharacterized protein At5g48480 OS=Arabidopsis thaliana GN=At5g48480 PE=1 SV=1	Glyoxalase-like domain
BnaA03T0331000WE	2.60331	0.0574677	0.361611	0.258388	0.409433	0.0846892	-0.482915	0.168962	-0.364954	0.225025	-0.684215	0.216269	-0.869589	0.0204056	0.0812501	0.350467	-0.381665	0.0952162	0.169516	0.394752	-0.105774	0.346963	0.645384	0.160242	uncharacterized LOC103947160; K03655 ATP-dependent DNA helicase RecG [EC:3.6.4.12] (A)	Nuclear pore complex protein NUP1 OS=Arabidopsis thaliana GN=NUP1 PE=1 SV=1	--
BnaA01T0135800WE	0.850793	0.0733412	0.417597	0.194627	0.847988	0.0692548	-0.594869	0.25992	1.03018	0.0333391	-0.823325	0.1086	-1.10267	0.0849068	-1.61349	0.178793	0.959773	0.103159	-0.417378	0.310647	0.972771	0.13452	1.04683	0.331153	--	--	BSD domain
BnaC06T0393400WE	0.347581	0.191829	-0.090959	0.0914607	0.160374	0.252804	0.247397	0.314492	-0.270364	0.293134	-0.0136591	0.404242	-0.534354	0.224743	0.735659	0.0155633	0.253685	0.204381	-0.60301	0.2019	0.229322	0.271303	0.0397896	0.426411	uncharacterized LOC105650214; K13407 fatty acid omega-hydroxylase [EC:1.14.-.-] (A)	Myosin-binding protein 2 OS=Arabidopsis thaliana GN=MYOB2 PE=1 SV=1	Zein-binding
BnaA08T0057400WE	1.47667	0.0228261	-0.962678	0.0253689	0.259478	0.0302739	-0.632324	0.0088198	-0.560716	0.0811235	1.01517	0.00817493	0.249725	0.11925	-2.88872	0.24733	2.37729	0.168755	0.0304382	0.269045	-1.42779	0.0824877	-1.04933	0.301245	--	--	--
BnaA08T0142000WE	-0.277988	0.0958483	0.0155823	0.284529	-1.17387	0.0121403	0.353614	0.124233	-0.038563	0.422659	0.385051	0.161222	2.17541	0.00471751	-2.74009	0.248652	1.67335	0.141324	0.0537469	0.431404	0.105793	0.387132	0.572927	0.308489	hypothetical protein; K11426 SET and MYND domain-containing protein (A)	--	--
BnaA09T0072000WE	-0.00445009	0.374244	1.03908	0.0260808	0.18396	0.302477	0.109006	0.18383	-0.251951	0.439082	-1.49544	0.0502961	0.12552	0.418156	0.320142	0.382675	0.569617	0.186474	-0.570064	0.0296545	-0.226038	0.250409	0.365335	0.356304	serine/threonine-protein phosphatase 1 regulatory subunit 10-like; K17552 protein phosphatase 1 regulatory subunit 10 (A)	--	BAH domain
BnaA09T0561600WE	0.560282	0.216503	-0.124195	0.12686	-0.501816	0.0436019	0.110592	0.254485	-0.570958	0.16525	-0.697882	0.0502811	-0.197939	0.31002	-2.3382	0.256477	0.512873	0.119565	-0.876154	0.149146	-1.00163	0.125787	-0.9309	0.0385699	--	--	PLAT/LH2 domain
BnaC07T0181300WE	1.65306	0.0482705	0.605481	0.030637	0.0220624	0.371832	-0.359253	0.177434	-0.270607	0.185294	-0.398416	0.204665	-0.877087	0.00060801	-2.11087	0.214933	-0.417285	0.114329	-0.303092	0.0411729	-0.442357	0.092611	0.733095	0.347201	GYF domain protein; K18730 PERQ amino acid-rich with GYF domain-containing protein (A)	PERQ amino acid-rich with GYF domain-containing protein 2 OS=Mus musculus GN=Gigyf2 PE=1 SV=2	GYF domain
BnaA01T0257500WE	-0.0314576	0.311163	0.150189	0.348921	0.216859	0.237526	-0.209919	0.250523	0.351598	0.0295906	0.208187	0.307231	-0.367309	0.0858757	-2.84255	0.281285	0.726278	0.00603837	-0.931434	0.0199598	0.700712	0.0143509	-0.69826	0.0472388	laminin subunit alpha-3-like; K06240 laminin, alpha 3/5 (A)	TSA1-like protein OS=Arabidopsis thaliana GN=NAI2 PE=1 SV=1	--
BnaA10T0154500WE	-1.01103	0.00594027	-0.192519	0.139866	-0.71308	0.0456387	-0.0907466	0.351096	-0.156286	0.287997	0.692738	0.15828	0.459662	0.157247	-2.60556	0.257941	2.77121	0.0375329	-0.455062	0.19715	0.419941	0.175614	-2.11665	0.0215177	--	--	Root cap
BnaA10T0187100WE	-0.269326	0.0183846	0.473891	0.0258089	0.000565836	0.328931	0.485081	0.0136956	0.0740498	0.398377	-0.262299	0.154378	0.260642	0.0619688	-2.45616	0.270697	1.213	0.0564332	-0.00522925	0.314051	0.197162	0.237365	-1.05735	0.038971	--	--	--
BnaC09T0460300WE	0.03237	0.288962	-0.672227	0.0391769	0.0996444	0.41428	0.587583	0.0615998	0.0411057	0.40136	0.486854	0.328986	0.389387	0.209597	-0.0496186	0.178727	-1.85221	0.198571	-0.480975	0.242131	0.143126	0.413196	-0.130241	0.385009	--	--	--
BnaA10T0251400WE	1.43813	0.0242678	0.177369	0.116893	-0.072131	0.271046	-1.553	0.00886622	0.632156	0.0040318	0.137599	0.179302	-0.989316	0.0268507	-3.42418	0.270068	0.217704	0.042512	0.117708	0.371543	0.120419	0.131788	0.218966	0.106596	hypothetical protein; K07466 replication factor A1 (A)	--	--
BnaA09T0234900WE	1.02718	0.0926877	0.0903735	0.30485	0.432183	0.0858881	-0.330101	0.198505	-0.375017	0.0541603	-0.517659	0.0843146	-0.911595	0.00477365	-0.453457	0.191025	-0.0907269	0.378341	-0.1964	0.118702	-0.386427	0.31141	-0.255767	0.147244	plant UBX domain-containing protein 8-like; K18726 FAS-associated factor 2 (A)	Plant UBX domain-containing protein 8 OS=Arabidopsis thaliana GN=PUX8 PE=1 SV=1	UBA-like domain
BnaA02T0065900WE	0.514897	0.185007	0.345335	0.00240259	-0.068886	0.393721	0.212565	0.147997	-0.396291	0.307314	-0.614011	0.251928	0.000188149	0.431814	-1.41741	0.0741275	0.185001	0.270267	-0.291447	0.213691	-0.451006	0.147579	0.314439	0.308323	AGAP003173-PA; K14837 nucleolar protein 12 (A)	Binding partner of ACD11 1 OS=Arabidopsis thaliana GN=BPA1 PE=1 SV=1	RNA recognition motif. (a.k.a. RRM, RBD, or RNP domain)
BnaA02T0133200WE	0.00305293	0.307314	-0.365212	0.181103	0.555794	0.144638	0.615544	0.0817658	0.0161705	0.419547	-0.489115	0.254462	0.684843	0.00678165	0.447587	0.117562	-0.95156	0.313632	1.19264	0.0673482	-1.01413	0.0514897	0.272979	0.329178	--	--	Universal stress protein family
BnaC03T0132700WE	1.09791	0.0217427	0.984575	0.0421737	-0.434865	0.339777	0.219323	0.374307	-0.00859956	0.392161	0.258924	0.34616	-1.01136	0.0632637	0.342044	0.227575	-0.833739	0.0204221	-1.42368	0.0580963	-0.241673	0.234572	0.258096	0.384778	serine/threonine protein kinase, putative (EC:2.7.10.2); K04422 mitogen-activated protein kinase kinase kinase 13 [EC:2.7.11.25] (A)	Serine/threonine-protein kinase CTR1 OS=Arabidopsis thaliana GN=CTR1 PE=1 SV=1	PB1 domain
BnaA03T0182000WE	0.538407	0.141559	1.03228	0.0496688	0.515279	0.0674298	-0.491508	0.0813028	0.168347	0.410925	-0.703083	0.153402	-0.925476	0.0317441	-0.232662	0.317459	-0.227183	0.299623	-0.492661	0.192143	-0.617169	0.090315	0.378448	0.123251	serine/threonine protein kinase, putative (EC:2.7.10.2); K04422 mitogen-activated protein kinase kinase kinase 13 [EC:2.7.11.25] (A)	Serine/threonine-protein kinase CTR1 OS=Arabidopsis thaliana GN=CTR1 PE=1 SV=1	PB1 domain
BnaA03T0323400WE	1.14948	0.0788597	-0.0493467	0.329724	1.15435	0.00458221	0.702326	0.0190791	-0.825059	0.0535248	-0.957313	0.193092	-0.304822	0.325351	-1.68805	0.200509	1.20736	0.080245	-0.69998	0.027355	-0.139775	0.362541	-0.145295	0.417961	--	--	--
BnaA04T0043200WE	-0.0755923	0.392299	0.306517	0.219051	0.0711965	0.378789	-0.0310295	0.419922	-0.0187802	0.15618	-0.00500309	0.299283	-0.736712	0.0155628	-2.64707	0.256444	1.7304	0.0919204	-0.545784	0.0588264	-0.296346	0.21218	-0.811958	0.0494654	uncharacterized LOC104415567; K17398 DNA (cytosine-5)-methyltransferase 3A [EC:2.1.1.37] (A)	Serine/threonine-protein kinase ATM OS=Arabidopsis thaliana GN=ATM PE=2 SV=1	--
BnaA04T0168400WE	-0.0288361	0.427592	-1.16663	0.118687	-0.0177558	0.408876	0.568534	0.0382619	-0.896155	0.0573705	-0.0742918	0.42702	0.605721	0.154258	-1.7438	0.144294	1.10981	0.107667	-1.19829	0.104732	-0.0396762	0.388236	-0.893872	0.103104	60S ribosomal protein L10a-2; K02865 large subunit ribosomal protein L10Ae (A)	60S ribosomal protein L10a-2 OS=Arabidopsis thaliana GN=RPL10AB PE=1 SV=1	Alpha/beta hydrolase family
BnaA06T0028400WE	3.46693	0.0196639	1.32305	0.337833	0.830377	0.192681	-0.487904	0.284033	0.333033	0.37073	-0.0102811	0.312391	-0.659515	0.201464	-0.37608	0.136061	0.763736	0.225478	1.29226	0.18555	-2.35661	0.0926385	2.45899	0.045652	--	--	C2 domain
BnaA03T0003300WE	-0.792888	0.0412593	0.0350639	0.298248	0.521377	0.0530263	0.332748	0.110294	-0.272633	0.0571732	0.616757	0.0906308	-0.263104	0.130583	0.27939	0.212783	0.0826189	0.236603	0.0374124	0.188059	0.698349	0.060909	0.209125	0.281447	--	ACT domain-containing protein ACR12 OS=Arabidopsis thaliana GN=ACR12 PE=2 SV=1	--
BnaC01T0035100WE	-0.256666	0.239663	-0.397484	0.059452	-0.230723	0.177249	0.543628	0.143219	0.302618	0.204695	-0.989218	0.0402969	0.100355	0.396879	-1.04769	0.231758	1.67011	0.0986951	0.112128	0.387356	0.572267	0.0421522	-0.201198	0.262567	Transcription elongation factor SPT6; K11292 transcription elongation factor SPT6 (A)	UPF0587 protein C1orf123 homolog OS=Xenopus laevis PE=2 SV=1	Eukaryotic protein of unknown function (DUF866)
BnaA02T0233800WE	0.221663	0.38706	-1.62792	0.0853199	-0.914164	0.0524278	-0.475356	0.0409383	-0.77539	0.109924	-0.259033	0.356247	-0.510953	0.120921	-1.10339	0.123146	1.61452	0.122878	-0.790341	0.128611	-0.307451	0.11261	-0.627569	0.204536	V-type proton ATPase catalytic subunit A-like; K02145 V-type H+-transporting ATPase subunit A [EC:3.6.3.14] (A)	V-type proton ATPase catalytic subunit A OS=Arabidopsis thaliana GN=VHA-A PE=1 SV=1	ATP synthase alpha/beta family, beta-barrel domain
BnaA07T0128200WE	0.09118	0.212394	0.390395	0.0789848	0.24801	0.0479481	-0.622463	0.0202346	0.126172	0.0662549	0.173016	0.192209	-0.68665	0.0101947	-2.69031	0.285058	1.28782	0.0229266	-0.442913	0.0185369	0.785752	0.0163967	-0.600428	0.120002	V-type proton ATPase subunit B3-like; K02147 V-type H+-transporting ATPase subunit B (A)	V-type proton ATPase subunit B3 OS=Arabidopsis thaliana GN=VHA-B3 PE=2 SV=1	ATP synthase alpha/beta family, beta-barrel domain
BnaA03T0266600WE	0.214054	0.197574	0.100343	0.245084	0.132998	0.263489	-0.184298	0.0941731	0.145671	0.29935	-0.088752	0.30458	-0.503836	0.046982	-2.06783	0.246671	0.742826	0.0123093	0.388823	0.0751897	1.06082	0.0178626	-0.5699	0.160481	V-type proton ATPase subunit E1-like; K02150 V-type H+-transporting ATPase subunit E (A)	V-type proton ATPase subunit E1 OS=Arabidopsis thaliana GN=VHA-E1 PE=1 SV=2	ATP synthase (E/31 kDa) subunit
BnaC05T0547300WE	0.760791	0.0466272	1.22703	0.104292	0.12068	0.334463	-1.43359	0.0792855	0.624035	0.0974097	0.686156	0.0492222	-1.87796	0.0232876	-0.781229	0.0831694	2.12286	0.053411	0.326343	0.122786	0.763325	0.0615591	-1.10487	0.223244	V-type proton ATPase subunit G1; K02152 V-type H+-transporting ATPase subunit G (A)	V-type proton ATPase subunit G1 OS=Arabidopsis thaliana GN=VHA-G1 PE=2 SV=1	Vacuolar (H+)-ATPase G subunit
BnaA03T0400100WE	2.13167	0.0140369	0.787134	0.165189	-0.17873	0.39434	-0.745792	0.140659	1.12825	0.00886622	-0.546858	0.168965	-1.73628	0.00889284	-0.591568	0.166751	0.247056	0.23012	-0.263576	0.300455	-0.702347	0.284996	0.413879	0.282083	vacuolar protein sorting-associated protein 2 homolog 1; K12191 charged multivesicular body protein 2A (A)	Vacuolar protein sorting-associated protein 2 homolog 1 OS=Arabidopsis thaliana GN=VPS2.1 PE=1 SV=2	Snf7
BnaA03T0111900WE	1.49434	0.0083959	0.214611	0.310573	0.207087	0.308965	-1.81058	0.00793206	1.08809	0.0534171	-0.322424	0.220816	-0.679122	0.0902424	-1.98696	0.0627728	1.47724	0.0191996	-1.05673	0.101406	-0.00419916	0.439792	0.288851	0.184551	vacuolar protein sorting-associated protein 24 homolog 1; K12193 charged multivesicular body protein 3 (A)	Vacuolar protein sorting-associated protein 24 homolog 1 OS=Arabidopsis thaliana GN=VPS24-1 PE=1 SV=1	Snf7
BnaA01T0157400WE	1.64094	0.0312986	0.469653	0.0506321	0.0144493	0.413177	-1.08096	0.031419	0.203188	0.402201	-0.825915	0.148953	-0.331969	0.0586075	-1.04369	0.162494	0.00310075	0.306078	0.374544	0.111929	-0.136319	0.426102	-0.344181	0.413765	vacuolar protein sorting-associated protein 32 homolog 2-like; K12194 charged multivesicular body protein 4 (A)	Vacuolar protein sorting-associated protein 32 homolog 2 OS=Arabidopsis thaliana GN=VPS32.2 PE=1 SV=1	Snf7
BnaA03T0403900WE	-0.0723833	0.315345	-0.263425	0.439062	-0.737617	0.343926	0.911414	0.0324599	0.425616	0.243735	0.378673	0.345644	1.19962	0.0697147	-0.158717	0.259271	0.460613	0.256484	-0.57097	0.0867336	0.262805	0.184632	-0.955473	0.092284	CUBN, GB17517; cubilin (intrinsic factor-cobalamin receptor); K14616 cubilin (A)	Vacuolar-sorting receptor 3 OS=Arabidopsis thaliana GN=VSR3 PE=2 SV=1	Complement Clr-like EGF-like
BnaA03T0504300WE	-0.422045	0.105898	0.487716	0.0954092	0.667566	0.0721457	0.79959	0.00519574	-0.0275429	0.435864	1.30385	0.164554	-0.0327143	0.403661	-3.24517	0.199974	0.610666	0.131153	-0.635456	0.176399	-0.128362	0.400729	-0.951547	0.246668	glutamine-rich protein 2-like; K19926 zona pellucida sperm-binding protein 1 (A)	Early nodulin-like protein 2 OS=Arabidopsis thaliana GN=At4g27520 PE=1 SV=1	Plastocyanin-like domain
BnaA03T0217700WE	0.574111	0.00864602	0.283565	0.184035	-0.404132	0.205189	-0.0780046	0.366233	0.701997	0.0418417	-0.685524	0.0341235	-1.18787	0.0248202	-1.32637	0.0885664	-0.527298	0.058326	0.354882	0.264052	-0.346255	0.190235	-0.794151	0.145714	villin-3-like; K05768 gelsolin (A)	Villin-2 OS=Arabidopsis thaliana GN=VLN2 PE=1 SV=2	Villin headpiece domain
BnaC03T0178800WE	0.219371	0.0495909	0.359363	0.193781	-0.185705	0.295227	-0.196859	0.212435	0.530515	0.00460569	-0.487937	0.0255814	-1.17821	0.000669797	-1.83722	0.133614	0.766127	0.0299377	-0.186217	0.2473	0.197174	0.0381331	-0.802275	0.0710768	hypothetical protein; K05761 villin 1 (A)	Villin-2 OS=Arabidopsis thaliana GN=VLN2 PE=1 SV=2	Villin headpiece domain
BnaC01T0059400WE	0.569353	0.0189716	0.686537	0.0949967	0.426849	0.0152142	-0.514985	0.100406	0.595054	0.00665432	-0.160801	0.109089	-0.89922	0.00873003	-2.08824	0.154421	-0.250176	0.129165	-0.230408	0.259845	0.157975	0.205191	-0.485146	0.141663	villin-4-like; K05768 gelsolin (A)	Villin-4 OS=Arabidopsis thaliana GN=VLN4 PE=1 SV=1	Villin headpiece domain
BnaA10T0195800WE	-0.317419	0.00485136	0.705259	0.0213915	-0.31515	0.110192	0.028279	0.327323	-0.271309	0.141151	-0.674968	0.0261569	-0.353122	0.0926133	-3.68371	0.287807	1.68375	0.0205845	-0.286734	0.19098	-0.140049	0.235836	-1.99643	0.0106624	uncharacterized LOC106427234; K12811 ATP-dependent RNA helicase DDX46/PRP5 [EC:3.6.4.13] (A)	WEB family protein At5g16730, chloroplastic OS=Arabidopsis thaliana GN=At5g16730 PE=1 SV=1	Weak chloroplast movement under blue light
BnaA10T0060600WE	1.21533	0.0077165	0.813131	0.0577989	0.8756	0.0572158	-1.57228	0.036132	0.973449	0.0393981	-0.0350781	0.393355	-1.2608	0.00203323	-3.00328	0.237172	1.53336	0.0311344	0.384633	0.0712804	0.250882	0.143226	-0.229357	0.415445	RAN GTPase-activating protein 1-like; K14319 Ran GTPase-activating protein 1 (A)	WPP domain-containing protein 2 OS=Arabidopsis thaliana GN=WPP2 PE=1 SV=1	WPP domain
BnaA08T0045000WE	1.36248	0.00537983	0.797836	0.131722	-0.153575	0.301285	-1.19481	0.0750687	0.803561	0.0474999	0.1911	0.279721	-0.116781	0.337533	-2.7308	0.238578	1.65383	0.095261	-0.17177	0.241802	-0.310534	0.176287	0.194692	0.237681	RAN GTPase-activating protein 1-like; K14319 Ran GTPase-activating protein 1 (A)	WPP domain-containing protein 2 OS=Arabidopsis thaliana GN=WPP2 PE=1 SV=1	WPP domain
BnaA02T0054400WE	1.58801	0.0296986	0.419491	0.12826	0.197495	0.241536	-1.004	0.026525	0.384417	0.211384	0.13902	0.0734824	-0.920217	0.0647802	-2.58345	0.235896	0.0466643	0.180502	0.443066	0.235768	-0.0652576	0.411436	0.575706	0.0775675	uncharacterized LOC103703781; K16903 L-tryptophan---pyruvate aminotransferase [EC:2.6.1.99] (A)	--	Protein of unknown function (DUF1421)
BnaA09T0100100WE	-0.481732	0.0294915	0.562865	0.0803567	-0.226002	0.0905097	0.52071	0.0067378	0.505591	0.0392775	0.811438	0.103431	-0.0625096	0.276476	-3.69658	0.289439	1.98344	0.0636192	-0.806144	0.010179	0.125031	0.366935	-0.320121	0.245604	hypothetical protein; K01062 platelet-activating factor acetylhydrolase [EC:3.1.1.47] (A)	Zinc finger CCCH domain-containing protein 19 OS=Arabidopsis thaliana GN=NERD PE=1 SV=3	GYF domain
BnaA07T0064000WE	0.35887	0.1578	0.567893	0.114746	-0.126185	0.324957	-0.311535	0.215144	0.412422	0.0620576	-0.708782	0.133525	-1.13371	0.00693721	-0.901216	0.00705703	1.05333	0.0974018	-0.685635	0.0221895	0.0662366	0.346616	-0.492811	0.185025	BiP; mediator of RNA polymerase II transcription subunit 37f; K09490 heat shock 70kDa protein 5 (A)	Mediator of RNA polymerase II transcription subunit 37f OS=Arabidopsis thaliana GN=MED37F PE=1 SV=2	Hsp70 protein
BnaC04T0041800WE	-0.23038	0.176526	-0.409823	0.102397	-0.05979	0.330505	-1.14229	0.0381168	0.0693827	0.0273297	0.328325	0.0712318	-0.864921	0.0406298	-3.63575	0.239358	2.77955	0.0398708	0.590775	0.0722141	1.02713	0.0574737	-0.178426	0.37846	--	Defensin-like protein 2 OS=Sinapis alba PE=1 SV=2	Scorpion toxin-like domain
BnaA05T0281400WE	1.14421	0.0542823	0.0737348	0.254356	-0.745104	0.0401925	-0.154927	0.239554	0.130707	0.329386	-0.267509	0.330666	-0.494596	0.0323275	-3.43698	0.183086	0.0909715	0.235048	0.0853517	0.326822	-0.285386	0.25273	0.232829	0.403107	acyl-CoA-binding protein-like; K08762 diazepam-binding inhibitor (GABA receptor modulator, acyl-CoA-binding protein) (A)	Acyl-CoA-binding protein OS=Brassica napus PE=3 SV=1	Acyl CoA binding protein
BnaA09T0013600WE	-0.21403	0.204557	-0.257147	0.142496	0.268339	0.107004	-0.0781433	0.326121	0.177202	0.180654	0.659031	0.0403478	0.10546	0.152279	-2.37556	0.223348	1.414	0.0274668	0.157135	0.251808	0.410913	0.0905869	-0.50187	0.272415	S-adenosylmethionine synthase; K00789 S-adenosylmethionine synthetase [EC:2.5.1.6] (A)	S-adenosylmethionine synthase OS=Brassica rapa subsp. pekinensis GN=SAMS PE=2 SV=1	S-adenosylmethionine synthetase, N-terminal domain
BnaC02T0362600WE	0.866202	0.0746867	0.187767	0.070351	1.13692	0.00764194	0.493473	0.0826265	-0.199014	0.205266	1.18876	0.055114	-1.61441	0.109869	-3.56896	0.239237	0.595121	0.224398	0.0153894	0.376958	0.268018	0.222294	-1.15028	0.100014	rbcL, BRNAC_p029; ribulose-1,5-bisphosphate carboxylase/oxygenase large subunit; K01601 ribulose-bisphosphate carboxylase large chain [EC:4.1.1.39] (A)	Ribulose bisphosphate carboxylase large chain OS=Brassica oleracea GN=rbcL PE=3 SV=1	Ribulose bisphosphate carboxylase large chain, N-terminal domain
BnaC08T0039500WE	0.600314	0.29938	-1.9399	0.108727	-1.37259	0.0156115	-0.0820575	0.275601	-0.79367	0.149642	-0.709795	0.285481	0.835787	0.087995	1.12477	0.270424	0.557641	0.103622	-1.56307	0.124331	-0.0483041	0.424089	-1.61813	0.254501	adenosylhomocysteinase 1-like; K01251 adenosylhomocysteinase [EC:3.3.1.1] (A)	Adenosylhomocysteinase 1 OS=Arabidopsis thaliana GN=SAHH1 PE=1 SV=1	S-adenosyl-L-homocysteine hydrolase, NAD binding domain
BnaC05T0531300WE	0.627278	0.206581	1.02201	0.0658098	1.46927	0.0134729	-1.92923	0.0491451	1.57213	0.0405766	-0.109807	0.407752	-0.511121	0.273862	-2.93459	0.210002	1.82131	0.0859916	0.303635	0.224402	0.491089	0.143249	0.172695	0.389038	--	--	--
BnaA08T0177700WE	-0.250351	0.243997	-0.57672	0.0394972	-0.100323	0.268746	-0.696012	0.0261839	-0.0958091	0.336625	0.591276	0.0716759	-0.876677	0.0385813	-0.930772	0.252575	1.02409	0.0360976	0.394371	0.113634	0.219998	0.0950199	-0.340743	0.214991	cysteine proteinase RD19a-like; K01373 cathepsin F [EC:3.4.22.41] (A)	Cysteine proteinase RD19a OS=Arabidopsis thaliana GN=RD19A PE=2 SV=1	Cathepsin propeptide inhibitor domain (I29)
BnaA05T0176100WE	0.127148	0.307253	-0.750626	0.15388	-0.837305	0.0345158	-0.0682958	0.376453	-0.303963	0.263549	0.396912	0.181172	-0.399493	0.057565	-1.85086	0.245422	1.36494	0.145265	-0.990418	0.16687	0.651982	0.092413	-1.76009	0.0306655	tubulin alpha-2 chain-like; K07374 tubulin alpha (A)	Tubulin alpha-4 chain OS=Arabidopsis thaliana GN=TUBA4 PE=2 SV=2	Tubulin C-terminal domain

## Sheet: (5A) Parent 7DPI
Table S2-5A Differentially accumulated proteins (DAP) between control (CC) and inoculated (In), In/CC clubroot susceptible and In/CC clubroot resistant lines at 7 DPI, these are proteins with shared pattern of regulation (either increase or decrease in abundance) in parental lines. PR = parent, IR = Inoculated resistant line, CR = control resistant line, IS = inoculated susceptible line, and CS =…
Protein ID	Average Log2 Fold Change (PR7IR_PR7CR)	qvalue (PR7IR_PR7CR)	Average Log2 Fold Change (PR7IS_PR7CS)	qvalue(PR7IS_PR7CS)	Annotation
Commonly Increased
BnaC06T0439800WE	1.13616	0.00882207	0.529344	0.0389575	Dehydrin
BnaA07T0239200WE	0.79977	0.0112139	1.39167	0.0101812	Dehydrin
BnaA09T0207200WE	0.515203	0.0470298	1.46683	0.0156337	NADH dehydrogenase [ubiquinone] 1 beta subcomplex subunit 7; K03963 NADH dehydrogenase (ubiquinone) 1 beta subcomplex subunit 7 (A)
BnaC06T0291300WE	2.31707	0.00501777	2.54552	0.0341659	Dehydrin
Commonly Decreased
BnaA02T0044300WE	-4.48704	0.0230633	-4.06414	0.0247147	cysteine proteinase inhibitor 1-like; K13899 cystatin-C (A)
BnaA05T0316500WE	-0.787018	0.0343814	-2.08268	0.00449744	phosphatidylinositol 3,4,5-trisphosphate 3-phosphatase and dual-specificity protein phosphatase PTEN-like; K01110 phosphatidylinositol-3,4,5-trisphosphate 3-phosphatase and dual-specificity protein phosphatase PTEN [EC:3.1.3.16 3.1.3.48 3.1.3.67] (A)
BnaA02T0194600WE	-0.744588	0.0129638	-1.34601	0.0336447	Peptidase inhibitor I9
BnaC04T0592600WE	-1.64226	0.0316118	-1.33551	0.00409022	Remorin, N-terminal region
BnaA07T0056700WE	-0.346694	0.0158894	-1.32074	0.0461247	60S ribosomal protein L5-1; K02932 large subunit ribosomal protein L5e (A)
BnaC05T0015600WE	-2.67514	0.0101102	-1.26804	0.0496411	uncharacterized protein OsI_027940-like; K15730 cytosolic prostaglandin-E synthase [EC:5.3.99.3] (A)
BnaC03T0627000WE	-0.947093	0.0148018	-1.2642	0.0492506	gak; cyclin G associated kinase; K08855 cyclin G-associated kinase [EC:2.7.11.1] (A)
BnaC06T0068300WE	-2.20713	0.0401809	-1.21977	0.0342273	heat shock 70 kDa protein 14-like; K09489 heat shock 70kDa protein 4 (A)
BnaA07T0321100WE	-0.901134	0.0169123	-0.955869	0.0138216	peroxidase 12; K00430 peroxidase [EC:1.11.1.7] (A)
BnaA09T0388200WE	-1.07694	0.0274441	-0.933519	0.0274703	uncharacterized LOC103329149; K19307 25S rRNA (uracil2634-N3)-methyltransferase [EC:2.1.1.313] (A)
BnaC08T0316200WE	-1.92853	0.0039615	-0.931437	0.00484393	hypothetical protein; K02183 calmodulin (A)
BnaC09T0007800WE	-1.65572	0.0253687	-0.90376	0.0468888	60S acidic ribosomal protein P1-2; K02942 large subunit ribosomal protein LP1 (A)
BnaC05T0451100WE	-0.550592	0.0112393	-0.884484	0.0224741	phosphoglycerate kinase 1, chloroplastic; K00927 phosphoglycerate kinase [EC:2.7.2.3] (A)
BnaC07T0186300WE	-0.692923	0.00775806	-0.793801	0.0370052	ras GTPase-activating protein-binding protein 1; K17265 Ras GTPase-activating protein-binding protein 1 [EC:3.6.4.12 3.6.4.13] (A)
BnaA07T0187000WE	-0.896744	0.00884079	-0.78	0.0274553	ferritin-3, chloroplastic-like; K00522 ferritin heavy chain [EC:1.16.3.2] (A)
BnaA07T0352700WE	-0.851364	0.00574345	-0.697594	0.00800277	26S proteasome non-ATPase regulatory subunit 3 homolog B; K03033 26S proteasome regulatory subunit N3 (A)
BnaA07T0064000WE	-1.13371	0.00693721	-0.685635	0.0221895	BiP; mediator of RNA polymerase II transcription subunit 37f; K09490 heat shock 70kDa protein 5 (A)
BnaA09T0356200WE	-0.954234	0.0035331	-0.676765	0.0184309	far upstream element-binding protein 2; K13210 far upstream element-binding protein (A)
BnaA07T0277800WE	-1.17016	0.0160206	-0.613792	0.0129574	LETM1 and EF-hand domain-containing protein 1, mitochondrial; K17800 LETM1 and EF-hand domain-containing protein 1, mitochondrial (A)
BnaC03T0112700WE	-0.738265	0.0169888	-0.603035	0.0222795	mediator of RNA polymerase II transcription subunit 37f-like; K09490 heat shock 70kDa protein 5 (A)
BnaC07T0248000WE	-0.913631	0.0042003	-0.574421	0.0324746	probable ADP-ribosylation factor GTPase-activating protein AGD9; K12493 ADP-ribosylation factor GTPase-activating protein 2/3 (A)
BnaC04T0271000WE	-0.977453	0.0017571	-0.546404	0.00512739	eukaryotic translation initiation factor 4G-like; K03260 translation initiation factor 4G (A)
BnaC02T0087300WE	-0.773173	0.0155097	-0.5325	0.0392298	elongation factor 1-beta 2; K03232 elongation factor 1-beta (A)
BnaC04T0395100WE	-0.526269	0.00870178	-0.52337	0.00541133	heterogeneous nuclear ribonucleoprotein 1-like; K12741 heterogeneous nuclear ribonucleoprotein A1/A3 (A)
BnaC06T0073700WE	-0.61697	0.0215766	-0.512188	0.00793978	dihydrolipoyllysine-residue acetyltransferase component 3 of pyruvate dehydrogenase complex, mitochondrial; K00627 pyruvate dehydrogenase E2 component (dihydrolipoamide acetyltransferase) [EC:2.3.1.12] (A)

## Sheet: (5B) Parent 14 DPI
Table S2-5B Differentially accumulated proteins (DAP) between control (CC) and inoculated (In), In/CC clubroot susceptible and In/CC clubroot resistant lines at 14 DPI, these are proteins with shared pattern of regulation (either increase or decrease in abundance) in parental lines. No shared proteins were detected at this time point. PR = parent, IR = Inoculated resistant line, CR = control resi…
Commonly Increased
Protein ID	Average Log2 Fold Change (pg14IR_pg14CR)	qvalue (pg14IR_pg14CR)	Average Log2 Fold Change (PG14IS_PG14CS)	qvalue (PG14IS_PG14CS)	Annotation
NONE	NONE	NONE	NONE	NONE	NONE

## Sheet: (5C) Parent 21 DPI
Table S2-5C Differentially accumulated proteins (DAP) between control (CC) and inoculated (In), In/CC clubroot susceptible and In/CC clubroot resistant lines at 21 DPI, these are proteins with shared pattern of regulation (either increase or decrease in abundance) in parental lines. PR = parent, IR = Inoculated resistant line, CR = control resistant line, IS = inoculated susceptible line, and CS …
Protein ID	Average Log 2 Fold Change (PR21IR_PR21CR)	qvalue(PR21IR_PR21CR)	Average Log2 Fold Change (PR21IS_PR21CS)	qvalue(PR21IS_PR21CS)	Annotation
BnaA01T0249300WE	2.02047	0.0394189	0.666435	0.0176705	Stress responsive A/B Barrel Domain

## Sheet: (4A) Progeny 7 DPI
Table S2-4A Differentially accumulated proteins (DAP) between control (CC) and inoculated (In), In/CC clubroot susceptible and In/CC clubroot resistant lines at 7 DPI, these are proteins with shared pattern of regulation (either increase or decrease in abundance) in progeny lines. PG = progeny; IR = Inoculated resistant line, CR = control resistant line, IS = inoculated susceptible line, and CS =…
Protein ID	Average Log2 Fold Change (PG7IR_PG7CR)	qvalue (PG7IR_PG7CR)	Average Log2 Fold Change (PG7IS_PG7CS)	qvalue (PG7IS_PG7CS)	Annotation
Commonly Increased
BnaA05T0321000WE	1.52113	0.00772389	0.617878	0.0253083	Putative lipid-transfer protein DIR1 OS=Arabidopsis thaliana GN=DIR1 PE=1 SV=1
BnaA02T0365700WE	0.782394	0.0451015	0.664867	0.0171434	pre-mRNA-splicing factor SYF1; K12867 pre-mRNA-splicing factor SYF1 (A)
BnaA06T0336500WE	2.38189	0.044493	0.783049	0.00570365	putative cysteine-rich receptor-like protein kinase 35; K04733 interleukin-1 receptor-associated kinase 4 [EC:2.7.11.1] (A)
BnaA03T0091900WE	0.659212	0.0343816	0.893679	0.00529071	--
BnaC09T0495100WE	1.39322	0.0366151	0.930087	0.00429708	nascent polypeptide-associated complex subunit alpha-like protein 3; K03626 nascent polypeptide-associated complex subunit alpha (A)
BnaA06T0394200WE	1.20146	0.00500284	0.930197	0.000490397	peptidyl-prolyl cis-trans isomerase FKBP15-2; K09569 FK506-binding protein 2 [EC:5.2.1.8] (A)
Commonly Decreased
BnaC02T0029600WE	-0.652265	0.000636331	-1.46762	0.00200507	GFAP; glial fibrillary acidic protein; K05640 glial fibrillary acidic protein (A)
BnaA02T0335400WE	-1.12526	0.00832938	-1.23626	0.0138071	aquaporin TIP1-2; K09873 aquaporin TIP (A)
BnaA01T0301400WE	-1.16075	0.00505059	-0.688978	0.0110103	uncharacterized LOC101250545; K11426 SET and MYND domain-containing protein (A)
BnaC01T0221300WE	-0.641053	0.0236268	-0.547977	0.0477333	60S ribosomal protein L13-2; K02873 large subunit ribosomal protein L13e (A)
BnaC09T0360500WE	-0.981275	0.00467171	-0.401961	0.0457156	DNA ligase 1-like; K17046 protein DEK (A)
BnaA03T0194300WE	-0.885083	0.0203211	-0.344976	0.0166603	ADP-ribosylation factor GTPase-activating protein AGD7-like; K12492 ADP-ribosylation factor GTPase-activating protein 1 (A)

## Sheet: PG = progeny; IR = Inoculated r
Table S2-4B Differentially accumulated proteins (DAP) between control (CC) and inoculated (In), In/CC clubroot susceptible and In/CC clubroot resistant lines at 14 DPI, these are proteins with shared pattern of regulation (either increase or decrease in abundance) in progeny lines. PG = progeny; IR = Inoculated resistant line, CR = control resistant line, IS = inoculated susceptible line, and CS …
Protein ID	Average Log2 Fold Change (pg14IR_pg14CR)	qvalue (pg14IR_pg14CR)	Average Log2 Fold Change (PG14IS_PG14CS)	qvalue (PG14IS_PG14CS)	Annotation
Commonly Increased
BnaA06G0336500WE	3.92805	0.000703555	0.20489	0.020593	putative cysteine-rich receptor-like protein kinase 35; K04733 interleukin-1 receptor-associated kinase 4 [EC:2.7.11.1] (A)
BnaA02G0101300WE	0.884765	0.0107598	0.526269	0.0373584	thiol protease aleurain-like; K01366 cathepsin H [EC:3.4.22.16] (A)
BnaA01G0141100WE	1.80818	0.0145531	0.536748	0.0213433	chaperone protein ClpC2, chloroplastic; K03696 ATP-dependent Clp protease ATP-binding subunit ClpC (A)
BnaA01G0006100WE	1.40472	0.0388094	0.584682	0.00110398	26S proteasome non-ATPase regulatory subunit 2 homolog A-like; K03028 26S proteasome regulatory subunit N1 (A)
BnaA04G0071400WE	0.603295	0.0462269	0.645355	0.034846	dihydrolipoyllysine-residue acetyltransferase component 1 of pyruvate dehydrogenase complex, mitochondrial-like; K00627 pyruvate dehydrogenase E2 component (dihydrolipoamide acetyltransferase) [EC:2.3.1.12] (A)
BnaA10G0031600WE	0.89389	0.0208736	0.692483	0.0305148	ubiquitin carboxyl-terminal hydrolase 2-like; K11844 ubiquitin carboxyl-terminal hydrolase 16/45 [EC:3.4.19.12] (A)
BnaA01G0081100WE	0.459016	0.0279049	0.722687	0.000327371	myb-like protein X; K17046 protein DEK (A)
BnaA03G0375200WE	0.880715	0.0474571	1.0155	0.0253083	--
BnaA02G0196100WE	0.689131	0.0390229	1.03493	0.00376565	patellin-3-like; K19996 phosphatidylinositol transfer protein SFH5 (A)
Commonly decreased
BnaA02G0367000WE	-2.1272	0.0408988	-0.947581	0.016402	bifunctional L-3-cyanoalanine synthase/cysteine synthase D2; K01738 cysteine synthase A [EC:2.5.1.47] (A)
BnaC09G0458100WE	-1.46331	0.0121572	-0.76131	0.0401239	glutamate dehydrogenase 1-like; K00261 glutamate dehydrogenase (NAD(P)+) [EC:1.4.1.3] (A)
BnaA02G0166100WE	-2.13879	0.029027	-0.255576	0.0156865	60S ribosomal protein L17-2; K02880 large subunit ribosomal protein L17e (A)

## Sheet: (4C) Progeny 21 DPI
Table S2-4C Differentially accumulated proteins (DAP) between control (CC) and inoculated (In), In/CC clubroot susceptible and In/CC clubroot resistant lines at 21 DPI, these are proteins with shared pattern of regulation (either increase or decrease in abundance) in progeny lines. PG = progeny; IR = Inoculated resistant line, CR = control resistant line, IS = inoculated susceptible line, and CS …
Protein ID	Average Log2 Fold Change (PG21IR_PG21CR)	qvalue(PG21IR_PG21CR)	Average Log2 Fold Change (PG21IS_PG21CS)	qvalue (PG21IS_PG21CS)	Annotation
Commonly decreased
BnaA04T0150600WE	-0.765228	0.0266139	-0.813403	0.0491477	leucine aminopeptidase 1; K01255 leucyl aminopeptidase [EC:3.4.11.1] (A)
Commonly increased
BnaC04T0098000WE	0.596053	0.0418911	0.739442	0.0262873	hypothetical protein; K00789 S-adenosylmethionine synthetase [EC:2.5.1.6] (A)
[truncated: 4 more rows]
