# Supplementary material for: A Proteome-Level Investigation Into Plasmodiophora brassicae Resistance in Brassica napus Canola
Source: Front Plant Sci. 2022 Mar 24;13:860393. doi: 10.3389/fpls.2022.860393 (PMC8988049; doi:10.3389/fpls.2022.860393)
Supplement: Supplementary file 4 [file Table_3.XLSX]

## Sheet: 784 All CR vs CS Lines
Table S3. Differentially accumulated proteins (DAP) at all three time points between inoculated- CR/CS progeny and CR/CS parent. PR = Parent; PG = progeny; IR = Inoculated resistant line, CR = control resistant line, IS = inoculated susceptible line, and CS = control susceptible line.
Protein ID	Average Log2 Fold Change (PG7IR_PG7IS)	qvalue (PG7IR_PG7IS)	Average Log2 Fold Change (PG14IR_PG14IS)	qvalue (pg14)	Average Log2 Fold Change (PG21IR_PG21IS)	qvalue(PG21IR_PG21IS)	Average Log2 Fold Change (PR7IR_PR7IS)	qvalue (PR7IR_PR7IS)	Average Log2 Fold Change (PR14IR_PR14IS)	qvalue (PR14IR_PR14IS)	Average Log2 Fold Change (PR21IR_PR21IS)	qvalue(PR21IR_PR21IS)	Kegg	Swissport	Pfam
BnaA03T0081400WE	-0.155956	0.281026	-0.515964	0.0633326	-1.51574	0.0207605	0.211056	0.269677	0.210932	0.261654	0.662961	0.0314899	--	Lamin-like protein OS=Arabidopsis thaliana GN=At5g15350 PE=1 SV=1	Plastocyanin-like domain
BnaA03T0093400WE	0.516451	0.264147	0.181018	0.410113	-0.305997	0.311611	-0.305543	0.35068	-1.2553	0.0435425	-0.791188	0.0720046	--	Anamorsin homolog OS=Arabidopsis thaliana GN=At5g18400 PE=1 SV=1	Cytokine-induced anti-apoptosis inhibitor 1, Fe-S biogenesis
BnaA03T0267600WE	0.0379228	0.268425	-1.70776	0.00159805	-0.378639	0.325546	1.10863	0.052794	-0.0660976	0.404605	-1.85539	0.0395884	--	RNA polymerase II transcriptional coactivator KELP OS=Arabidopsis thaliana GN=KELP PE=1 SV=1	DEK C terminal domain
BnaA03T0284500WE	-0.152841	0.345519	-1.58504	0.0246165	0.274816	0.173652	0.665758	0.0179721	-0.0521773	0.338196	-0.330141	0.380227	--	Nitrogen regulatory protein P-II homolog OS=Arabidopsis thaliana GN=GLB1 PE=1 SV=1	Nitrogen regulatory protein P-II
BnaA05T0084500WE	-1.72776	0.0863792	-2.05397	0.00585415	-0.21822	0.367529	0.238678	0.375475	-0.607458	0.212457	-0.118567	0.158512	--	--	ML domain
BnaA05T0115100WE	-0.0121811	0.358612	0.46214	0.00235313	0.954946	0.00805052	0.321116	0.134607	0.0266796	0.383107	0.948121	0.0410477	--	--	--
BnaA09T0556700WE	-1.56116	0.104873	-0.670587	0.0321672	-1.05736	0.123054	-0.671817	0.254403	-0.826077	0.148563	0.438673	0.30202	--	--	--
BnaA10T0130500WE	-0.0960245	0.272104	-0.580302	0.0351065	-0.104123	0.438972	0.532953	0.0486094	0.132226	0.324434	0.57373	0.213285	--	Calmodulin-binding protein 60 B OS=Arabidopsis thaliana GN=CBP60B PE=2 SV=1	Calmodulin binding protein-like
BnaC02T0243900WE	0.309748	0.15573	0.422334	0.0329029	-0.23014	0.193287	-0.118523	0.371079	-0.189854	0.23893	0.698812	0.131694	--	MLP-like protein 28 OS=Arabidopsis thaliana GN=MLP28 PE=1 SV=1	Pathogenesis-related protein Bet v I family
BnaC03T0307400WE	-0.0478081	0.193491	-0.396714	0.166013	0.226283	0.214486	0.412495	0.0492767	-0.0748921	0.249402	-1.0426	0.20237	--	--	--
BnaC09T0399400WE	0.6101	0.317055	0.443988	0.202434	0.595868	0.00687256	-0.587059	0.378805	0.0712492	0.157222	-0.237999	0.166501	--	--	--
BnaA07T0239200WE	1.28346	0.000283059	-2.19362	0.071342	-1.04397	0.0473156	0.691558	0.0339026	0.566061	0.125207	-1.12164	0.176351	--	Dehydrin ERD14 OS=Arabidopsis thaliana GN=ERD14 PE=1 SV=1	Dehydrin
BnaA06T0285800WE	1.90114	0.00139547	0.0495408	0.397776	0.343336	0.114295	-0.151597	0.266307	-0.859308	0.101786	-0.171216	0.296304	--	Non-specific lipid-transfer protein-like protein At5g64080 OS=Arabidopsis thaliana GN=At5g64080 PE=1 SV=1	Probable lipid transfer
BnaA03T0144100WE	0.424117	0.00215581	-0.0670311	0.389107	0.453287	0.0993776	0.548277	0.0403921	-0.124423	0.198711	-0.569904	0.29511	--	--	--
BnaC09T0216600WE	1.36806	0.00341	1.19492	0.0341741	-0.332723	0.250949	2.52781	0.030963	0.495699	0.132039	1.61029	0.29119	--	Uncharacterized protein At5g39570 OS=Arabidopsis thaliana GN=At5g39570 PE=1 SV=1	--
BnaA07T0354800WE	0.822563	0.00376565	-0.88382	0.0573929	-0.30908	0.150279	0.23422	0.268011	-0.488545	0.107637	-1.23999	0.120256	--	Dehydrin ERD14 OS=Arabidopsis thaliana GN=ERD14 PE=1 SV=1	Dehydrin
BnaA06T0421200WE	1.19677	0.00379919	-0.825844	0.201786	-0.340348	0.175488	0.237051	0.155405	-0.388387	0.0833117	-0.815359	0.291814	--	--	Plant specific eukaryotic initiation factor 4B
BnaA05T0409100WE	0.495872	0.00381141	-0.0758433	0.093634	0.438363	0.0980253	0.132137	0.247624	-0.258408	0.0415299	0.837193	0.0640769	--	Uncharacterized protein At5g01610 OS=Arabidopsis thaliana GN=At5g01610 PE=1 SV=1	Protein of unknown function, DUF538
BnaA03T0230400WE	1.00077	0.0043685	0.537729	0.0267382	0.382764	0.198303	0.191857	0.0981521	-0.119762	0.175474	0.278758	0.217347	--	Uclacyanin-2 OS=Arabidopsis thaliana GN=At2g44790 PE=1 SV=1	Plastocyanin-like domain
BnaC09T0127400WE	1.49721	0.00476568	-0.333971	0.27309	0.207077	0.341676	0.0454514	0.43482	-0.919006	0.0641074	-0.0539626	0.32635	--	Non-specific lipid-transfer protein 8 OS=Arabidopsis thaliana GN=LTP8 PE=3 SV=1	Protease inhibitor/seed storage/LTP family
BnaA02T0230500WE	0.898888	0.00504515	-0.0381011	0.385009	-0.124155	0.285918	-0.503509	0.0934521	-0.710046	0.0820805	-1.7128	0.0178887	--	Alpha-ketoglutarate-dependent dioxygenase alkB homolog 2 OS=Arabidopsis thaliana GN=ALKBH2 PE=2 SV=2	Protein of unknown function (DUF4057)
BnaA07T0149800WE	1.07909	0.0055649	1.01475	0.0434352	0.27619	0.313331	-0.760231	0.054719	-1.2535	0.0216062	-0.265567	0.0799121	--	Uncharacterized protein At2g27730, mitochondrial OS=Arabidopsis thaliana GN=At2g27730 PE=1 SV=1	--
BnaA03T0003400WE	1.95774	0.00694002	0.870128	0.078578	1.19385	0.00589409	0.207411	0.31832	-0.204113	0.296755	0.375309	0.235258	--	--	Mitochondrial ATPase inhibitor, IATP
BnaA04T0275900WE	1.02927	0.00727752	0.238495	0.130884	-0.128769	0.443758	-0.225325	0.409169	-0.241588	0.117163	0.240515	0.156285	--	Remorin OS=Arabidopsis thaliana GN=DBP PE=1 SV=1	Remorin, N-terminal region
BnaA03T0383800WE	2.49316	0.00741834	2.24504	0.0559378	0.594429	0.0618693	-0.59563	0.0506591	-0.349316	0.0824436	1.14446	0.00897481	--	Non-specific lipid-transfer protein-like protein At2g13820 OS=Arabidopsis thaliana GN=At2g13820 PE=1 SV=1	Probable lipid transfer
BnaC04T0603200WE	1.64569	0.00757004	1.52688	0.0300567	0.0557517	0.335586	-1.01942	0.0839464	-0.272768	0.102883	0.505127	0.239252	--	Protein YLS3 OS=Arabidopsis thaliana GN=YLS3 PE=2 SV=1	Probable lipid transfer
Bnascaffold286T0007200WE	1.38001	0.00770465	0.558693	0.130746	0.0530791	0.3915	-0.253379	0.170984	-0.39249	0.178605	-0.34482	0.256453	--	Alpha-ketoglutarate-dependent dioxygenase alkB homolog 2 OS=Arabidopsis thaliana GN=ALKBH2 PE=2 SV=2	Protein of unknown function (DUF4057)
BnaA03T0402800WE	1.57584	0.00869929	1.00686	0.0659636	1.36442	0.00998885	-0.136507	0.136529	-0.15216	0.270561	0.871367	0.0593992	--	Non-specific lipid-transfer protein-like protein At2g13820 OS=Arabidopsis thaliana GN=At2g13820 PE=1 SV=1	Probable lipid transfer
Bnascaffold2904T0004300WE	-1.75218	0.0111232	-0.223482	0.147429	-0.225975	0.398742	0.664315	0.0242751	0.114197	0.27619	-0.757446	0.256873	--	BSD domain-containing protein 1 OS=Danio rerio GN=bsdc1 PE=1 SV=1	BSD domain
BnaC06T0291300WE	0.324662	0.0121625	-2.35412	0.0739559	-0.8974	0.136466	0.0962053	0.244515	1.90127	0.0855452	-3.84489	0.143478	--	Dehydrin ERD14 OS=Arabidopsis thaliana GN=ERD14 PE=1 SV=1	Dehydrin
BnaA02T0359100WE	-0.599803	0.0123603	-0.043223	0.395272	0.897977	0.0197987	0.593186	0.121012	0.344647	0.164993	0.969998	0.0317949	--	Uncharacterized protein At5g48480 OS=Arabidopsis thaliana GN=At5g48480 PE=1 SV=1	--
BnaC03T0302500WE	1.42019	0.0133119	0.490464	0.261183	-1.21053	0.0040269	0.0375813	0.247045	-0.358552	0.24138	1.18946	0.226489	--	Auxin-induced in root cultures protein 12 OS=Arabidopsis thaliana GN=AIR12 PE=1 SV=3	Protein of unknown function (DUF568)
BnaC04T0062100WE	1.42618	0.013875	0.302334	0.209075	0.0778536	0.360162	-0.591735	0.0612378	-0.678159	0.0668252	-0.109612	0.422204	--	Remorin OS=Arabidopsis thaliana GN=DBP PE=1 SV=1	Remorin, N-terminal region
BnaC02T0298300WE	1.14942	0.0140776	0.455794	0.123428	0.502272	0.0170351	-0.498815	0.0408067	-0.691852	0.082098	-0.480919	0.0698889	--	Alpha-ketoglutarate-dependent dioxygenase alkB homolog 2 OS=Arabidopsis thaliana GN=ALKBH2 PE=2 SV=2	Protein of unknown function (DUF4057)
BnaC08T0126300WE	0.730588	0.0144699	0.407067	0.106519	-0.35827	0.23178	0.0639755	0.347679	-0.449628	0.189805	-0.173981	0.35338	--	Proton pump-interactor 1 OS=Arabidopsis thaliana GN=PPI1 PE=1 SV=2	--
BnaC04T0201500WE	0.66614	0.0148524	0.518897	0.173349	0.188892	0.287713	-0.537038	0.052581	-0.714124	0.00716438	0.490905	0.115525	--	Uncharacterized protein At2g27730, mitochondrial OS=Arabidopsis thaliana GN=At2g27730 PE=1 SV=1	--
BnaC02T0522100WE	1.25005	0.0155068	0.152209	0.324129	0.537426	0.0971073	0.275562	0.286864	-1.51823	0.122684	0.613813	0.361149	--	Non-specific lipid-transfer protein-like protein At5g64080 OS=Arabidopsis thaliana GN=At5g64080 PE=1 SV=1	Probable lipid transfer
BnaC08T0182500WE	0.818681	0.0174128	1.17337	0.0428525	0.660088	0.188748	-0.0749263	0.259298	-0.258899	0.113078	1.87924	0.108291	--	--	--
BnaA09T0229800WE	2.07197	0.0181714	1.43545	0.0578195	1.1953	0.0192774	-0.218522	0.284442	-0.880334	0.0230458	-0.328854	0.208674	--	--	--
BnaA04T0134200WE	0.837592	0.0185324	0.622638	0.064916	0.61337	0.0092554	-0.541808	0.0392107	-0.718374	0.023566	0.170544	0.163173	--	Probable ATP synthase 24 kDa subunit, mitochondrial OS=Arabidopsis thaliana GN=At2g21870 PE=1 SV=1	--
BnaA04T0022600WE	1.20427	0.018967	0.788812	0.0605492	0.0383143	0.363135	-0.340976	0.212619	-0.609868	0.129422	-0.0660338	0.323756	--	Protein YLS3 OS=Arabidopsis thaliana GN=YLS3 PE=2 SV=1	Probable lipid transfer
Bnascaffold2904T0015800WE	-3.10024	0.0197143	1.44448	0.418566	0.685835	0.194373	0.639646	0.142695	1.16233	0.389743	1.48312	0.292919	--	--	--
BnaA07T0303300WE	0.919919	0.0203141	0.629565	0.034993	0.25251	0.278062	-0.636211	0.0455903	-0.6845	0.0386602	-0.222613	0.393641	--	--	cAMP-regulated phosphoprotein/endosulfine conserved region
BnaA03T0135900WE	2.034	0.0205526	0.126486	0.30377	-0.459344	0.353514	0.287436	0.21812	1.89411	0.0693616	-1.94362	0.0567128	--	--	C2 domain
BnaA08T0043100WE	0.657512	0.0210012	0.459252	0.168221	0.165382	0.214084	0.335949	0.063649	-0.555939	0.0145819	-0.6878	0.0615899	--	Succinate dehydrogenase subunit 5, mitochondrial OS=Arabidopsis thaliana GN=SDH5 PE=1 SV=1	Domain of unknown function (DUF4370)
BnaC04T0041800WE	1.21577	0.0222514	0.980523	0.0200231	0.623536	0.0321124	-0.239929	0.206954	-1.29612	0.00102249	1.05296	0.193335	--	Defensin-like protein 2 OS=Sinapis alba PE=1 SV=2	Scorpion toxin-like domain
BnaA05T0059900WE	1.15921	0.0250564	1.39431	0.0572052	0.96876	0.0405353	-0.722122	0.0612397	-0.639251	0.0397385	0.297061	0.0877998	--	Protein FATTY ACID EXPORT 3, chloroplastic OS=Arabidopsis thaliana GN=FAX3 PE=2 SV=2	Transmembrane proteins 14C
BnaA03T0009200WE	1.07321	0.0272464	0.578178	0.0885671	-0.0795797	0.416711	-0.781145	0.0559385	0.161434	0.1835	0.921441	0.0630227	--	Blue copper protein OS=Pisum sativum PE=2 SV=1	Plastocyanin-like domain
BnaC05T0387200WE	-0.667349	0.0288248	0.496093	0.0612716	0.0606905	0.31236	-0.0355347	0.420954	-0.270632	0.188019	-0.307234	0.356926	--	Putative lipid-transfer protein DIR1 OS=Arabidopsis thaliana GN=DIR1 PE=1 SV=1	Probable lipid transfer
BnaA07T0164700WE	2.15119	0.0332657	-0.694358	0.104468	-0.223777	0.416915	-0.301079	0.14544	0.15499	0.439903	-0.932613	0.0656922	--	--	--
BnaA05T0056600WE	1.0243	0.0362237	-1.07127	0.251879	0.688509	0.0407117	0.421909	0.431209	1.31245	0.284986	0.545988	0.211912	--	--	--
BnaA06T0416400WE	0.838963	0.0379368	0.495045	0.0947959	-0.199643	0.244401	-0.944611	0.0598423	-0.456661	0.13827	0.697648	0.0379696	--	Mavicyanin OS=Cucurbita pepo PE=1 SV=1	Plastocyanin-like domain
BnaA09T0550900WE	0.685741	0.0392135	0.472749	0.0715861	0.0188577	0.43451	0.164107	0.227106	-0.725267	0.026128	-0.485887	0.343128	--	Nucleoid-associated protein alr5067 OS=Nostoc sp. (strain PCC 7120 / UTEX 2576) GN=alr5067 PE=3 SV=1	YbaB/EbfC DNA-binding family
BnaA01T0054800WE	-0.758495	0.0395734	-1.57547	0.0127491	-0.349211	0.271137	-0.430228	0.166664	-0.638743	0.0663881	0.0846407	0.358935	--	MLP-like protein 328 OS=Arabidopsis thaliana GN=MLP328 PE=2 SV=1	Pathogenesis-related protein Bet v I family
BnaA09T0555300WE	-0.970239	0.040642	1.33779	0.00027414	0.140592	0.410694	0.338884	0.170821	-0.342259	0.263103	1.16413	0.155365	--	--	Late embryogenesis abundant protein 18
BnaC01T0039800WE	-0.598038	0.0410826	0.182306	0.376441	-1.74017	0.113585	0.423391	0.13997	-0.435742	0.0833939	-0.184621	0.366381	--	--	--
BnaC03T0194200WE	1.28627	0.0421392	1.24896	0.0615718	1.49749	0.0011601	-0.0257999	0.435945	-0.412194	0.0534631	0.093055	0.415136	--	Uclacyanin-2 OS=Arabidopsis thaliana GN=At2g44790 PE=1 SV=1	Plastocyanin-like domain
BnaC05T0036100WE	0.159415	0.044438	0.822977	0.0397563	1.27094	0.0138874	0.552239	0.0607822	0.00705061	0.284687	0.335422	0.0318896	--	Laminin subunit alpha-2 OS=Homo sapiens GN=LAMA2 PE=1 SV=4	--
BnaA03T0311300WE	-1.52458	0.0446081	-0.208167	0.123799	0.0932898	0.250559	-0.69985	0.122955	-0.139739	0.270707	3.07573	0.0118288	--	--	--
BnaC03T0577700WE	-0.825918	0.0448579	1.3558	0.0055649	1.32326	0.00443096	0.568764	0.0509857	0.436625	0.161271	0.46011	0.0500834	--	Translocase of chloroplast 120, chloroplastic OS=Arabidopsis thaliana GN=TOC120 PE=1 SV=1	--
BnaC05T0173500WE	-0.705258	0.0471096	0.0733795	0.301246	0.134707	0.254291	0.572615	0.104112	0.156487	0.336684	0.737816	0.24811	--	Proton pump-interactor 1 OS=Arabidopsis thaliana GN=PPI1 PE=1 SV=2	--
BnaC03T0374000WE	0.628832	0.0492402	-0.215782	0.346793	-0.602049	0.137427	0.331388	0.181895	0.23276	0.254512	1.53227	0.0806127	--	Early nodulin-like protein 1 OS=Arabidopsis thaliana GN=At2g25060 PE=1 SV=2	Plastocyanin-like domain
BnaC08T0387300WE	-0.50751	0.0524795	-0.160054	0.237303	-0.0770742	0.408838	-0.0712061	0.248537	-0.651367	0.0313771	0.141547	0.215133	--	--	Late embryogenesis abundant protein 18
BnaC06T0439800WE	0.256606	0.0576551	-1.12911	0.172623	-0.20896	0.274954	0.863419	0.0190145	-0.213573	0.306402	-1.50603	0.141782	--	Dehydrin ERD14 OS=Arabidopsis thaliana GN=ERD14 PE=1 SV=1	Dehydrin
BnaA09T0545600WE	-0.521297	0.0585462	-0.260541	0.167418	-0.205793	0.225339	0.789443	0.0332991	0.131772	0.326923	1.56591	0.132627	--	Early nodulin-like protein 1 OS=Arabidopsis thaliana GN=At2g25060 PE=1 SV=2	Plastocyanin-like domain
BnaC07T0264200WE	1.10891	0.0660523	-0.805213	0.0223779	-0.619565	0.136068	-0.0882077	0.324388	-0.381216	0.0793728	0.51127	0.146062	--	MLP-like protein 328 OS=Arabidopsis thaliana GN=MLP328 PE=2 SV=1	Pathogenesis-related protein Bet v I family
BnaA05T0339900WE	-0.359832	0.0668091	0.546129	0.0505536	0.875647	0.00446463	-0.101938	0.284303	-0.47424	0.0875189	2.24407	0.0156761	--	Translocase of chloroplast 120, chloroplastic OS=Arabidopsis thaliana GN=TOC120 PE=1 SV=1	AIG1 family
BnaC01T0167200WE	-0.579545	0.0723349	1.07766	0.0139386	0.669421	0.0472093	-0.0276067	0.325421	0.247117	0.0224355	1.89232	0.142457	--	Membrane protein of ER body-like protein OS=Arabidopsis thaliana GN=MEBL PE=2 SV=1	VIT family
BnaC03T0025100WE	2.7053	0.0811187	-2.30798	0.326743	-1.55232	0.228944	-0.0510865	0.337117	-0.73701	0.0459099	-6.93593	0.25016	--	Binding partner of ACD11 1 OS=Arabidopsis thaliana GN=BPA1 PE=1 SV=1	RNA recognition motif. (a.k.a. RRM, RBD, or RNP domain)
BnaA04T0102000WE	-0.317484	0.0857785	-0.776358	0.117745	-1.01446	0.108705	0.890738	0.0127042	-0.280399	0.242286	-0.429896	0.345851	--	Uncharacterized protein At5g39570 OS=Arabidopsis thaliana GN=At5g39570 PE=1 SV=1	--
BnaA05T0420700WE	1.3968	0.0918899	-0.918272	0.0159054	0.705307	0.10798	-0.315285	0.107891	-0.669211	0.0940315	0.185367	0.33665	--	Uncharacterized GPI-anchored protein At3g06035 OS=Arabidopsis thaliana GN=At3g06035 PE=2 SV=1	--
BnaC04T0592600WE	0.946075	0.0948451	1.77683	0.0145658	0.234563	0.319102	0.63933	0.0392626	-0.32964	0.0499611	1.18797	0.0183941	--	Remorin OS=Arabidopsis thaliana GN=DBP PE=1 SV=1	Remorin, N-terminal region
BnaC08T0350700WE	0.488019	0.097229	0.206878	0.0233256	0.270389	0.101818	-0.421205	0.0772684	-0.201596	0.0995545	0.425293	0.063526	--	Uncharacterized protein At3g61260 OS=Arabidopsis thaliana GN=At3g61260 PE=1 SV=1	Remorin, N-terminal region
BnaC04T0383100WE	0.489294	0.104759	-0.123637	0.442444	-0.721355	0.25934	1.34526	0.0416886	-0.716531	0.213261	1.22115	0.273701	--	Uncharacterized protein At5g39570 OS=Arabidopsis thaliana GN=At5g39570 PE=1 SV=1	--
BnaC01T0104600WE	0.279982	0.115634	-0.0372811	0.345446	-0.351275	0.159918	-0.962397	0.120522	-0.427371	0.00724953	1.08714	0.00946905	--	Plasma membrane-associated cation-binding protein 1 OS=Arabidopsis thaliana GN=PCAP1 PE=1 SV=1	DREPP plasma membrane polypeptide
BnaA01T0150400WE	3.91483	0.116627	1.64079	0.175391	-0.206909	0.152465	-0.624494	0.0135463	1.42855	0.0645417	-1.23643	0.150053	--	--	Urb2/Npa2 family
BnaA09T0522800WE	0.54018	0.117601	-0.445201	0.0474803	0.18372	0.10906	0.132124	0.35138	0.00567916	0.320124	0.114929	0.334679	--	Uncharacterized protein At3g61260 OS=Arabidopsis thaliana GN=At3g61260 PE=1 SV=1	Remorin, N-terminal region
BnaC06T0307000WE	-0.288865	0.120264	-0.673645	0.0072913	0.96306	0.0027996	0.409659	0.0642437	0.10814	0.309404	2.26234	0.147219	--	Trypsin inhibitor BvTI OS=Bauhinia variegata PE=1 SV=1	Trypsin and protease inhibitor
BnaC03T0461300WE	0.392154	0.130944	-0.419161	0.049613	-0.735693	0.159376	-0.249946	0.251591	-0.898324	0.0944941	-1.33094	0.000591676	--	--	cAMP-regulated phosphoprotein/endosulfine conserved region
BnaA01T0044500WE	-0.50138	0.149707	0.153314	0.16394	-0.909082	0.113867	-0.508772	0.231244	-1.09251	0.0786958	1.06659	0.0403538	--	--	Probable lipid transfer
BnaC08T0052500WE	-0.346816	0.154677	-0.56298	0.106495	-0.111221	0.326061	1.3959	0.0352202	-0.365884	0.240735	0.749719	0.265974	--	Protein canopy homolog 1 OS=Xenopus laevis GN=cnpy1 PE=2 SV=1	TLR4 regulator and MIR-interacting MSAP
BnaC02T0467800WE	-0.0375603	0.160283	0.643589	0.011146	-0.547792	0.194843	-0.866314	0.109036	0.810987	0.131387	1.72744	0.0780553	--	Uncharacterized protein At5g48480 OS=Arabidopsis thaliana GN=At5g48480 PE=1 SV=1	Glyoxalase-like domain
BnaC09T0460300WE	-0.869383	0.161318	-1.28309	0.0274347	-0.474272	0.253695	0.000978119	0.349921	-1.44196	0.203602	-2.30163	0.184885	--	--	--
BnaA01T0253900WE	-0.330285	0.16836	-0.100569	0.348019	-0.311598	0.189506	-0.0880239	0.362908	-0.671653	0.0399628	1.24287	0.0330028	--	Translationally-controlled tumor protein homolog OS=Brassica oleracea GN=TCTP PE=2 SV=1	Translationally controlled tumour protein
BnaA10T0154500WE	-0.383458	0.169708	0.256577	0.149294	-0.121823	0.371275	0.531266	0.170143	0.017856	0.351496	2.17551	0.0465268	--	--	Root cap
BnaA01T0135800WE	-0.261065	0.172406	1.0087	0.124036	1.15039	0.0208837	-0.946362	0.159944	-0.933335	0.0656004	-0.164893	0.116373	--	--	BSD domain
BnaC06T0017500WE	-0.435489	0.177804	-1.00581	0.0485736	-0.930358	0.177527	1.50616	0.0111515	-0.197645	0.358393	0.970867	0.286018	--	--	--
BnaC02T0176200WE	-0.618851	0.182265	1.14641	0.0109742	0.572402	0.161455	-0.35937	0.136328	-0.107313	0.139093	-0.201771	0.357623	--	Low-temperature-induced 65 kDa protein OS=Arabidopsis thaliana GN=LTI65 PE=2 SV=2	--
BnaA09T0561600WE	-0.378987	0.187853	0.159676	0.228137	0.832776	0.0235863	0.299227	0.234513	1.20263	0.00843314	-0.0946021	0.312176	--	--	PLAT/LH2 domain
BnaA08T0255000WE	-0.641259	0.192096	-0.585448	0.13506	-0.128712	0.395229	1.99789	0.027419	-0.808195	0.0665107	-0.31569	0.374965	--	--	--
BnaC01T0163100WE	-0.100117	0.195449	0.35537	0.0705296	0.31951	0.0179022	0.0466296	0.310286	-0.130182	0.101108	1.12391	0.0421392	--	WEB family protein At4g27595, chloroplastic OS=Arabidopsis thaliana GN=At4g27595 PE=2 SV=1	pfkB family carbohydrate kinase
BnaA10T0169300WE	0.521765	0.197389	0.863659	0.00580235	0.716027	0.0096162	0.844581	0.0721295	0.14679	0.341078	1.27337	0.129622	--	--	N-terminal C2 in EEIG1 and EHBP1 proteins
BnaA09T0145200WE	0.428158	0.200405	-0.0725647	0.426427	1.43698	0.0506077	-1.11651	0.021372	-0.274338	0.243917	-1.16155	0.0680819	--	--	--
BnaA10T0037600WE	-0.374065	0.204112	0.467375	0.115344	0.676229	0.0333596	0.537877	0.104376	-0.105508	0.299182	0.585374	0.0522606	--	Laminin subunit alpha OS=Drosophila melanogaster GN=LanA PE=1 SV=2	--
BnaC05T0122800WE	0.198337	0.210372	-0.343586	0.0919932	0.891744	0.0335457	-0.455193	0.149347	-0.387822	0.246507	1.31744	0.0957814	--	Methyl-CpG-binding domain-containing protein 10 OS=Arabidopsis thaliana GN=MBD10 PE=1 SV=1	Methyl-CpG binding domain
BnaA05T0409700WE	0.372561	0.256241	-0.484429	0.118625	-0.852148	0.165766	0.24762	0.0485967	-1.54243	0.0408194	-0.976745	0.196343	--	Auxin-induced in root cultures protein 12 OS=Arabidopsis thaliana GN=AIR12 PE=1 SV=3	Protein of unknown function (DUF568)
BnaC04T0148200WE	0.00127068	0.266236	0.519134	0.0159876	0.597383	0.0319392	0.475343	0.133785	0.161614	0.237173	0.792457	0.0891463	--	--	--
BnaA02T0146100WE	-0.300297	0.266549	1.40884	0.000694872	1.02829	0.0220448	-0.207287	0.257198	-0.0310282	0.40052	-0.0296914	0.391767	--	Low-temperature-induced 65 kDa protein OS=Arabidopsis thaliana GN=LTI65 PE=2 SV=2	--
BnaC05T0417600WE	-0.170297	0.26973	0.820606	0.0233256	1.03143	0.0115405	0.0565414	0.385067	-0.0138499	0.380251	0.970051	0.000323769	--	TSA1-like protein OS=Arabidopsis thaliana GN=NAI2 PE=1 SV=1	--
BnaC03T0119300WE	0.127222	0.269792	0.804397	0.00838646	1.02239	0.000490607	0.286052	0.151479	-0.147916	0.0811753	0.244425	0.196217	--	Laminin subunit alpha-2 OS=Homo sapiens GN=LAMA2 PE=1 SV=4	--
BnaC01T0358000WE	-0.0872678	0.282535	0.632285	0.0470531	0.930353	0.0113334	-0.170329	0.244425	0.0173999	0.429483	0.515886	0.0211613	--	TSA1-like protein OS=Arabidopsis thaliana GN=NAI2 PE=1 SV=1	--
BnaA05T0285600WE	0.35759	0.289818	1.6579	0.0410746	0.751761	0.0797458	-0.695956	0.0423131	-0.7324	0.0391153	1.99901	0.00902598	--	Non-specific lipid-transfer protein-like protein At2g13820 OS=Arabidopsis thaliana GN=At2g13820 PE=1 SV=1	Probable lipid transfer
BnaA10T0187100WE	0.14963	0.294164	0.27454	0.159552	-0.116076	0.35603	0.415502	0.037265	-0.152075	0.233488	1.29189	0.0582751	--	--	--
BnaC05T0101300WE	-0.49117	0.304268	1.73585	0.0485231	1.68957	0.0692608	-1.52815	0.000381042	-0.502419	0.0720832	2.05395	0.0127446	--	--	--
BnaA09T0615300WE	0.664725	0.316442	2.49832	0.0674785	1.86698	0.146251	-1.21866	0.0635535	-0.819905	0.293985	0.98406	0.0223255	--	--	--
BnaC01T0046000WE	0.49985	0.316668	-0.718469	0.0127524	0.964501	0.0159509	0.464608	0.163395	-1.37974	0.233193	-1.23849	0.159271	--	Early nodulin-like protein 1 OS=Arabidopsis thaliana GN=At2g25060 PE=1 SV=2	Plastocyanin-like domain
BnaA06T0042500WE	0.135403	0.349866	-1.12614	0.01993	-0.897349	0.111137	1.96919	0.0136609	0.0422932	0.410452	2.28223	0.275494	--	--	--
BnaC08T0159900WE	0.186387	0.361654	-0.965808	0.0420535	-0.299787	0.204851	-0.570302	0.0100664	-0.287633	0.193352	0.149792	0.439283	--	MLP-like protein 328 OS=Arabidopsis thaliana GN=MLP328 PE=2 SV=1	Pathogenesis-related protein Bet v I family
BnaA09T0079000WE	-0.235214	0.363936	0.190594	0.244998	0.61165	0.0145008	0.234164	0.246279	-0.477469	0.25375	-0.977542	0.0154365	--	Uncharacterized protein C6C3.02c OS=Schizosaccharomyces pombe (strain 972 / ATCC 24843) GN=SPAC6C3.02c PE=4 SV=1	CHCH domain
BnaC08T0329900WE	-0.329873	0.366344	-1.09246	0.119554	-0.27894	0.336068	1.27479	0.00673102	-0.84238	0.104987	-1.3139	0.230561	--	--	--
BnaA06T0288500WE	-0.0899793	0.397266	-1.3303	0.0122409	-0.107772	0.38906	0.0341724	0.315022	-0.880452	0.102962	-0.814536	0.168499	--	--	CHCH domain
BnaC02T0253600WE	0.151541	0.401567	-0.469449	0.18678	0.167188	0.391801	0.549745	0.0345073	-0.71206	0.108469	-0.350712	0.377218	--	Blue copper protein OS=Pisum sativum PE=2 SV=1	Plastocyanin-like domain
BnaA03T0169900WE	-0.0467943	0.413557	0.605463	0.00266921	1.28077	0.00234636	0.171455	0.213389	-0.0841926	0.340902	0.797641	0.024815	--	Laminin subunit alpha-2 OS=Homo sapiens GN=LAMA2 PE=1 SV=4	--
BnaC08T0171700WE	0.163519	0.417428	0.0287675	0.323957	1.1075	0.206291	-1.02318	0.0119309	-1.95916	0.0270757	-2.15499	0.0206607	--	--	--
BnaC09T0175200WE	-0.123342	0.424017	-0.456321	0.316764	1.98365	0.0841021	-1.20819	0.00381078	-0.552686	0.0746319	-0.820265	0.10277	--	--	--
BnaA06T0356000WE	0.91938	0.436633	0.714232	0.0494525	1.43004	0.105489	-1.19055	0.024276	-0.471496	0.120625	0.205935	0.16802	--	--	--
BnaC08T0453900WE	-0.0559748	0.439825	0.542091	0.0692163	0.668803	0.112541	-0.642507	0.00704227	-1.14534	0.0135607	-0.245749	0.294078	--	--	--
BnaA05T0033900WE	-0.176568	0.443016	0.840226	0.0218115	1.36538	0.0150865	-0.0445899	0.338416	-0.140636	0.367659	1.91057	0.0356662	--	Protein YLS3 OS=Arabidopsis thaliana GN=YLS3 PE=2 SV=1	Probable lipid transfer
BnaA08T0247200WE	0.624728	0.0377031	0.382215	0.155003	0.132597	0.29397	-0.475233	0.0972018	-0.850462	0.0213116	-0.15851	0.196976	10 kDa chaperonin; K04078 chaperonin GroES (A)	10 kDa chaperonin OS=Arabidopsis thaliana GN=CPN10 PE=3 SV=1	Chaperonin 10 Kd subunit
BnaA05T0440000WE	-0.349935	0.184301	-0.0980918	0.110257	1.0637	0.0791864	-0.17027	0.157295	-0.490964	0.00773249	0.245685	0.402133	14-3-3-like protein GF14 nu; K06630 14-3-3 protein epsilon (A)	14-3-3-like protein GF14 nu OS=Arabidopsis thaliana GN=GRF7 PE=1 SV=1	14-3-3 protein
BnaC09T0432100WE	-0.0676176	0.236884	-0.0832818	0.291975	0.510101	0.0185092	0.165531	0.112388	-0.00353398	0.409393	-0.412506	0.279615	20 kDa chaperonin, chloroplastic-like; K04078 chaperonin GroES (A)	20 kDa chaperonin, chloroplastic OS=Arabidopsis thaliana GN=CPN21 PE=1 SV=2	Chaperonin 10 Kd subunit
BnaC02T0096800WE	0.0161247	0.308552	-0.485626	0.20177	0.285027	0.335214	0.427957	0.0262412	-0.163331	0.403967	-0.78183	0.363808	20 kDa chaperonin, chloroplastic; K04078 chaperonin GroES (A)	20 kDa chaperonin, chloroplastic OS=Arabidopsis thaliana GN=CPN21 PE=1 SV=2	Chaperonin 10 Kd subunit
BnaA03T0104800WE	-0.478479	0.0318145	0.102976	0.357281	-0.316724	0.128403	0.630758	0.0391848	-0.20612	0.0816286	0.219335	0.383411	20 kDa chaperonin, chloroplastic; K04078 chaperonin GroES (A)	20 kDa chaperonin, chloroplastic OS=Arabidopsis thaliana GN=CPN21 PE=1 SV=2	Chaperonin 10 Kd subunit
BnaA02T0087200WE	0.526037	0.0376065	-0.17289	0.301274	0.152923	0.172011	1.2358	0.0302865	0.330962	0.190389	1.56895	0.0814725	20 kDa chaperonin, chloroplastic; K04078 chaperonin GroES (A)	20 kDa chaperonin, chloroplastic OS=Arabidopsis thaliana GN=CPN21 PE=1 SV=2	Chaperonin 10 Kd subunit
BnaA03T0309700WE	0.775436	0.00182221	1.34541	0.00248878	1.0985	0.00543827	-0.373639	0.087159	-0.949828	0.0181823	0.289527	0.113226	26S protease regulatory subunit 6A homolog; K03065 26S proteasome regulatory subunit T5 (A)	26S protease regulatory subunit 6A homolog OS=Brassica campestris GN=TBP1 PE=2 SV=1	ATPase family associated with various cellular activities (AAA)
BnaA02T0082500WE	0.33009	0.225441	0.268445	0.13233	-0.90484	0.0480572	0.185653	0.431893	-0.59153	0.340191	1.56279	0.0592105	26S protease regulatory subunit 8 homolog A-like; K03066 26S proteasome regulatory subunit T6 (A)	26S protease regulatory subunit 8 homolog A OS=Arabidopsis thaliana GN=RPT6A PE=1 SV=1	ATPase family associated with various cellular activities (AAA)
BnaA04T0200500WE	1.35595	0.00787695	0.635138	0.0537273	0.679585	0.0312617	-0.0742236	0.311657	-1.03188	0.0731172	-1.77065	0.0901963	26S proteasome non-ATPase regulatory subunit 1 homolog A-like; K03032 26S proteasome regulatory subunit N2 (A)	26S proteasome non-ATPase regulatory subunit 1 homolog A OS=Arabidopsis thaliana GN=RPN2A PE=1 SV=1	HEAT repeats
BnaA01T0006100WE	1.11982	0.0166671	1.47557	0.0257771	1.01281	0.0472844	-1.06103	0.059557	-0.620799	0.0810252	1.75461	0.0277503	26S proteasome non-ATPase regulatory subunit 2 homolog A-like; K03028 26S proteasome regulatory subunit N1 (A)	26S proteasome non-ATPase regulatory subunit 2 homolog B OS=Arabidopsis thaliana GN=RPN1B PE=1 SV=1	Proteasome/cyclosome repeat
BnaA07T0352700WE	0.366033	0.0356782	0.130084	0.253242	-0.349913	0.270515	0.212263	0.351906	-0.92742	0.063729	0.109571	0.234698	26S proteasome non-ATPase regulatory subunit 3 homolog B; K03033 26S proteasome regulatory subunit N3 (A)	26S proteasome non-ATPase regulatory subunit 3 homolog A OS=Arabidopsis thaliana GN=RPN3A PE=1 SV=3	PCI domain
BnaA08T0180200WE	1.54482	0.0100654	1.49847	0.0780722	0.867606	0.123544	-0.891169	0.0797946	-0.602136	0.0928935	0.507845	0.199458	26S proteasome non-ATPase regulatory subunit 4 homolog; K03029 26S proteasome regulatory subunit N10 (A)	26S proteasome non-ATPase regulatory subunit 4 homolog OS=Arabidopsis thaliana GN=RPN10 PE=1 SV=1	Ubiquitin interaction motif
BnaC04T0038900WE	0.344414	0.264963	-0.390955	0.219098	-0.34301	0.362848	-0.44472	0.157843	-0.919841	0.0329393	-0.128056	0.444184	3-isopropylmalate dehydratase small subunit 1-like; K01704 3-isopropylmalate/(R)-2-methylmalate dehydratase small subunit [EC:4.2.1.33 4.2.1.35] (A)	3-isopropylmalate dehydratase small subunit 1 OS=Arabidopsis thaliana GN=IPMI2 PE=1 SV=1	Aconitase C-terminal domain
BnaA05T0027100WE	0.410531	0.311027	-0.311509	0.304992	0.288443	0.267466	-0.625483	0.0844125	-1.39973	0.0220087	-1.84806	0.0490013	3-isopropylmalate dehydratase small subunit 1-like; K01704 3-isopropylmalate/(R)-2-methylmalate dehydratase small subunit [EC:4.2.1.33 4.2.1.35] (A)	3-isopropylmalate dehydratase small subunit 1 OS=Arabidopsis thaliana GN=IPMI2 PE=1 SV=1	Aconitase C-terminal domain
BnaA05T0026900WE	0.772458	0.0747002	-0.215262	0.294291	-0.493864	0.174296	0.269502	0.145661	-0.252293	0.0431317	0.183533	0.407902	3-isopropylmalate dehydratase small subunit 3-like; K01704 3-isopropylmalate/(R)-2-methylmalate dehydratase small subunit [EC:4.2.1.33 4.2.1.35] (A)	3-isopropylmalate dehydratase small subunit 3 OS=Arabidopsis thaliana GN=At2g43090 PE=1 SV=1	Aconitase C-terminal domain
BnaC04T0038800WE	-0.466523	0.13972	-0.449744	0.265302	-0.148908	0.394812	0.0755518	0.301829	-0.521153	0.0236155	0.407401	0.336314	3-isopropylmalate dehydratase small subunit 3-like; K01704 3-isopropylmalate/(R)-2-methylmalate dehydratase small subunit [EC:4.2.1.33 4.2.1.35] (A)	3-isopropylmalate dehydratase small subunit 3 OS=Arabidopsis thaliana GN=At2g43090 PE=1 SV=1	Aconitase C-terminal domain
BnaA03T0222500WE	0.843852	0.00347605	-0.0999805	0.341287	-0.229635	0.219473	-0.14756	0.0651561	-0.584458	0.0105948	-0.363348	0.244857	3-isopropylmalate dehydratase small subunit 3; K01704 3-isopropylmalate/(R)-2-methylmalate dehydratase small subunit [EC:4.2.1.33 4.2.1.35] (A)	3-isopropylmalate dehydratase small subunit 3 OS=Arabidopsis thaliana GN=At2g43090 PE=1 SV=1	Aconitase C-terminal domain
BnaA07T0098800WE	-10.7497	0.00711914	-1.19743	0.277245	-2.1712	0.43904	-3.14168	0.128645	-1.50503	0.176013	-2.18587	0.347696	3-oxoacyl-[acyl-carrier-protein] reductase 5, chloroplastic; K00059 3-oxoacyl-[acyl-carrier protein] reductase [EC:1.1.1.100] (A)	3-oxoacyl-[acyl-carrier-protein] reductase 5, chloroplastic (Fragment) OS=Brassica napus GN=bkr1 PE=2 SV=1	short chain dehydrogenase
BnaC09T0070000WE	2.00489	0.114313	-0.217356	0.201275	0.431076	0.116006	-0.528518	0.0208678	-0.382434	0.322291	-0.0865174	0.311487	40S ribosomal protein S11; K02949 small subunit ribosomal protein S11e (A)	40S ribosomal protein S11-3 OS=Arabidopsis thaliana GN=RPS11C PE=2 SV=2	Remorin, N-terminal region
BnaA04T0197300WE	0.561031	0.0307398	-0.266971	0.183867	0.42231	0.0664937	0.135489	0.274672	-0.00741085	0.407519	0.55301	0.163735	40S ribosomal protein S12-1; K02951 small subunit ribosomal protein S12e (A)	40S ribosomal protein S12-2 OS=Arabidopsis thaliana GN=RPS12C PE=1 SV=1	Ribosomal protein L7Ae/L30e/S12e/Gadd45 family
BnaA08T0294900WE	-0.279301	0.135643	0.262135	0.125715	0.0898394	0.349761	0.926855	0.0443412	-0.304535	0.0993138	1.50952	0.164363	40S ribosomal protein S15-1; K02958 small subunit ribosomal protein S15e (A)	40S ribosomal protein S15-1 OS=Arabidopsis thaliana GN=RPS15A PE=2 SV=1	Ribosomal protein S19
BnaA10T0184500WE	-0.809103	0.136087	-0.324475	0.00797736	-0.56214	0.0983906	1.0514	0.0524825	-0.447629	0.155007	0.700246	0.0919706	40S ribosomal protein S16-3; K02960 small subunit ribosomal protein S16e (A)	40S ribosomal protein S16-3 OS=Arabidopsis thaliana GN=RPS16C PE=2 SV=1	Ribosomal protein S9/S16
BnaC09T0285000WE	-0.750994	0.0926868	-0.303998	0.0244784	-0.567538	0.085275	1.15605	0.0325408	-0.0876986	0.370554	0.959004	0.159346	40S ribosomal protein S18-like; K02964 small subunit ribosomal protein S18e (A)	40S ribosomal protein S18 OS=Arabidopsis thaliana GN=RPS18A PE=1 SV=1	Ribosomal protein S13/S18
BnaA01T0326600WE	-1.32144	0.076292	-0.80543	0.0363429	-0.909409	0.0659472	0.924029	0.0766203	-0.163444	0.247276	-0.198726	0.244898	40S ribosomal protein S19-1; K02966 small subunit ribosomal protein S19e (A)	40S ribosomal protein S19-1 OS=Arabidopsis thaliana GN=RPS19A PE=2 SV=1	Ubiquitin-2 like Rad60 SUMO-like
BnaA09T0066700WE	-0.32422	0.173073	0.443051	0.0383651	-0.26021	0.112451	0.461698	0.0521405	-0.236192	0.167395	0.435455	0.235064	40S ribosomal protein S19-3-like; K02966 small subunit ribosomal protein S19e (A)	40S ribosomal protein S19-3 OS=Arabidopsis thaliana GN=RPS19C PE=2 SV=1	Ribosomal protein S19e
BnaC03T0179200WE	-1.58619	0.0424594	-1.07638	0.0380317	-0.932098	0.0592399	0.662721	0.0475054	-0.427423	0.04363	1.09144	0.259845	40S ribosomal protein S2-2-like; K02981 small subunit ribosomal protein S2e (A)	40S ribosomal protein S2-1 OS=Arabidopsis thaliana GN=RPS2A PE=2 SV=2	Ribosomal protein S5, C-terminal domain
BnaA01T0233800WE	0.048637	0.416645	0.591433	0.043684	-0.109126	0.319266	0.163293	0.22051	-0.704876	0.0181888	1.69401	0.0684838	40S ribosomal protein S20-2-like; K02969 small subunit ribosomal protein S20e (A)	40S ribosomal protein S20-2 OS=Arabidopsis thaliana GN=RPS20B PE=2 SV=1	Ribosomal protein S10p/S20e
BnaA01T0003100WE	0.268141	0.107897	0.645148	0.0266825	0.654393	0.0747002	-0.179211	0.189663	-0.904194	0.0349078	1.38303	0.00431058	40S ribosomal protein S21-2-like; K02971 small subunit ribosomal protein S21e (A)	40S ribosomal protein S21-2 OS=Arabidopsis thaliana GN=RPS21C PE=1 SV=2	Ribosomal protein S21e
BnaA02T0369400WE	0.503088	0.0956412	0.459003	0.0393767	0.449003	0.167378	-0.899212	0.314331	-0.486978	0.102081	-0.141798	0.220482	40S ribosomal protein S21-2; K02971 small subunit ribosomal protein S21e (A)	40S ribosomal protein S21-2 OS=Arabidopsis thaliana GN=RPS21C PE=1 SV=2	Ribosomal protein S21e
BnaA07T0188300WE	-0.321544	0.0573392	-0.660306	0.0159279	-0.702266	0.0476886	0.332743	0.0509413	-0.139957	0.32653	1.06509	0.167548	40S ribosomal protein S26-3-like; K02976 small subunit ribosomal protein S26e (A)	40S ribosomal protein S26-3 OS=Arabidopsis thaliana GN=RPS26C PE=2 SV=1	No apical meristem (NAM) protein
BnaA03T0233900WE	-0.174902	0.295919	-0.0292054	0.272798	-0.522614	0.0378685	-0.12876	0.199725	-0.380238	0.148246	1.18173	0.0813013	40S ribosomal protein S27-2; K02978 small subunit ribosomal protein S27e (A)	40S ribosomal protein S27-2 OS=Arabidopsis thaliana GN=RPS27B PE=2 SV=2	Ribosomal protein S27
BnaA03T0034100WE	-2.14793	0.100479	-1.29879	0.0458607	-2.14105	0.0273097	0.240371	0.261656	-0.0422265	0.422055	-0.559732	0.240283	40S ribosomal protein S4-1-like; K02987 small subunit ribosomal protein S4e (A)	40S ribosomal protein S4-1 OS=Arabidopsis thaliana GN=RPS4A PE=2 SV=1	S4 domain
BnaA01T0323600WE	-0.477843	0.0344694	-1.04436	0.0382301	-1.95306	0.00980302	0.403525	0.0778202	0.647591	0.151904	-0.74558	0.162304	40S ribosomal protein S7; K02993 small subunit ribosomal protein S7e (A)	40S ribosomal protein S7 OS=Brassica oleracea GN=RPS7 PE=2 SV=1	Ribosomal protein S7e
BnaA10T0171600WE	-0.474222	0.263878	0.172124	0.0438914	-1.04564	0.0171189	0.256846	0.168225	0.0197507	0.217098	1.20072	0.0975156	40S ribosomal protein S8-1-like; K02995 small subunit ribosomal protein S8e (A)	40S ribosomal protein S8 OS=Zea mays GN=RPS8 PE=2 SV=2	Ribosomal protein S8e
BnaA02T0058200WE	-1.24172	0.0631428	0.391953	0.0549583	-0.933926	0.0268675	0.0899442	0.20572	-0.100832	0.269217	1.42883	0.100479	40S ribosomal protein S9-1; K02997 small subunit ribosomal protein S9e (A)	40S ribosomal protein S9-1 OS=Arabidopsis thaliana GN=RPS9B PE=1 SV=1	S4 domain
BnaA02T0197800WE	-1.93018	0.125495	-0.709672	0.0270635	-0.786447	0.119765	0.197142	0.347494	0.0169666	0.367142	-0.545692	0.182139	40S ribosomal protein SA-like; K02998 small subunit ribosomal protein SAe (A)	40S ribosomal protein SA OS=Brassica napus GN=LRP PE=2 SV=1	Ribosomal protein S2
BnaA02T0071800WE	-2.13712	0.0446682	-0.0179117	0.0847508	-1.01308	0.0377355	0.133161	0.396788	-0.268874	0.27171	1.44543	0.0458988	5-methyltetrahydropteroyltriglutamate--homocysteine methyltransferase 1-like; K00549 5-methyltetrahydropteroyltriglutamate--homocysteine methyltransferase [EC:2.1.1.14] (A)	5-methyltetrahydropteroyltriglutamate--homocysteine methyltransferase 1 OS=Arabidopsis thaliana GN=MS1 PE=1 SV=1	Cobalamin-independent synthase, N-terminal domain
BnaA10T0187000WE	-1.79755	0.0775082	-0.236674	0.0963245	-1.00387	0.00979405	0.105092	0.367726	-0.277004	0.196587	1.47614	0.0800837	5-methyltetrahydropteroyltriglutamate--homocysteine methyltransferase 1-like; K00549 5-methyltetrahydropteroyltriglutamate--homocysteine methyltransferase [EC:2.1.1.14] (A)	5-methyltetrahydropteroyltriglutamate--homocysteine methyltransferase 1 OS=Arabidopsis thaliana GN=MS1 PE=1 SV=1	Cobalamin-independent synthase, N-terminal domain
BnaA02T0344200WE	0.0614445	0.351847	0.407152	0.046242	0.336156	0.0796706	-0.0611862	0.266955	-0.564707	0.0247783	-0.917156	0.113552	50S ribosomal protein L12-1, chloroplastic; K02935 large subunit ribosomal protein L7/L12 (A)	50S ribosomal protein L12-1, chloroplastic OS=Arabidopsis thaliana GN=RPL12A PE=2 SV=1	Ribosomal protein L7/L12 C-terminal domain
BnaA09T0639200WE	0.679907	0.193147	-0.744801	0.0235953	-0.627734	0.0582482	-0.025045	0.389855	-0.670506	0.0108492	0.0693561	0.332754	6-phosphofructo-2-kinase/fructose-2, 6-bisphosphatase-like; K01103 6-phosphofructo-2-kinase / fructose-2,6-biphosphatase 3&#160; [EC:2.7.1.105 3.1.3.46] (A)	6-phosphofructo-2-kinase/fructose-2,6-bisphosphatase OS=Arabidopsis thaliana GN=FKFBP PE=1 SV=1	Histidine phosphatase superfamily (branch 1)
BnaA03T0326700WE	-0.719783	0.126594	-0.564095	0.0687316	-1.08022	0.00588257	-0.01811	0.350504	-0.116727	0.151793	1.8325	0.187137	60S acidic ribosomal protein P0-2; K02941 large subunit ribosomal protein LP0 (A)	60S acidic ribosomal protein P0-2 OS=Arabidopsis thaliana GN=RPP0B PE=1 SV=2	60s Acidic ribosomal protein
BnaC09T0007800WE	0.714298	0.123251	1.68904	0.0507904	1.7359	0.0982337	-0.0376584	0.417184	-1.16827	0.125224	1.8487	0.0155097	60S acidic ribosomal protein P1-2; K02942 large subunit ribosomal protein LP1 (A)	60S acidic ribosomal protein P1-2 OS=Arabidopsis thaliana GN=RPP1B PE=1 SV=2	60s Acidic ribosomal protein
BnaA03T0286400WE	-0.321879	0.157038	-0.271332	0.316798	0.35819	0.10838	-0.722228	0.0799072	-1.17167	0.0113521	0.435458	0.179698	60S acidic ribosomal protein P1-2; K02942 large subunit ribosomal protein LP1 (A)	60S acidic ribosomal protein P1-2 OS=Arabidopsis thaliana GN=RPP1B PE=1 SV=2	60s Acidic ribosomal protein
BnaA09T0659400WE	-1.26388	0.188107	-1.79866	0.067882	0.256572	0.14219	-0.84616	0.0927826	-2.60083	0.023544	1.09933	0.11802	60S acidic ribosomal protein P1-2; K02942 large subunit ribosomal protein LP1 (A)	60S acidic ribosomal protein P1-2 OS=Arabidopsis thaliana GN=RPP1B PE=1 SV=2	60s Acidic ribosomal protein
BnaC03T0266200WE	0.157775	0.259155	0.484913	0.181255	0.922927	0.1153	-0.304497	0.193879	-1.13627	0.0332775	0.87458	0.0531492	60S acidic ribosomal protein P1-2; K02942 large subunit ribosomal protein LP1 (A)	60S acidic ribosomal protein P1-2 OS=Arabidopsis thaliana GN=RPP1B PE=1 SV=2	60s Acidic ribosomal protein
BnaA10T0008900WE	0.395671	0.0958408	0.58702	0.084128	0.510232	0.132836	-0.408744	0.100442	-0.773481	0.0593719	1.31187	0.0235199	60S acidic ribosomal protein P1-3; K02942 large subunit ribosomal protein LP1 (A)	60S acidic ribosomal protein P1-3 OS=Arabidopsis thaliana GN=RPP1C PE=1 SV=2	60s Acidic ribosomal protein
BnaC03T0211900WE	-0.245572	0.351962	-0.380773	0.412252	1.18784	0.0805574	-0.73806	0.00476568	-0.326252	0.226663	-0.773604	0.193479	60S acidic ribosomal protein P2-1-like; K02943 large subunit ribosomal protein LP2 (A)	60S acidic ribosomal protein P2-1 OS=Arabidopsis thaliana GN=RPP2A PE=2 SV=2	60s Acidic ribosomal protein
BnaA03T0244000WE	-0.163637	0.410175	1.33751	0.0780705	1.48417	0.0677394	-0.619482	0.0120699	-0.222021	0.323459	0.635199	0.0604724	60S acidic ribosomal protein P2-1; K02943 large subunit ribosomal protein LP2 (A)	60S acidic ribosomal protein P2-1 OS=Arabidopsis thaliana GN=RPP2A PE=2 SV=2	60s Acidic ribosomal protein
BnaA07T0149700WE	0.475425	0.11263	0.798406	0.0795042	1.07368	0.0714432	-0.44741	0.039259	-0.673772	0.0758342	0.6492	0.0037158	60S acidic ribosomal protein P2-2-like; K02943 large subunit ribosomal protein LP2 (A)	60S acidic ribosomal protein P2-1 OS=Arabidopsis thaliana GN=RPP2A PE=2 SV=2	60s Acidic ribosomal protein
BnaC04T0201600WE	0.550408	0.135694	1.10825	0.0711275	0.9992	0.0814392	-0.633112	0.0156337	-0.546502	0.0955296	0.725517	0.00355881	60S acidic ribosomal protein P2-2-like; K02943 large subunit ribosomal protein LP2 (A)	60S acidic ribosomal protein P2-1 OS=Arabidopsis thaliana GN=RPP2A PE=2 SV=2	60s Acidic ribosomal protein
BnaA04T0169100WE	0.086121	0.365423	1.15749	0.0382782	1.17755	0.0236535	-0.457939	0.014239	-0.86738	0.0383423	0.591933	0.00964876	60S acidic ribosomal protein P2-2-like; K02943 large subunit ribosomal protein LP2 (A)	60S acidic ribosomal protein P2-1 OS=Arabidopsis thaliana GN=RPP2A PE=2 SV=2	60s Acidic ribosomal protein
BnaC04T0467900WE	0.0945486	0.387845	1.1319	0.0518234	0.915959	0.09745	-0.773851	0.00297345	-0.0609568	0.33212	-0.307373	0.122675	60S acidic ribosomal protein P2-2-like; K02943 large subunit ribosomal protein LP2 (A)	60S acidic ribosomal protein P2-1 OS=Arabidopsis thaliana GN=RPP2A PE=2 SV=2	60s Acidic ribosomal protein
BnaA10T0128100WE	0.0955484	0.245838	0.299919	0.109303	0.29166	0.224071	-0.381507	0.184779	-1.02797	0.0208569	-0.54267	0.147588	60S acidic ribosomal protein P3-2; K02942 large subunit ribosomal protein LP1 (A)	60S acidic ribosomal protein P3-2 OS=Arabidopsis thaliana GN=RPP3B PE=2 SV=1	60s Acidic ribosomal protein
BnaA02T0182200WE	-2.17661	0.103622	-1.39232	0.0111908	-0.249407	0.17717	1.35703	0.0120904	-1.02561	0.0197429	-1.74913	0.19334	60S ribosomal protein L10-3-like; K02866 large subunit ribosomal protein L10e (A)	60S ribosomal protein L10-3 OS=Arabidopsis thaliana GN=RPL10C PE=2 SV=1	Ribosomal protein L16p/L10e
BnaA01T0017300WE	-2.74561	0.0595317	-1.21008	0.0400291	-2.77286	0.00206395	-0.00805	0.383371	0.649344	0.127068	-0.263032	0.439147	60S ribosomal protein L11-2; K02868 large subunit ribosomal protein L11e (A)	60S ribosomal protein L11-2 OS=Arabidopsis thaliana GN=RPL11B PE=2 SV=2	Ribosomal protein L5
BnaC01T0221300WE	0.130364	0.382273	-0.0502548	0.205238	-0.775203	0.0912755	0.576604	0.0355496	0.383974	0.0597823	2.0896	0.0721136	60S ribosomal protein L13-2; K02873 large subunit ribosomal protein L13e (A)	60S ribosomal protein L13-2 OS=Brassica napus PE=2 SV=1	Ribosomal protein L13e
BnaA07T0060300WE	-1.70358	0.175382	0.303007	0.0111084	-0.881454	0.00873197	0.271623	0.362127	-0.182191	0.361406	0.379182	0.338033	60S ribosomal protein L13a-2-like; K02872 large subunit ribosomal protein L13Ae (A)	60S ribosomal protein L13a-2 OS=Arabidopsis thaliana GN=RPL13AB PE=1 SV=1	Ribosomal protein L13
BnaA02T0166100WE	-0.415547	0.0825248	-1.12149	0.0416947	-0.366043	0.0801647	0.702948	0.107874	-0.153789	0.347559	-0.330439	0.221444	60S ribosomal protein L17-2; K02880 large subunit ribosomal protein L17e (A)	60S ribosomal protein L17-2 OS=Arabidopsis thaliana GN=RPL17B PE=2 SV=2	Ribosomal protein L22p/L17e
BnaC05T0014800WE	-3.42884	0.0250194	-1.6179	0.0534902	-2.19485	0.0025186	0.772223	0.044763	0.948265	0.0623613	0.459315	0.304343	60S ribosomal protein L19-1-like; K02885 large subunit ribosomal protein L19e (A)	60S ribosomal protein L19-2 OS=Arabidopsis thaliana GN=RPL19B PE=2 SV=1	Ribosomal protein L19e
BnaA04T0040300WE	-0.00523159	0.432664	-0.548829	0.0801198	0.0659774	0.389132	-0.237056	0.112897	-0.575746	0.0794686	1.27339	0.0190266	60S ribosomal protein L23a-2-like; K02893 large subunit ribosomal protein L23Ae (A)	60S ribosomal protein L23a OS=Daucus carota GN=RPL23A PE=2 SV=1	Ribosomal protein L23, N-terminal domain
BnaA01T0135000WE	-2.22689	0.0524303	-1.04356	0.0647765	-1.13265	0.00895028	0.0706704	0.404771	0.125263	0.344087	1.82465	0.116195	60S ribosomal protein L26-1; K02898 large subunit ribosomal protein L26e (A)	60S ribosomal protein L26-1 OS=Arabidopsis thaliana GN=RPL26A PE=2 SV=2	KOW motif
BnaC02T0241300WE	-1.07573	0.114673	0.0134905	0.246539	-0.480917	0.0429998	0.196232	0.371892	-0.332207	0.0850226	1.1254	0.215545	60S ribosomal protein L27a-3; K02900 large subunit ribosomal protein L27Ae (A)	60S ribosomal protein L27a-3 OS=Arabidopsis thaliana GN=RPL27AC PE=2 SV=2	Ribosomal proteins 50S-L15, 50S-L18e, 60S-L27A
BnaA02T0274900WE	-2.36266	0.238608	0.0857934	0.165561	-2.05761	0.0163722	0.0205235	0.325471	0.282921	0.16579	-0.0262183	0.172892	60S ribosomal protein L3-1-like; K02925 large subunit ribosomal protein L3e (A)	60S ribosomal protein L3-1 OS=Arabidopsis thaliana GN=ARP1 PE=2 SV=5	Ribosomal protein L3
BnaA01T0298900WE	0.172814	0.270992	0.0686356	0.432868	-0.323776	0.222933	0.296536	0.26774	-0.326664	0.0398096	0.701721	0.0676431	60S ribosomal protein L35-1; K02918 large subunit ribosomal protein L35e (A)	60S ribosomal protein L35-1 OS=Arabidopsis thaliana GN=RPL35A PE=2 SV=1	Ribosomal L29 protein
BnaA02T0208100WE	-1.23108	0.128191	-0.833697	0.0309485	-1.4911	0.00361883	0.234337	0.110221	-0.810482	0.0540261	1.19458	0.147199	60S ribosomal protein L35a-1; K02917 large subunit ribosomal protein L35Ae (A)	60S ribosomal protein L35a-1 OS=Arabidopsis thaliana GN=RPL35AA PE=3 SV=1	Ribosomal protein L35Ae
BnaA03T0194600WE	-1.09289	0.0425402	-0.297552	0.060656	-1.22506	0.0650314	1.03731	0.0322007	0.169042	0.405469	0.651414	0.190814	60S ribosomal protein L36-2-like; K02920 large subunit ribosomal protein L36e (A)	60S ribosomal protein L36-1 OS=Arabidopsis thaliana GN=RPL36A PE=2 SV=1	Ribosomal protein L36e
BnaC08T0202300WE	0.177075	0.125792	0.352482	0.0908171	0.353648	0.036086	-0.301054	0.113731	-0.42834	0.0643164	0.457496	0.2044	60S ribosomal protein L6-1-like; K02934 large subunit ribosomal protein L6e (A)	60S ribosomal protein L6-3 OS=Arabidopsis thaliana GN=RPL6C PE=2 SV=1	Ribosomal protein L6, N-terminal domain
BnaC05T0150200WE	0.222845	0.193823	0.434871	0.0722534	0.139544	0.154895	-0.322917	0.0312931	-0.479429	0.095079	0.118305	0.267719	60S ribosomal protein L6-1-like; K02934 large subunit ribosomal protein L6e (A)	60S ribosomal protein L6-3 OS=Arabidopsis thaliana GN=RPL6C PE=2 SV=1	Ribosomal protein L6, N-terminal domain
BnaA02T0207000WE	0.519452	0.0665827	1.07446	0.049675	0.0945023	0.233032	-0.209978	0.303262	-0.608604	0.0288109	0.0450103	0.375352	60S ribosomal protein L6-3-like; K02934 large subunit ribosomal protein L6e (A)	60S ribosomal protein L6-3 OS=Arabidopsis thaliana GN=RPL6C PE=2 SV=1	Ribosomal protein L6, N-terminal domain
BnaA03T0559700WE	-2.86363	0.0505229	-0.939167	0.0397682	-1.95635	0.0132652	0.421676	0.163038	-0.203279	0.313078	0.544833	0.183965	60S ribosomal protein L8-3-like; K02938 large subunit ribosomal protein L8e (A)	60S ribosomal protein L8-3 OS=Arabidopsis thaliana GN=RPL8C PE=1 SV=2	Ribosomal Proteins L2, RNA binding domain
BnaA09T0359000WE	-0.5722	0.110313	-0.672513	0.0160852	-0.72822	0.0180337	0.517894	0.00807814	-0.249379	0.0468345	0.49762	0.212169	60S ribosomal protein L9-1; K02940 large subunit ribosomal protein L9e (A)	60S ribosomal protein L9-1 OS=Arabidopsis thaliana GN=RPL9B PE=1 SV=3	Ribosomal protein L6
BnaA02T0243400WE	-3.10948	0.00497643	-0.882499	0.100436	0.091962	0.289101	-0.98522	0.131295	1.25588	0.0135067	1.40909	0.3795	60S ribosomal protein L9-2; K02940 large subunit ribosomal protein L9e (A)	60S ribosomal protein L9-2 OS=Arabidopsis thaliana GN=RPL9D PE=2 SV=1	Ribosomal protein L6
BnaA06T0168300WE	0.448288	0.0836004	-0.200062	0.380827	-0.473501	0.296566	0.298159	0.0267115	-0.794422	0.10263	-1.43808	0.268188	ABC transporter family protein; K05643 ATP-binding cassette, subfamily A (ABC1), member 3 (A)	ABC transporter A family member 4 OS=Arabidopsis thaliana GN=ABCA4 PE=3 SV=2	ABC-2 family transporter protein
BnaA05T0063200WE	0.528738	0.0411122	1.27986	0.0213795	0.915537	0.0278269	-0.359898	0.134674	0.631764	0.0989371	3.39665	0.0479393	accA1-2; acetyl-coenzyme A carboxylase carboxyl transferase subunit alpha, chloroplastic-like; K01962 acetyl-CoA carboxylase carboxyl transferase subunit alpha [EC:6.4.1.2] (A)	Acetyl-coenzyme A carboxylase carboxyl transferase subunit alpha, chloroplastic OS=Arabidopsis thaliana GN=CAC3 PE=1 SV=1	Acetyl co-enzyme A carboxylase carboxyltransferase alpha subunit
BnaC04T0086100WE	0.423959	0.030637	0.399994	0.0986174	0.511254	0.010294	-0.336546	0.0494721	0.175252	0.0298651	0.655567	0.0347845	accA2; acetyl-coenzyme A carboxylase carboxyl transferase subunit alpha, chloroplastic-like; K01962 acetyl-CoA carboxylase carboxyl transferase subunit alpha [EC:6.4.1.2] (A)	Acetyl-coenzyme A carboxylase carboxyl transferase subunit alpha, chloroplastic OS=Arabidopsis thaliana GN=CAC3 PE=1 SV=1	Acetyl co-enzyme A carboxylase carboxyltransferase alpha subunit
BnaA03T0196900WE	0.534786	0.0457137	0.790739	0.0378561	0.496606	0.0123705	-0.824869	0.0232899	-0.277489	0.11987	0.575799	0.0839105	acetyl-coenzyme A carboxylase carboxyl transferase subunit alpha, chloroplastic; K01962 acetyl-CoA carboxylase carboxyl transferase subunit alpha [EC:6.4.1.2] (A)	Acetyl-coenzyme A carboxylase carboxyl transferase subunit alpha, chloroplastic OS=Arabidopsis thaliana GN=CAC3 PE=1 SV=1	Acetyl co-enzyme A carboxylase carboxyltransferase alpha subunit
BnaA03T0366900WE	0.573526	0.0631785	0.614267	0.113101	-0.0822581	0.403928	-0.461438	0.0514856	-0.524671	0.00476568	0.491147	0.115586	actin-2; K10355 actin, other eukaryote (A)	Actin-2 OS=Arabidopsis thaliana GN=ACT2 PE=1 SV=1	Actin
BnaA06T0179100WE	0.0676198	0.342637	-0.0487793	0.436742	-0.0681179	0.325994	0.239097	0.146567	-0.640727	0.0255006	0.910902	0.124683	actin-depolymerizing factor 2-like; K05765 cofilin (A)	Actin-depolymerizing factor 2 OS=Arabidopsis thaliana GN=ADF2 PE=2 SV=1	Cofilin/tropomyosin-type actin-binding protein
BnaA02T0156500WE	-0.152634	0.217362	0.573071	0.0280544	-0.0888953	0.342438	-0.131038	0.28038	-0.407009	0.164191	0.589699	0.180304	acyl carrier protein 2, mitochondrial-like; K03955 NADH dehydrogenase (ubiquinone) 1 alpha/beta subcomplex 1 (A)	Acyl carrier protein 2, mitochondrial OS=Arabidopsis thaliana GN=MTACP2 PE=1 SV=1	Phosphopantetheine attachment site
BnaC02T0402900WE	4.20216	0.116556	3.70986	0.106804	0.953432	0.106138	-1.34466	0.00625989	1.04385	0.0908726	-0.977082	0.243956	acyl carrier protein 3, mitochondrial-like; K03955 NADH dehydrogenase (ubiquinone) 1 alpha/beta subcomplex 1 (A)	Acyl carrier protein 3, mitochondrial OS=Arabidopsis thaliana GN=MTACP2 PE=2 SV=1	Acyl-carrier
BnaA05T0281400WE	0.502197	0.0618576	-0.492395	0.25548	-0.219706	0.289003	-0.0777511	0.1903	-1.44042	0.0102979	-0.966394	0.196967	acyl-CoA-binding protein-like; K08762 diazepam-binding inhibitor (GABA receptor modulator, acyl-CoA-binding protein) (A)	Acyl-CoA-binding protein OS=Brassica napus PE=3 SV=1	Acyl CoA binding protein
BnaA09T0369000WE	0.049891	0.248644	-0.046005	0.354747	0.232335	0.148955	-0.278242	0.107229	-0.672343	0.00257046	-0.589761	0.132559	acyl-CoA-binding protein; K08762 diazepam-binding inhibitor (GABA receptor modulator, acyl-CoA-binding protein) (A)	Acyl-CoA-binding protein OS=Brassica napus PE=3 SV=1	Acyl CoA binding protein
BnaA10T0285300WE	0.416635	0.130576	0.349191	0.0342071	-0.392477	0.0680586	-0.354947	0.0957443	-0.226211	0.120318	-0.0776916	0.389606	adenosine kinase 2-like; K00856 adenosine kinase [EC:2.7.1.20] (A)	Adenosine kinase 2 OS=Arabidopsis thaliana GN=ADK2 PE=1 SV=1	pfkB family carbohydrate kinase
BnaC08T0039500WE	-2.18096	0.0815849	-0.242647	0.178443	-0.96685	0.0380421	0.217896	0.347841	-2.36256	0.0262639	0.0138764	0.414444	adenosylhomocysteinase 1-like; K01251 adenosylhomocysteinase [EC:3.3.1.1] (A)	Adenosylhomocysteinase 1 OS=Arabidopsis thaliana GN=SAHH1 PE=1 SV=1	S-adenosyl-L-homocysteine hydrolase, NAD binding domain
BnaA04T0062600WE	-2.07412	0.0742787	-0.331204	0.234417	-1.43994	0.0365341	0.168128	0.33611	-0.251864	0.195821	-0.198484	0.312522	adenosylhomocysteinase 1; K01251 adenosylhomocysteinase [EC:3.3.1.1] (A)	Adenosylhomocysteinase 1 OS=Arabidopsis thaliana GN=SAHH1 PE=1 SV=1	S-adenosyl-L-homocysteine hydrolase, NAD binding domain
BnaA09T0075100WE	0.937175	0.020017	-0.396771	0.0875963	-0.340916	0.1349	-0.210559	0.216402	-0.848852	0.0357334	0.437238	0.238024	adenylate kinase 4; K00939 adenylate kinase [EC:2.7.4.3] (A)	Adenylate kinase 4 OS=Arabidopsis thaliana GN=ADK1 PE=1 SV=2	Adenylate kinase, active site lid
BnaA07T0362700WE	-2.22281	0.030611	-0.998758	0.0815283	0.908168	0.0387275	1.63438	0.0421442	-0.506184	0.100772	-1.02645	0.144677	adh1; alcohol dehydrogenase class-P; K18857 alcohol dehydrogenase class-P [EC:1.1.1.1] (A)	Alcohol dehydrogenase class-P OS=Arabidopsis thaliana GN=ADH1 PE=1 SV=2	Zinc-binding dehydrogenase
BnaA04T0005900WE	-1.19977	0.0829891	-0.490128	0.321693	-1.44689	0.0161465	-0.509948	0.195123	0.338565	0.421659	0.110973	0.189882	ADP-ribosylation factor 1; K07937 ADP-ribosylation factor 1 (A)	ADP-ribosylation factor 1 OS=Arabidopsis thaliana GN=ARF1 PE=1 SV=2	ADP-ribosylation factor family
BnaC03T0149000WE	-0.580974	0.0412266	-0.380922	0.127994	0.398815	0.049145	0.057837	0.41073	0.221917	0.326932	1.18718	0.252929	ADP-ribosylation factor GTPase-activating protein AGD7-like; K12492 ADP-ribosylation factor GTPase-activating protein 1 (A)	ADP-ribosylation factor GTPase-activating protein AGD7 OS=Arabidopsis thaliana GN=AGD7 PE=1 SV=1	Putative GTPase activating protein for Arf
BnaA02T0048800WE	-0.471748	0.22489	-0.418292	0.112321	-1.32361	0.036044	0.485819	0.270939	-0.298252	0.273303	1.03286	0.205441	ADP,ATP carrier protein 2, mitochondrial-like; K05863 solute carrier family 25 (mitochondrial adenine nucleotide translocator), member 4/5/6/31 (A)	ADP,ATP carrier protein 2, mitochondrial OS=Arabidopsis thaliana GN=AAC2 PE=2 SV=2	Mitochondrial carrier protein
BnaA08T0253000WE	-2.03729	0.00608941	-0.230046	0.103556	-1.66239	0.0200898	1.04275	0.0193702	0.103364	0.356069	0.478449	0.287576	allene oxide cyclase 4, chloroplastic; K10525 allene oxide cyclase [EC:5.3.99.6] (A)	Allene oxide cyclase 4, chloroplastic OS=Arabidopsis thaliana GN=AOC4 PE=2 SV=1	Allene oxide cyclase
BnaA09T0487700WE	0.66942	0.0315738	-0.488464	0.167968	0.0220211	0.385542	-0.0581855	0.302328	-0.546759	0.0796482	-0.431062	0.278424	alpha-soluble NSF attachment protein 2; K15296 alpha-soluble NSF attachment protein (A)	Alpha-soluble NSF attachment protein 2 OS=Arabidopsis thaliana GN=ASNAP2 PE=1 SV=1	Soluble NSF attachment protein, SNAP
BnaA01T0020600WE	-0.327289	0.428793	1.44182	0.0460327	1.13983	0.0517965	-1.15961	0.0922185	-0.0434298	0.44165	0.913011	0.112962	ankyrin; K06694 26S proteasome non-ATPase regulatory subunit 10 (A)	Putative ankyrin repeat protein RF_0381 OS=Rickettsia felis (strain ATCC VR-1525 / URRWXCal2) GN=RF_0381 PE=3 SV=1	Ankyrin repeats (3 copies)
BnaA09T0369700WE	1.0707	0.0324211	-1.05819	0.057474	-0.903229	0.1369	-0.265368	0.399796	-0.990335	0.260688	-0.840768	0.206033	AP-4 complex subunit epsilon; K12400 AP-4 complex subunit epsilon-1 (A)	AP-4 complex subunit epsilon OS=Arabidopsis thaliana GN=At1g31730 PE=1 SV=1	Adaptin N terminal region
BnaC03T0587400WE	-0.580244	0.130427	0.701701	0.0447106	0.606626	0.0515372	0.0999314	0.230151	0.359428	0.246242	1.32168	0.0286398	apoptotic chromatin condensation inducer in the nucleus-like; K12875 apoptotic chromatin condensation inducer in the nucleus (A)	Apoptotic chromatin condensation inducer in the nucleus OS=Homo sapiens GN=ACIN1 PE=1 SV=2	SAP domain
BnaA09T0635000WE	0.383169	0.155549	-0.0519727	0.441647	0.195061	0.378097	-0.279527	0.0865504	-0.358312	0.0176549	0.667482	0.0862449	apx2; L-ascorbate peroxidase 1, cytosolic; K00434 L-ascorbate peroxidase [EC:1.11.1.11] (A)	L-ascorbate peroxidase 1, cytosolic OS=Arabidopsis thaliana GN=APX1 PE=1 SV=2	Peroxidase
BnaA03T0192100WE	-1.2368	0.0269066	0.44477	0.411706	-0.319516	0.160448	0.504122	0.175325	0.181021	0.402347	2.63111	0.04853	aquaporin PIP2-2-like; K09872 aquaporin PIP (A)	Aquaporin PIP2-2 OS=Arabidopsis thaliana GN=PIP2-2 PE=1 SV=2	Major intrinsic protein
BnaA02T0335400WE	-3.64814	0.034312	-0.469148	0.0120535	0.0614149	0.411027	0.923862	0.0882446	-0.10621	0.254344	0.638668	0.113665	aquaporin TIP1-2; K09873 aquaporin TIP (A)	Aquaporin TIP1-2 OS=Arabidopsis thaliana GN=TIP1-2 PE=1 SV=2	Major intrinsic protein
BnaA01T0301800WE	-0.216291	0.31286	1.22456	0.0185615	1.29418	0.0325285	0.45989	0.223272	0.16049	0.372611	2.01714	0.00492063	arginase 1, mitochondrial-like; K01476 arginase [EC:3.5.3.1] (A)	--	--
Bnascaffold286T0028200WE	0.349869	0.0662186	0.615663	0.0498731	1.0324	0.00997762	-0.127316	0.294742	-0.335017	0.14734	-0.0491314	0.168597	asb8; ankyrin repeat and SOCS box containing 8; K10330 ankyrin repeat and SOCS box protein 8 (A)	Ankyrin repeat domain-containing protein 2 OS=Arabidopsis thaliana GN=AKR2 PE=1 SV=2	Ankyrin repeats (3 copies)
BnaA02T0079400WE	-1.18845	0.0369794	-0.585743	0.0836897	-0.552625	0.175167	0.362078	0.0944364	0.5666	0.0406955	0.260755	0.340102	aspartate aminotransferase, cytoplasmic isozyme 1-like; K14454 aspartate aminotransferase, cytoplasmic [EC:2.6.1.1] (A)	Aspartate aminotransferase, cytoplasmic isozyme 1 OS=Arabidopsis thaliana GN=ASP2 PE=1 SV=2	Aminotransferase class I and II
Bnascaffold286T0062500WE	0.695304	0.388227	0.784552	0.0441017	0.237991	0.233479	-0.0885407	0.265353	-0.957056	0.0333903	0.555018	0.049747	aspartate--tRNA ligase 2, cytoplasmic-like; K01876 aspartyl-tRNA synthetase [EC:6.1.1.12] (A)	Aspartate--tRNA ligase 2, cytoplasmic OS=Arabidopsis thaliana GN=IBI1 PE=1 SV=1	OB-fold nucleic acid binding domain
BnaA09T0193800WE	1.82129	0.0173924	-0.446575	0.231269	0.750864	0.0111911	-0.584063	0.00965365	-0.394369	0.102544	-0.338975	0.311436	atlastin-like; K17339 atlastin [EC:3.6.5.-] (A)	Interferon-induced guanylate-binding protein 2 OS=Homo sapiens GN=GBP2 PE=1 SV=3	Guanylate-binding protein, C-terminal domain
BnaC07T0242400WE	1.45625	0.0188218	0.0214298	0.422917	0.000690786	0.397251	-0.105466	0.293225	-0.118626	0.246229	-0.612292	0.230041	atlastin-like; K17339 atlastin [EC:3.6.5.-] (A)	Interferon-induced guanylate-binding protein 2 OS=Homo sapiens GN=GBP2 PE=1 SV=3	Guanylate-binding protein, C-terminal domain
BnaC04T0332900WE	1.42755	0.0136218	0.811887	0.0961302	0.924283	0.0110862	-0.718385	0.14618	-0.957392	0.0958383	-0.088443	0.388026	ATP synthase subunit d, mitochondrial-like; K02138 F-type H+-transporting ATPase subunit d (A)	ATP synthase subunit d, mitochondrial OS=Arabidopsis thaliana GN=At3g52300 PE=1 SV=3	ATP synthase D chain, mitochondrial (ATP5H)
BnaA03T0434300WE	1.39807	0.00203193	0.845355	0.0316118	0.810848	0.0451895	-0.513128	0.11428	-0.807006	0.092301	-0.137582	0.257252	ATP synthase subunit d, mitochondrial; K02138 F-type H+-transporting ATPase subunit d (A)	ATP synthase subunit d, mitochondrial OS=Arabidopsis thaliana GN=At3g52300 PE=1 SV=3	ATP synthase D chain, mitochondrial (ATP5H)
BnaA09T0456100WE	1.36752	0.00612989	1.08005	0.013844	0.864908	0.0446106	-0.808292	0.0165296	-0.831208	0.056359	-0.25389	0.219767	ATP synthase subunit d, mitochondrial; K02138 F-type H+-transporting ATPase subunit d (A)	ATP synthase subunit d, mitochondrial OS=Arabidopsis thaliana GN=At3g52300 PE=1 SV=3	ATP synthase D chain, mitochondrial (ATP5H)
BnaC06T0206800WE	1.81134	0.00643644	0.973499	0.0353755	1.54505	0.0218842	-0.229313	0.0553671	0.0636764	0.38973	-0.223898	0.0731699	ATP synthase subunit d, mitochondrial; K02138 F-type H+-transporting ATPase subunit d (A)	ATP synthase subunit d, mitochondrial OS=Arabidopsis thaliana GN=At3g52300 PE=1 SV=3	ATP synthase D chain, mitochondrial (ATP5H)
BnaC02T0397500WE	0.887421	0.0220421	0.458217	0.133012	0.666813	0.0557033	-0.124422	0.260635	-0.590061	0.0387822	-0.40142	0.164042	ATP synthase subunit delta', mitochondrial-like; K02134 F-type H+-transporting ATPase subunit delta (A)	ATP synthase subunit delta', mitochondrial OS=Arabidopsis thaliana GN=At5g47030 PE=1 SV=1	ATP synthase, Delta/Epsilon chain, beta-sandwich domain
BnaA06T0448900WE	0.178804	0.36873	0.668666	0.060158	0.372203	0.165146	-0.552373	0.0253705	-0.79628	0.0366236	-1.22077	0.0424922	ATP synthase subunit delta', mitochondrial-like; K02134 F-type H+-transporting ATPase subunit delta (A)	ATP synthase subunit delta', mitochondrial OS=Arabidopsis thaliana GN=At5g47030 PE=1 SV=1	ATP synthase, Delta/Epsilon chain, beta-sandwich domain
BnaC07T0340000WE	0.597645	0.0322985	0.200481	0.201157	0.26769	0.140829	-0.0125063	0.258719	-0.896941	0.0486147	0.191927	0.258118	ATP-dependent DNA helicase Q-like SIM; K10900 werner syndrome ATP-dependent helicase [EC:3.6.4.12] (A)	ATP-dependent DNA helicase Q-like SIM OS=Arabidopsis thaliana GN=RECQSIM PE=2 SV=1	Helicase conserved C-terminal domain
BnaA01T0149900WE	-0.135428	0.157082	-0.160836	0.14041	-0.0116352	0.318969	0.435892	0.1778	-0.210722	0.105994	1.00417	0.0297418	ATPase 2, plasma membrane-type; K01535 H+-transporting ATPase [EC:3.6.3.6] (A)	ATPase 2, plasma membrane-type OS=Arabidopsis thaliana GN=AHA2 PE=1 SV=2	Cation transporter/ATPase, N-terminus
BnaC09T0524700WE	0.804726	0.156921	-0.227601	0.157241	-0.570952	0.29062	-0.612252	0.0372221	-0.506739	0.294709	0.130659	0.425647	beta-xylosidase/alpha-L-arabinofuranosidase 2-like; K15920 beta-D-xylosidase 4 [EC:3.2.1.37] (A)	Probable beta-D-xylosidase 6 OS=Arabidopsis thaliana GN=BXL6 PE=2 SV=1	Fibronectin type III-like domain
BnaC04T0536000WE	-2.13246	0.0149038	-0.0496582	0.0681461	-0.917109	0.373642	0.336742	0.172217	0.518528	0.159358	0.962287	0.0556946	bifunctional enolase 2/transcriptional activator; K01689 enolase [EC:4.2.1.11] (A)	Bifunctional enolase 2/transcriptional activator OS=Arabidopsis thaliana GN=ENO2 PE=1 SV=1	Enolase, N-terminal domain
BnaA04T0223800WE	-0.0948768	0.428133	0.359149	0.0687577	0.231889	0.0303348	0.0194021	0.38146	-0.282202	0.0175493	-0.03646	0.318823	bifunctional enolase 2/transcriptional activator; K01689 enolase [EC:4.2.1.11] (A)	Bifunctional enolase 2/transcriptional activator OS=Arabidopsis thaliana GN=ENO2 PE=1 SV=1	Enolase, N-terminal domain
BnaC08T0352200WE	-1.80619	0.102577	0.0989118	0.318471	-0.819308	0.0364042	0.0953344	0.380833	-0.359367	0.230282	0.999334	0.20592	bifunctional L-3-cyanoalanine synthase/cysteine synthase C1, mitochondrial-like; K13034 L-3-cyanoalanine synthase/ cysteine synthase [EC:2.5.1.47 4.4.1.9] (A)	Bifunctional L-3-cyanoalanine synthase/cysteine synthase C1, mitochondrial OS=Arabidopsis thaliana GN=CYSC1 PE=1 SV=1	Pyridoxal-phosphate dependent enzyme
BnaA02T0367000WE	-1.20819	0.0329078	-0.62106	0.00174177	-1.9075	0.0154025	0.634856	0.0793078	0.104459	0.359131	2.37589	0.148152	bifunctional L-3-cyanoalanine synthase/cysteine synthase D2; K01738 cysteine synthase A [EC:2.5.1.47] (A)	Bifunctional L-3-cyanoalanine synthase/cysteine synthase D2 OS=Arabidopsis thaliana GN=CYSD2 PE=1 SV=1	Ribosomal protein S24e
BnaA02T0063300WE	-0.662713	0.0278194	0.305784	0.0756067	-0.336088	0.214291	-0.334541	0.22927	-0.205963	0.297316	0.775434	0.316586	biotin carboxyl carrier protein of acetyl-CoA carboxylase 1, chloroplastic; K02160 acetyl-CoA carboxylase biotin carboxyl carrier protein (A)	Biotin carboxyl carrier protein of acetyl-CoA carboxylase 1, chloroplastic OS=Arabidopsis thaliana GN=BCCP1 PE=1 SV=2	Biotin-requiring enzyme
BnaA07T0064000WE	0.16712	0.227897	0.579369	0.126139	0.68577	0.0446818	-0.280956	0.119035	-0.171368	0.283524	0.8162	0.110702	BiP; mediator of RNA polymerase II transcription subunit 37f; K09490 heat shock 70kDa protein 5 (A)	Mediator of RNA polymerase II transcription subunit 37f OS=Arabidopsis thaliana GN=MED37F PE=1 SV=2	Hsp70 protein
BnaA02T0246600WE	2.41814	0.0284632	-0.113762	0.402967	-1.47797	0.204473	0.0304797	0.340971	0.0525235	0.421453	1.13297	0.117306	BRCA1-A complex subunit BRE-like; K12173 BRCA1-A complex subunit BRE (A)	Osmotin-like protein OSM34 OS=Arabidopsis thaliana GN=OSM34 PE=2 SV=2	Thaumatin family
BnaC08T0208200WE	2.59544	0.0760617	-0.0415583	0.424406	-1.15163	0.27607	0.752425	0.0282863	0.170882	0.351137	1.402	0.0988959	BRCA1-A complex subunit BRE-like; K12173 BRCA1-A complex subunit BRE (A)	Pathogenesis-related protein 5 OS=Arabidopsis thaliana GN=At1g75040 PE=1 SV=1	Thaumatin family
BnaA08T0229700WE	2.09096	0.191364	-2.02572	0.012562	-1.31011	0.306314	1.1465	0.0255454	-1.47456	0.117695	-1.80937	0.020017	BRCA1-A complex subunit BRE-like; K12173 BRCA1-A complex subunit BRE (A)	Pathogenesis-related protein 5 OS=Arabidopsis thaliana GN=At1g75040 PE=1 SV=1	Thaumatin family
BnaA06T0251900WE	1.36416	0.00220513	0.95753	0.0811042	-0.322627	0.431668	-0.916029	0.153011	-1.11512	0.00725196	-0.515001	0.201851	brefeldin A-inhibited guanine nucleotide-exchange protein 5; K13462 guanine nucleotide-exchange factor (A)	Brefeldin A-inhibited guanine nucleotide-exchange protein 5 OS=Arabidopsis thaliana GN=BIG5 PE=1 SV=2	Domain of unknown function (DUF1981)
BnaA04T0189500WE	-1.68438	0.0486633	0.0532834	0.0380649	-0.746237	0.221397	-0.139267	0.295011	0.174651	0.286525	0.0807339	0.114816	BrNIT1, NIT-T2; nitrilase 2-like; K01501 nitrilase [EC:3.5.5.1] (A)	Nitrilase 2 OS=Arabidopsis thaliana GN=NIT2 PE=1 SV=1	Carbon-nitrogen hydrolase
BnaA08T0120800WE	-0.200299	0.436277	0.18404	0.1829	-0.352537	0.231688	-0.394664	0.131969	-0.605483	0.00547567	-0.170383	0.435956	caffeoyl-CoA O-methyltransferase 1-like; K00588 caffeoyl-CoA O-methyltransferase [EC:2.1.1.104] (A)	Caffeoyl-CoA O-methyltransferase 1 OS=Arabidopsis thaliana GN=CCOAOMT1 PE=1 SV=1	O-methyltransferase
BnaA02T0062400WE	-0.0261859	0.389745	-0.68144	0.415962	-0.444284	0.349979	-0.626392	0.144874	-0.605859	0.0281216	0.342791	0.154958	caffeoylshikimate esterase-like; K01054 acylglycerol lipase [EC:3.1.1.23] (A)	40S ribosomal protein S7-3 OS=Arabidopsis thaliana GN=RPS7C PE=1 SV=2	Alpha/beta hydrolase family
BnaC04T0409500WE	0.79102	0.0071445	-0.00659153	0.363154	-0.147367	0.346151	0.558938	0.0160206	-0.45619	0.206429	0.54649	0.230478	calcium-binding protein CML24-like; K13448 calcium-binding protein CML (A)	Calcium-binding protein CML24 OS=Arabidopsis thaliana GN=CML24 PE=2 SV=2	EF-hand domain pair
BnaA03T0464700WE	1.00714	0.0516441	0.754369	0.100268	1.20386	0.00992033	0.0581449	0.427702	-0.187418	0.0816158	-0.0166898	0.39893	calcium-binding protein CML42-like; K13448 calcium-binding protein CML (A)	Calcium-binding protein CML42 OS=Arabidopsis thaliana GN=CML42 PE=1 SV=1	EF-hand domain
BnaA02T0252900WE	-0.291923	0.132247	-0.372604	0.216376	-0.957314	0.0752205	0.634271	0.0810318	-0.228533	0.27827	1.92571	0.0496782	calcium-dependent protein kinase 21; K13412 calcium-dependent protein kinase [EC:2.7.11.1] (A)	Calcium-dependent protein kinase 21 OS=Arabidopsis thaliana GN=CPK21 PE=1 SV=1	EF-hand domain pair
BnaA03T0374600WE	-0.519268	0.434877	0.271193	0.150915	1.67474	0.0166512	0.589603	0.0939119	-0.43595	0.212728	1.76974	0.0269674	calcium-dependent protein kinase 9; K13412 calcium-dependent protein kinase [EC:2.7.11.1] (A)	Calcium-dependent protein kinase 9 OS=Arabidopsis thaliana GN=CPK9 PE=1 SV=1	EF-hand domain pair
BnaC04T0409600WE	0.77676	0.0204221	0.0340873	0.42144	0.17259	0.420985	-0.0687276	0.128056	-0.981022	0.0596814	0.38359	0.206099	calmodulin-1-like; K02183 calmodulin (A)	Calmodulin-4 OS=Arabidopsis thaliana GN=CAM4 PE=1 SV=1	EF-hand domain pair
BnaA04T0124000WE	1.32139	0.0022149	1.05277	0.0695298	0.308247	0.27112	-0.624561	0.0497753	-0.691595	0.108634	0.651026	0.0314759	calmodulin-1; K02183 calmodulin (A)	Calmodulin-4 OS=Arabidopsis thaliana GN=CAM4 PE=1 SV=1	EF hand
BnaC04T0461900WE	1.39616	0.00842156	1.85746	0.0492881	0.369618	0.296618	-0.415957	0.111412	-0.602078	0.107532	0.638537	0.0136616	calmodulin-7-like; K02183 calmodulin (A)	Calmodulin-related protein OS=Petunia hybrida GN=CAM53 PE=2 SV=2	EF-hand domain pair
BnaC03T0487100WE	-1.01816	0.0186992	-0.0302996	0.125702	0.218323	0.242775	0.738543	0.0626331	-0.878283	0.149371	0.0289248	0.409743	calnexin homolog 1-like; K08054 calnexin (A)	Calnexin homolog 1 OS=Arabidopsis thaliana GN=CNX1 PE=1 SV=1	Calreticulin family
BnaC02T0508100WE	-0.448616	0.0678457	-0.26587	0.176455	-0.0670057	0.372448	0.543001	0.0425102	-0.599371	0.124311	1.7075	0.0742186	calnexin homolog 1-like; K08054 calnexin (A)	Calnexin homolog 1 OS=Arabidopsis thaliana GN=CNX1 PE=1 SV=1	Calreticulin family
BnaA06T0265000WE	-1.81368	0.00798535	0.13013	0.27619	-0.5845	0.175026	0.305352	0.168006	-0.277019	0.334028	0.219695	0.428803	calnexin homolog 1; K08054 calnexin (A)	Calnexin homolog 1 OS=Arabidopsis thaliana GN=CNX1 PE=1 SV=1	Calreticulin family
BnaC09T0212500WE	-0.44056	0.0917195	-0.788786	0.0020782	-0.225679	0.313789	0.675907	0.0836298	0.125012	0.333497	2.19237	0.164009	calreticulin-1; K08057 calreticulin (A)	Calreticulin-1 OS=Arabidopsis thaliana GN=CRT1 PE=1 SV=1	Calreticulin family
BnaC08T0141800WE	-0.775243	0.032844	-0.248185	0.278072	0.115428	0.320001	0.610998	0.110156	0.37714	0.191095	0.734816	0.117634	calreticulin-2-like; K08057 calreticulin (A)	Calreticulin-2 OS=Arabidopsis thaliana GN=CRT2 PE=1 SV=3	Calreticulin family
BnaC09T0009700WE	1.81987	0.0167884	1.26307	0.0105198	0.248395	0.382086	0.514911	0.0824885	1.20346	0.0705815	1.08587	0.0973349	cathepsin B-like; K01363 cathepsin B [EC:3.4.22.1] (A)	Cathepsin B OS=Macaca fascicularis GN=CTSB PE=2 SV=1	Peptidase family C1 propeptide
BnaA03T0092500WE	0.313785	0.0931777	-0.120256	0.0395937	0.355722	0.0111835	-1.58035	0.183568	0.0988493	0.20061	-0.168145	0.202724	CCR4-NOT transcription complex subunit 3-like; K12580 CCR4-NOT transcription complex subunit 3 (A)	CCR4-NOT transcription complex subunit 3 OS=Homo sapiens GN=CNOT3 PE=1 SV=1	NOT2 / NOT3 / NOT5 family
BnaA01T0032600WE	0.599287	0.0266139	-0.334317	0.165856	0.950725	0.00985951	0.633383	0.0921168	0.941091	0.0228061	0.230577	0.267125	Cell division control protein 4; K03361 F-box and WD-40 domain protein CDC4 (A)	Adrenodoxin-like protein 2, mitochondrial OS=Arabidopsis thaliana GN=MFDX2 PE=2 SV=1	2Fe-2S iron-sulfur cluster binding domain
BnaA05T0394000WE	0.582306	0.0596986	0.405779	0.0290275	-0.711949	0.0251784	-0.29277	0.0584127	0.0490028	0.204213	0.549489	0.242868	cell division control protein 48 homolog A; K13525 transitional endoplasmic reticulum ATPase (A)	Cell division control protein 48 homolog A OS=Arabidopsis thaliana GN=CDC48A PE=1 SV=1	Cell division protein 48 (CDC48), domain 2
BnaA02T0018500WE	0.643185	0.078048	0.946614	0.0308434	-0.152795	0.26739	-0.579009	0.0377242	-0.252082	0.174613	0.879512	0.135797	cellulose synthase A catalytic subunit 3 [UDP-forming]; K10999 cellulose synthase A [EC:2.4.1.12] (A)	Cellulose synthase A catalytic subunit 3 [UDP-forming] OS=Arabidopsis thaliana GN=CESA3 PE=1 SV=2	Zinc-binding RING-finger
BnaA04T0164000WE	0.949362	0.01463	0.383773	0.0315266	0.788316	0.00894639	0.00119752	0.404368	0.214185	0.0799223	0.27758	0.166651	cgn; cingulin; K06102 cingulin (A)	Protein WEAK CHLOROPLAST MOVEMENT UNDER BLUE LIGHT 1 OS=Arabidopsis thaliana GN=WEB1 PE=1 SV=1	Weak chloroplast movement under blue light
BnaA01T0141100WE	1.68275	0.0384721	0.760673	0.0737693	0.550669	0.135868	-0.227262	0.0630208	-1.2035	0.0278194	1.39035	0.085275	chaperone protein ClpC2, chloroplastic; K03696 ATP-dependent Clp protease ATP-binding subunit ClpC (A)	Chaperone protein ClpC2, chloroplastic OS=Arabidopsis thaliana GN=CLPC2 PE=2 SV=1	UvrB/uvrC motif
BnaA02T0091800WE	1.19345	0.0148647	0.54016	0.0530263	0.554709	0.0578842	-0.409736	0.0128595	-0.309882	0.151232	0.36672	0.161807	chaperone protein dnaJ 3; K09503 DnaJ homolog subfamily A member 2 (A)	Chaperone protein dnaJ 2 OS=Arabidopsis thaliana GN=ATJ2 PE=1 SV=2	DnaJ central domain
BnaA02T0070300WE	1.04314	0.0121365	0.319276	0.136943	0.33414	0.0616827	-0.0633198	0.375193	-0.399355	0.0667207	-0.391608	0.0540087	chaperone protein DnaJ-like; K03686 molecular chaperone DnaJ (A)	--	--
BnaC03T0075300WE	0.238731	0.284508	-0.228065	0.0659797	0.274887	0.122713	-0.182651	0.17371	-0.268842	0.0469845	0.305397	0.161542	chaperonin 60 subunit beta 3, chloroplastic-like; K04077 chaperonin GroEL (A)	Chaperonin 60 subunit beta 3, chloroplastic OS=Arabidopsis thaliana GN=CPN60B3 PE=1 SV=1	TCP-1/cpn60 chaperonin family
BnaA03T0346500WE	0.37945	0.147405	-0.20135	0.265992	0.213228	0.00922753	0.195756	0.364612	-0.584532	0.0149196	-0.258226	0.334963	chaperonin CPN60-like 2, mitochondrial; K04077 chaperonin GroEL (A)	Chaperonin CPN60-like 2, mitochondrial OS=Arabidopsis thaliana GN=At3g13860 PE=2 SV=2	TCP-1/cpn60 chaperonin family
BnaA03T0175300WE	-0.617792	0.14906	0.136354	0.27709	-0.0289153	0.267759	-0.707677	0.0638747	-0.97485	0.00739537	-0.0488605	0.277685	chaperonin CPN60, mitochondrial; K04077 chaperonin GroEL (A)	Chaperonin CPN60, mitochondrial OS=Brassica napus PE=2 SV=1	TCP-1/cpn60 chaperonin family
BnaA03T0389300WE	0.0221835	0.434441	0.388735	0.00501401	0.426071	0.13283	-0.218029	0.124024	-0.585036	0.0718319	-0.431172	0.120505	chaperonin CPN60, mitochondrial; K04077 chaperonin GroEL (A)	Chaperonin CPN60, mitochondrial OS=Arabidopsis thaliana GN=CPN60 PE=2 SV=2	TCP-1/cpn60 chaperonin family
BnaA07T0151400WE	-0.0801871	0.426135	-0.229578	0.10311	-0.660871	0.0865374	-0.975423	0.0234159	-0.04407	0.313045	-1.25265	0.104142	Chaperonine 60; K04077 chaperonin GroEL (A)	RuBisCO large subunit-binding protein subunit alpha, chloroplastic OS=Brassica napus PE=2 SV=1	TCP-1/cpn60 chaperonin family
BnaA03T0306200WE	1.39788	0.0607117	0.581358	0.108079	-1.65308	0.18669	2.34205	0.00475778	-0.298424	0.325775	1.81997	0.189025	Chitinase / Hevein / PR-4 / Wheatwin2; K04730 interleukin-1 receptor-associated kinase 1 [EC:2.7.11.1] (A)	Hevein-like preproprotein OS=Arabidopsis thaliana GN=HEL PE=1 SV=1	Chitin recognition protein
BnaA01T0124800WE	0.00519204	0.409946	0.726884	0.131692	1.12837	0.027433	0.545849	0.121527	-0.686222	0.0743181	-1.06525	0.0509993	chlorophyll synthase, chloroplastic; K04040 chlorophyll synthase [EC:2.5.1.62] (A)	Chlorophyll synthase, chloroplastic OS=Arabidopsis thaliana GN=CHLG PE=2 SV=1	Metallopeptidase family M24
BnaC03T0160900WE	0.497627	0.024815	1.27087	0.0233949	0.726163	0.0137561	0.28234	0.14367	0.519352	0.0486782	1.4274	0.0626514	chromatin structure-remodeling complex protein SYD-like; K11786 ATP-dependent helicase STH1/SNF2 [EC:3.6.4.-] (A)	Chromatin structure-remodeling complex protein SYD OS=Arabidopsis thaliana GN=SYD PE=1 SV=1	Helicase conserved C-terminal domain
BnaC05T0517500WE	-1.39906	0.0459662	-0.0442328	0.364012	-0.0982943	0.327575	0.534777	0.167126	0.000848889	0.382228	1.47165	0.0255432	chromodomain-helicase-DNA-binding protein 8; K14437 chromodomain-helicase-DNA-binding protein 7 [EC:3.6.4.12] (A)	--	--
BnaA05T0422300WE	-0.176672	0.113813	0.361709	0.0181846	0.558985	0.0572636	0.911408	0.101183	0.37122	0.163853	2.13406	0.0284	chromodomain-helicase-DNA-binding protein 8; K14437 chromodomain-helicase-DNA-binding protein 7 [EC:3.6.4.12] (A)	--	--
BnaA04T0262900WE	0.140894	0.10213	-0.517751	0.0256245	0.499917	0.0648094	0.165718	0.0950368	0.280361	0.0594777	0.169986	0.283469	clathrin interactor EPSIN 2-like; K12471 epsin (A)	Clathrin interactor EPSIN 2 OS=Arabidopsis thaliana GN=EPSIN2 PE=1 SV=1	ENTH domain
BnaA04T0240900WE	1.23969	0.000286474	-0.179041	0.327654	0.215649	0.328959	-0.710802	0.12761	-0.938874	0.0245538	-0.197775	0.316839	clathrin light chain 2-like; K04645 clathrin light chain B (A)	Clathrin light chain 2 OS=Arabidopsis thaliana GN=CLC2 PE=1 SV=1	Clathrin light chain
BnaA03T0209600WE	0.497309	0.0025728	-0.218756	0.20153	0.276556	0.0955872	-0.110066	0.18906	-0.701858	0.00883485	-0.276284	0.217578	clathrin light chain 2-like; K04645 clathrin light chain B (A)	Clathrin light chain 2 OS=Arabidopsis thaliana GN=CLC2 PE=1 SV=1	Clathrin light chain
BnaC07T0260600WE	0.564455	0.049206	0.467145	0.0827664	0.929802	0.00973748	0.209662	0.0627863	-0.865618	0.0134486	0.741286	0.0570568	clustered mitochondria protein homolog; K03255 protein TIF31 (A)	--	PB1 domain
BnaA05T0429000WE	1.44543	0.00929722	0.396653	0.345624	0.183376	0.317469	-0.951387	0.0501673	-0.520739	0.0186688	0.497632	0.0731872	coiled-coil domain-containing protein 12-like; K12871 coiled-coil domain-containing protein 12 (A)	Coiled-coil domain-containing protein 12 OS=Mus musculus GN=Ccdc12 PE=1 SV=2	cwf18 pre-mRNA splicing factor
BnaA03T0112800WE	-0.403451	0.328691	-0.0571292	0.237048	-1.93249	0.0799903	-0.896214	0.117483	1.13103	0.0346465	3.27825	0.0445542	conserved hypothetical protein; K02350 DNA polymerase zeta [EC:2.7.7.7] (A)	Protein split ends OS=Drosophila melanogaster GN=spen PE=1 SV=2	Root cap
BnaC02T0007300WE	0.27049	0.123341	0.733776	0.0130948	0.858066	0.0209167	0.46111	0.0311341	-0.378561	0.0225111	-0.367979	0.0752622	copper transport protein ATX1-like; K07213 copper chaperone (A)	ACT domain-containing protein ACR12 OS=Arabidopsis thaliana GN=ACR12 PE=2 SV=1	Heavy-metal-associated domain
BnaC05T0480600WE	-0.393709	0.115808	-0.183564	0.12093	0.532239	0.0475698	0.449093	0.0264135	-0.541591	0.0593448	-0.83965	0.141684	copper transport protein ATX1; K07213 copper chaperone (A)	Copper transport protein ATX1 OS=Arabidopsis thaliana GN=ATX1 PE=1 SV=1	Heavy-metal-associated domain
BnaA04T0034000WE	-0.17861	0.290488	0.683639	0.0116916	1.25558	0.0620783	0.937432	0.125577	0.300889	0.182371	0.440155	0.08527	copper transport protein CCH-like; K07213 copper chaperone (A)	Copper transport protein CCH OS=Arabidopsis thaliana GN=CCH PE=1 SV=1	Heavy-metal-associated domain
BnaA07T0187900WE	0.0265086	0.413642	0.603249	0.0189531	0.460911	0.0708285	0.38891	0.190795	0.299797	0.1118	1.22888	0.0129262	copper transport protein CCH; K07213 copper chaperone (A)	Copper transport protein CCH OS=Arabidopsis thaliana GN=CCH PE=1 SV=1	Heavy-metal-associated domain
BnaA03T0262200WE	0.734225	0.195798	0.892139	0.123851	1.03415	0.0281072	-0.254583	0.160579	0.570989	0.145958	-0.311642	0.377204	CPK4.2; calcium-dependent protein kinase 4 (EC:2.7.11.1); K13412 calcium-dependent protein kinase [EC:2.7.11.1] (A)	Calcium-dependent protein kinase 4 OS=Arabidopsis thaliana GN=CPK4 PE=1 SV=1	EF-hand domain pair
BnaC01T0013800WE	0.74572	0.015361	0.476135	0.0430693	0.504344	0.0484665	0.132166	0.305533	0.250133	0.185566	1.22755	0.0603796	CPK5-2.1, CPK5.1; calcium-dependent protein kinase 5 (EC:2.7.11.1); K13412 calcium-dependent protein kinase [EC:2.7.11.1] (A)	Calcium-dependent protein kinase 5 OS=Arabidopsis thaliana GN=CPK5 PE=2 SV=1	EF-hand domain pair
BnaA03T0403900WE	-0.522018	0.0348494	-0.828732	0.0906601	-1.75289	0.0685159	1.24857	0.08609	-0.0641382	0.182096	0.980359	0.137755	CUBN, GB17517; cubilin (intrinsic factor-cobalamin receptor); K14616 cubilin (A)	Vacuolar-sorting receptor 3 OS=Arabidopsis thaliana GN=VSR3 PE=2 SV=1	Complement Clr-like EGF-like
BnaA05T0316600WE	0.544199	0.0226507	-0.148643	0.347313	-0.0888526	0.36878	0.408111	0.100363	0.925342	0.0417959	2.31615	0.0790664	cysteine protease, putative (EC:1.3.1.74); K01365 cathepsin L [EC:3.4.22.15] (A)	Probable cysteine proteinase At3g43960 OS=Arabidopsis thaliana GN=At3g43960 PE=2 SV=1	Cathepsin propeptide inhibitor domain (I29)
BnaA01T0108800WE	0.926899	0.0969491	0.689622	0.00433416	-0.157025	0.333695	-0.0377534	0.249095	-0.377418	0.216194	-0.252367	0.162967	cysteine proteinase 15A-like; K01373 cathepsin F [EC:3.4.22.41] (A)	Cysteine proteinase RD19a OS=Arabidopsis thaliana GN=RD19A PE=2 SV=1	Cathepsin propeptide inhibitor domain (I29)
BnaC09T0508000WE	-0.890184	0.0699991	-0.753173	0.0236069	0.138882	0.249104	-0.305324	0.167436	-0.664598	0.0149951	-1.47312	0.0134845	cysteine proteinase inhibitor 1-like; K13899 cystatin-C (A)	Cysteine proteinase inhibitor 1 OS=Arabidopsis thaliana GN=CYS1 PE=1 SV=2	Cystatin domain
BnaA02T0044300WE	0.137437	0.416173	-2.47498	0.00546971	3.64101	0.0214641	-0.285459	0.0117348	-3.76552	0.0302471	0.859297	0.204607	cysteine proteinase inhibitor 1-like; K13899 cystatin-C (A)	Cysteine proteinase inhibitor 1 OS=Arabidopsis thaliana GN=CYS1 PE=1 SV=2	Cystatin domain
Bnascaffold1716T0016400WE	1.34739	0.0184928	1.04059	0.0552532	-0.410909	0.254547	-0.142761	0.220397	0.670622	0.182155	0.5621	0.116272	cysteine proteinase RD19a-like; K01373 cathepsin F [EC:3.4.22.41] (A)	Cysteine proteinase RD19a OS=Arabidopsis thaliana GN=RD19A PE=2 SV=1	Cathepsin propeptide inhibitor domain (I29)
BnaA08T0177700WE	1.06218	0.0190568	-0.221207	0.136876	-0.0570455	0.439605	-0.208871	0.260802	-0.101735	0.363739	0.316689	0.234306	cysteine proteinase RD19a-like; K01373 cathepsin F [EC:3.4.22.41] (A)	Cysteine proteinase RD19a OS=Arabidopsis thaliana GN=RD19A PE=2 SV=1	Cathepsin propeptide inhibitor domain (I29)
BnaA09T0124200WE	0.480976	0.0360684	0.335853	0.160878	-0.369934	0.0263366	0.839471	0.168365	-0.0100875	0.39809	4.48031	0.0241618	cysteine-rich receptor-like protein kinase 26; K04730 interleukin-1 receptor-associated kinase 1 [EC:2.7.11.1] (A)	Cysteine-rich repeat secretory protein 9 OS=Arabidopsis thaliana GN=CRRSP9 PE=2 SV=1	Salt stress response/antifungal
BnaC03T0345600WE	0.27452	0.112263	0.551312	0.0683266	0.885163	0.01169	0.0979571	0.28797	-0.0695522	0.420581	-0.193168	0.37438	cytochrome c oxidase subunit 5b-1, mitochondrial-like; K02265 cytochrome c oxidase subunit 5b (A)	Cytochrome c oxidase subunit 5b-1, mitochondrial OS=Arabidopsis thaliana GN=COX5B-1 PE=2 SV=1	Cytochrome c oxidase subunit Vb
BnaA07T0117100WE	0.731578	0.0194995	0.995524	0.0381168	1.01042	0.0262176	-0.374285	0.0295892	-0.484434	0.0462089	0.663828	0.016936	cytochrome c oxidase subunit 6b-1-like; K02267 cytochrome c oxidase subunit 6b (A)	Cytochrome c oxidase subunit 6b-1 OS=Arabidopsis thaliana GN=COX6B-1 PE=1 SV=1	Cytochrome oxidase c subunit VIb
BnaC07T0157500WE	0.574673	0.0397019	0.581809	0.0221184	1.18681	0.0140528	-0.532671	0.00392912	-0.387446	0.060063	0.870115	0.0273419	cytochrome c oxidase subunit 6b-1-like; K02267 cytochrome c oxidase subunit 6b (A)	Cytochrome c oxidase subunit 6b-1 OS=Arabidopsis thaliana GN=COX6B-1 PE=1 SV=1	Cytochrome oxidase c subunit VIb
BnaA09T0432000WE	0.165359	0.408545	0.119629	0.267637	0.426608	0.121042	-0.0229196	0.134223	-0.468506	0.0445974	-0.269205	0.336987	cytochrome c oxidase subunit 6b-1; K02267 cytochrome c oxidase subunit 6b (A)	Cytochrome c oxidase subunit 6b-1 OS=Arabidopsis thaliana GN=COX6B-1 PE=1 SV=1	Cytochrome oxidase c subunit VIb
BnaC08T0225900WE	0.722801	0.0993131	0.27803	0.159613	0.32606	0.00393448	0.480847	0.108051	0.0282886	0.280732	0.310213	0.237079	cytochrome c oxidase subunit 6b-3-like; K02267 cytochrome c oxidase subunit 6b (A)	Cytochrome c oxidase subunit 6b-1 OS=Arabidopsis thaliana GN=COX6B-1 PE=1 SV=1	Cytochrome oxidase c subunit VIb
BnaA07T0114800WE	0.858553	0.01862	0.223945	0.0340041	0.0190293	0.250671	-0.233633	0.148319	-0.210386	0.141335	0.635591	0.303606	cytochrome c; K08738 cytochrome c (A)	Cytochrome c OS=Brassica oleracea PE=1 SV=1	Cytochrome c
BnaA07T0279100WE	-1.55191	0.111903	-0.139633	0.185397	-0.604324	0.115645	-0.0424446	0.325724	0.947082	0.0323656	1.21514	0.126495	cytosolic isocitrate dehydrogenase [NADP]-like; K00031 isocitrate dehydrogenase [EC:1.1.1.42] (A)	Cytosolic isocitrate dehydrogenase [NADP] OS=Arabidopsis thaliana GN=CICDH PE=2 SV=1	Isocitrate/isopropylmalate dehydrogenase
BnaC08T0197900WE	2.32029	0.0025953	1.11942	0.0939879	-0.00358951	0.32165	-1.25863	0.0954334	0.0243598	0.287237	-0.151488	0.440868	D-3-phosphoglycerate dehydrogenase 2, chloroplastic-like; K00058 D-3-phosphoglycerate dehydrogenase [EC:1.1.1.95] (A)	D-3-phosphoglycerate dehydrogenase 2, chloroplastic OS=Arabidopsis thaliana GN=PGDH2 PE=1 SV=2	ACT domain
BnaC06T0352500WE	0.414732	0.0829052	0.903556	0.12897	0.715856	0.0446725	-0.207135	0.129864	-0.469064	0.0227357	0.267009	0.067906	decapping nuclease DXO homolog, chloroplastic-like; K14845 RAT1-interacting protein (A)	Protein-lysine N-methyltransferase METTL10 OS=Homo sapiens GN=METTL10 PE=1 SV=2	Methyltransferase domain
BnaA06T0042100WE	-0.845093	0.0493024	-0.0227322	0.142848	0.0346975	0.297584	1.25235	0.0522849	-0.124668	0.32053	-0.49061	0.317827	dihydrolipoyl dehydrogenase 1, mitochondrial; K00382 dihydrolipoamide dehydrogenase [EC:1.8.1.4] (A)	Dihydrolipoyl dehydrogenase 1, mitochondrial OS=Arabidopsis thaliana GN=LPD1 PE=1 SV=2	Pyridine nucleotide-disulphide oxidoreductase, dimerisation domain
BnaA05T0335900WE	-3.76748	0.00537421	-1.08666	0.0181208	-0.43157	0.146396	0.326928	0.233543	-0.0190555	0.336926	-0.867158	0.286076	dihydrolipoyl dehydrogenase 2, mitochondrial; K00382 dihydrolipoamide dehydrogenase [EC:1.8.1.4] (A)	Dihydrolipoyl dehydrogenase 2, mitochondrial OS=Arabidopsis thaliana GN=LPD2 PE=1 SV=1	Pyridine nucleotide-disulphide oxidoreductase, dimerisation domain
BnaC03T0335400WE	0.339208	0.262152	0.953907	0.0913493	0.256124	0.137297	0.0670808	0.357098	0.0774307	0.289445	0.59337	0.0423144	dihydrolipoyllysine-residue acetyltransferase component 2 of pyruvate dehydrogenase complex, mitochondrial-like; K00627 pyruvate dehydrogenase E2 component (dihydrolipoamide acetyltransferase) [EC:2.3.1.12] (A)	Dihydrolipoyllysine-residue acetyltransferase component 2 of pyruvate dehydrogenase complex, mitochondrial OS=Arabidopsis thaliana GN=At3g13930 PE=2 SV=2	e3 binding domain
BnaA05T0361900WE	0.351348	0.134702	0.791746	0.0859738	0.965628	0.0492428	-0.156261	0.125869	-0.0721252	0.252057	0.715394	0.164543	dihydrolipoyllysine-residue acetyltransferase component 2 of pyruvate dehydrogenase complex, mitochondrial; K00627 pyruvate dehydrogenase E2 component (dihydrolipoamide acetyltransferase) [EC:2.3.1.12] (A)	Dihydrolipoyllysine-residue acetyltransferase component 2 of pyruvate dehydrogenase complex, mitochondrial OS=Arabidopsis thaliana GN=At3g13930 PE=2 SV=2	e3 binding domain
BnaC07T0285800WE	0.556471	0.0604548	0.457807	0.0996611	0.688794	0.0301436	-0.0839097	0.295366	-0.0712311	0.408739	0.69429	0.234397	dihydrolipoyllysine-residue acetyltransferase component 3 of pyruvate dehydrogenase complex, mitochondrial; K00627 pyruvate dehydrogenase E2 component (dihydrolipoamide acetyltransferase) [EC:2.3.1.12] (A)	Dihydrolipoyllysine-residue acetyltransferase component 4 of pyruvate dehydrogenase complex, chloroplastic OS=Arabidopsis thaliana GN=LTA2 PE=2 SV=1	e3 binding domain
BnaC06T0073700WE	0.170604	0.1507	0.651467	0.0597767	0.887214	0.00622682	0.0658226	0.334348	0.03486	0.361431	0.804067	0.127908	dihydrolipoyllysine-residue acetyltransferase component 3 of pyruvate dehydrogenase complex, mitochondrial; K00627 pyruvate dehydrogenase E2 component (dihydrolipoamide acetyltransferase) [EC:2.3.1.12] (A)	Dihydrolipoyllysine-residue acetyltransferase component 3 of pyruvate dehydrogenase complex, mitochondrial OS=Arabidopsis thaliana GN=At1g54220 PE=2 SV=1	e3 binding domain
BnaC09T0246900WE	0.110715	0.381692	0.325038	0.0948068	0.0992783	0.273881	-0.26507	0.351522	-0.582865	0.0436002	0.481833	0.361945	dihydrolipoyllysine-residue acetyltransferase component of pyruvate dehydrogenase complex, mitochondrial-like; K00627 pyruvate dehydrogenase E2 component (dihydrolipoamide acetyltransferase) [EC:2.3.1.12] (A)	Dihydrolipoyllysine-residue acetyltransferase component 4 of pyruvate dehydrogenase complex, chloroplastic OS=Arabidopsis thaliana GN=LTA2 PE=2 SV=1	e3 binding domain
BnaC03T0083500WE	0.602804	0.0311277	1.11565	0.0176974	1.05333	0.0151389	0.146033	0.143216	-0.307552	0.0279245	0.338011	0.15326	dihydrolipoyllysine-residue succinyltransferase component of 2-oxoglutarate dehydrogenase complex 1, mitochondrial-like; K00658 2-oxoglutarate dehydrogenase E2 component (dihydrolipoamide succinyltransferase) [EC:2.3.1.61] (A)	Dihydrolipoyllysine-residue succinyltransferase component of 2-oxoglutarate dehydrogenase complex 1, mitochondrial OS=Arabidopsis thaliana GN=At5g55070 PE=2 SV=1	Biotin-requiring enzyme
BnaC02T0153200WE	-0.913272	0.196959	0.450635	0.092312	-0.725582	0.361406	-0.904301	0.00827982	-2.07919	0.115108	-0.100716	0.380921	dihydrolipoyllysine-residue succinyltransferase component of 2-oxoglutarate dehydrogenase complex 1, mitochondrial-like; K00658 2-oxoglutarate dehydrogenase E2 component (dihydrolipoamide succinyltransferase) [EC:2.3.1.61] (A)	Dihydrolipoyllysine-residue succinyltransferase component of 2-oxoglutarate dehydrogenase complex 1, mitochondrial OS=Arabidopsis thaliana GN=At5g55070 PE=2 SV=1	Biotin-requiring enzyme
BnaA03T0358200WE	-0.441754	0.134949	0.224851	0.175487	0.167373	0.330196	0.637991	0.048357	-0.266	0.199017	0.421	0.182536	disease resistance protein RPM1-like; K13457 disease resistance protein RPM1 (A)	PYK10-binding protein 2 OS=Arabidopsis thaliana GN=PBP2 PE=1 SV=1	Jacalin-like lectin domain
BnaA06T0019600WE	0.406296	0.16196	0.974498	0.0811635	1.41326	0.0216189	0.973514	0.0697085	0.214019	0.333452	1.18399	0.0676524	disease resistance protein RPM1-like; K13457 disease resistance protein RPM1 (A)	Jacalin-related lectin 15 OS=Arabidopsis thaliana GN=JAL15 PE=2 SV=1	Jacalin-like lectin domain
BnaA09T0076200WE	0.802717	0.0504715	1.84362	0.0319735	0.443665	0.0767523	-0.843956	0.017109	0.458588	0.066895	1.43666	0.0394249	DNA ligase 1-like; K17046 protein DEK (A)	--	DEK C terminal domain
BnaA10T0064700WE	0.324874	0.309666	1.74942	0.0320274	0.285276	0.312955	0.890831	0.0421044	0.0652236	0.360536	2.45113	0.0260106	DNA replication licensing factor MCM2; K02540 DNA replication licensing factor MCM2 [EC:3.6.4.12] (A)	DNA replication licensing factor MCM2 OS=Arabidopsis thaliana GN=MCM2 PE=1 SV=1	MCM N-terminal domain
BnaA05T0311500WE	-0.728908	0.149371	-0.453006	0.174253	0.0381868	0.411428	0.900605	0.0296362	0.00155933	0.337032	0.539005	0.249969	E3 ubiquitin ligase BIG BROTHER-related-like; K19045 E3 ubiquitin-protein ligase BIG BROTHER and related proteins [EC:2.3.2.27] (A)	E3 ubiquitin ligase BIG BROTHER-related OS=Arabidopsis thaliana GN=BBR PE=2 SV=1	Ring finger domain
BnaA03T0113600WE	-0.0135777	0.416636	-0.0503345	0.1638	-0.153994	0.202535	-0.125725	0.123794	-0.309957	0.032452	-0.0179434	0.400513	elongation factor 1-alpha 1-like; K03231 elongation factor 1-alpha (A)	Elongation factor 1-alpha 4 OS=Arabidopsis thaliana GN=A4 PE=1 SV=2	Elongation factor Tu domain 2
BnaA02T0079100WE	0.399286	0.242417	0.347131	0.0693962	0.357527	0.182122	0.685668	0.0788982	0.056693	0.409547	-1.77453	0.000891324	elongation factor 1-beta 2-like; K03232 elongation factor 1-beta (A)	Elongation factor 1-beta 2 OS=Arabidopsis thaliana GN=At5g19510 PE=1 SV=1	EF-1 guanine nucleotide exchange domain
BnaA03T0098900WE	-0.118309	0.386938	-0.0822641	0.41457	0.136682	0.0801845	-0.541422	0.00880305	-0.176795	0.28928	0.279627	0.290833	elongation factor 1-beta 2-like; K03232 elongation factor 1-beta (A)	Elongation factor 1-beta 1 OS=Arabidopsis thaliana GN=At5g12110 PE=2 SV=2	EF-1 guanine nucleotide exchange domain
BnaC02T0087300WE	0.323398	0.0765789	0.592225	0.043637	0.148234	0.273115	0.0827242	0.30462	-0.319099	0.0530262	0.508326	0.191592	elongation factor 1-beta 2; K03232 elongation factor 1-beta (A)	Elongation factor 1-beta 1 OS=Arabidopsis thaliana GN=At5g12110 PE=2 SV=2	EF-1 guanine nucleotide exchange domain
BnaA10T0176400WE	0.0862714	0.241099	0.436275	0.0231371	0.528707	0.03761	0.138707	0.216381	-0.409101	0.0838656	0.180501	0.313214	elongation factor 1-beta 2; K03232 elongation factor 1-beta (A)	Elongation factor 1-beta 1 OS=Arabidopsis thaliana GN=At5g12110 PE=2 SV=2	EF-1 guanine nucleotide exchange domain
BnaC05T0246500WE	0.763533	0.00340566	0.913642	0.0109047	0.638494	0.0586829	-0.173541	0.158188	-0.408635	0.0709258	0.67216	0.0677652	elongation factor 1-delta 1-like; K03232 elongation factor 1-beta (A)	Elongation factor 1-delta 2 OS=Arabidopsis thaliana GN=At2g18110 PE=1 SV=1	EF-1 guanine nucleotide exchange domain
BnaA08T0185000WE	1.34464	0.023196	1.47078	0.028369	1.15781	0.00632881	-0.491081	0.0619843	-0.608712	0.0571502	1.04876	0.200362	elongation factor 1-delta 1-like; K03232 elongation factor 1-beta (A)	Elongation factor 1-delta 2 OS=Arabidopsis thaliana GN=At2g18110 PE=1 SV=1	EF-1 guanine nucleotide exchange domain
BnaA03T0278800WE	0.210623	0.234023	0.151965	0.342933	-0.746595	0.152091	0.854582	0.0248073	-0.287537	0.287597	1.94851	0.160136	elongation factor Tu, mitochondrial; K02358 elongation factor Tu (A)	Elongation factor Tu, mitochondrial OS=Arabidopsis thaliana GN=TUFA PE=1 SV=1	Elongation factor Tu domain 2
BnaC03T0326700WE	1.21013	0.000770048	0.787729	0.0103847	-0.674875	0.125554	-0.317349	0.0575087	0.144766	0.338244	2.7368	0.066124	endochitinase CH25-like; K01183 chitinase [EC:3.2.1.14] (A)	Endochitinase CH25 OS=Brassica napus PE=2 SV=1	Chitin recognition protein
BnaA05T0374000WE	1.0495	0.0360947	0.577949	0.0184156	-0.682697	0.191369	-0.0287397	0.416854	-0.520593	0.277605	0.0811979	0.378724	endochitinase CH25-like; K01183 chitinase [EC:3.2.1.14] (A)	Endochitinase CH25 OS=Brassica napus PE=2 SV=1	Chitin recognition protein
BnaC07T0399800WE	0.495795	0.0171712	-0.100849	0.350892	0.591618	0.0681945	-0.0848254	0.173383	-0.284226	0.0262427	0.0784023	0.426752	endoplasmin homolog; K09487 heat shock protein 90kDa beta (A)	Endoplasmin homolog OS=Arabidopsis thaliana GN=SHD PE=1 SV=1	Histidine kinase-, DNA gyrase B-, and HSP90-like ATPase
BnaA01T0059700WE	0.745368	0.0918546	1.18724	0.0652226	0.520382	0.151471	-0.89925	0.00526052	-0.747547	0.0045214	1.12117	0.0342146	endoplasmin homolog; K09487 heat shock protein 90kDa beta (A)	Endoplasmin homolog OS=Arabidopsis thaliana GN=SHD PE=1 SV=1	Histidine kinase-, DNA gyrase B-, and HSP90-like ATPase
BnaC05T0447100WE	0.902708	0.0183441	1.13654	0.0830792	1.05423	0.0121391	-0.974137	0.0136859	-0.0734379	0.284845	-0.751487	0.142002	enhancer of mRNA-decapping protein 4-like; K12616 enhancer of mRNA-decapping protein 4 (A)	Enhancer of mRNA-decapping protein 4 OS=Arabidopsis thaliana GN=VCS PE=1 SV=1	WD domain, G-beta repeat
BnaC05T0446500WE	-0.732693	0.0701198	0.056943	0.399072	-0.370617	0.195803	0.481456	0.0338317	0.0764869	0.392448	0.230296	0.393641	enhancer of mRNA-decapping protein 4-like; K12616 enhancer of mRNA-decapping protein 4 (A)	Enhancer of mRNA-decapping protein 4 OS=Arabidopsis thaliana GN=VCS PE=1 SV=1	WD domain, G-beta repeat
BnaA09T0582700WE	0.204636	0.310004	-0.0894137	0.391769	0.975733	0.0111368	-0.314168	0.441484	-0.610695	0.0673789	0.231269	0.112245	eukaryotic peptide chain release factor GTP-binding subunit ERF3A-like; K03267 peptide chain release factor subunit 3 (A)	Eukaryotic peptide chain release factor GTP-binding subunit ERF3B OS=Homo sapiens GN=GSPT2 PE=1 SV=2	Elongation factor Tu domain 2
BnaC09T0430000WE	0.450727	0.186145	1.11705	0.0608307	0.997582	0.0604378	-0.643465	0.0759799	-0.540565	0.014809	0.646837	0.0709321	eukaryotic translation initiation factor 2 subunit beta-like; K03238 translation initiation factor 2 subunit 2 (A)	Eukaryotic translation initiation factor 2 subunit beta OS=Arabidopsis thaliana GN=EMB1401 PE=1 SV=3	Domain found in IF2B/IF5
BnaA02T0088400WE	0.133879	0.183178	1.04708	0.0665037	1.30952	0.0224324	-0.647242	0.0377355	-0.132929	0.247884	0.622589	0.163558	eukaryotic translation initiation factor 2 subunit beta; K03238 translation initiation factor 2 subunit 2 (A)	Eukaryotic translation initiation factor 2 subunit beta OS=Arabidopsis thaliana GN=EMB1401 PE=1 SV=3	Domain found in IF2B/IF5
BnaA08T0019900WE	-0.528088	0.161693	0.323296	0.0837146	0.63514	0.0138782	0.505971	0.0215766	-0.182907	0.228892	1.76586	0.0421663	eukaryotic translation initiation factor 2alpha kinase 1, putative; K16196 eukaryotic translation initiation factor 2-alpha kinase 4 [EC:2.7.11.1] (A)	RWD domain-containing protein 1 OS=Rattus norvegicus GN=Rwdd1 PE=2 SV=1	RWD domain
BnaC04T0271000WE	0.515033	0.0132405	0.643231	0.0926433	0.35964	0.121277	0.0839838	0.268102	0.0141497	0.412396	-0.428419	0.255124	eukaryotic translation initiation factor 4G-like; K03260 translation initiation factor 4G (A)	Eukaryotic translation initiation factor 4G OS=Arabidopsis thaliana GN=EIF4G PE=1 SV=2	MA3 domain
BnaA04T0016500WE	1.06679	0.0167844	-0.00661923	0.352916	0.328178	0.0837453	0.147894	0.183888	-0.3697	0.191583	0.546191	0.230886	eukaryotic translation initiation factor 4G-like; K03260 translation initiation factor 4G (A)	Eukaryotic translation initiation factor 4G OS=Arabidopsis thaliana GN=EIF4G PE=1 SV=2	MA3 domain
BnaA07T0302500WE	-0.522694	0.114313	-1.14355	0.014462	0.147538	0.310267	0.81776	0.0289556	-0.286644	0.0582139	0.226056	0.294369	eukaryotic translation initiation factor 5A-3; K03263 translation initiation factor 5A (A)	Eukaryotic translation initiation factor 5A-3 OS=Arabidopsis thaliana GN=ELF5A-3 PE=2 SV=1	KOW motif
BnaC02T0289900WE	-0.469209	0.317612	0.378945	0.09696	0.48021	0.0301776	-0.777147	0.182142	0.346943	0.307504	0.425553	0.255801	eukaryotic translation initiation factor 5B-like; K03243 translation initiation factor 5B (A)	Eukaryotic translation initiation factor 5B OS=Schizosaccharomyces pombe (strain 972 / ATCC 24843) GN=SPAC56F8.03 PE=1 SV=1	Elongation factor Tu domain 4
BnaA02T0223200WE	-0.557977	0.206287	1.11054	0.0474109	1.58564	0.00740327	0.167927	0.264224	0.206628	0.287514	1.98778	0.0832524	eukaryotic translation initiation factor 5B; K03243 translation initiation factor 5B (A)	Eukaryotic translation initiation factor 5B OS=Schizosaccharomyces pombe (strain 972 / ATCC 24843) GN=SPAC56F8.03 PE=1 SV=1	Elongation factor Tu domain 4
BnaA01T0044600WE	-0.2027	0.0368099	-0.564715	0.0745415	0.111047	0.358077	0.705806	0.00612985	0.0569414	0.346874	0.0881442	0.434305	FAM10 family protein At4g22670-like; K09560 suppressor of tumorigenicity protein 13 (A)	FAM10 family protein At4g22670 OS=Arabidopsis thaliana GN=At4g22670 PE=1 SV=1	TPR repeat
BnaC03T0631600WE	0.0492504	0.323559	0.0850915	0.312613	0.710032	0.0125003	0.556604	0.0504662	0.178554	0.33673	0.442725	0.236123	FAM10 family protein At4g22670-like; K09560 suppressor of tumorigenicity protein 13 (A)	FAM10 family protein At4g22670 OS=Arabidopsis thaliana GN=At4g22670 PE=1 SV=1	Tetratricopeptide repeat
BnaC08T0372200WE	1.53898	0.00165491	-0.534966	0.171749	0.257126	0.221444	-0.486703	0.0975067	-0.499952	0.0784401	-1.72039	0.0454647	far upstream element-binding protein 1-like; K13210 far upstream element-binding protein (A)	Far upstream element-binding protein 1 OS=Homo sapiens GN=FUBP1 PE=1 SV=3	KH domain
BnaC06T0092100WE	0.199349	0.034897	0.128914	0.252161	0.288269	0.0175038	-0.111904	0.187687	-0.145484	0.224888	1.17216	0.0257243	far upstream element-binding protein 2-like; K13210 far upstream element-binding protein (A)	Far upstream element-binding protein 3 OS=Homo sapiens GN=FUBP3 PE=1 SV=2	KH domain
BnaA09T0356200WE	0.500032	0.0391632	1.27136	0.0405148	0.484663	0.142724	0.222563	0.223785	-0.471214	0.182386	0.508351	0.243824	far upstream element-binding protein 2; K13210 far upstream element-binding protein (A)	Far upstream element-binding protein 3 OS=Homo sapiens GN=FUBP3 PE=1 SV=2	KH domain
BnaA02T0010200WE	1.20155	0.258408	-0.540326	0.0274841	-0.618237	0.319689	0.384727	0.120005	-0.937054	0.171571	-0.364754	0.266794	fasciclin-like arabinogalactan protein 4; K19519 transforming growth factor-beta-induced protein (A)	Fasciclin-like arabinogalactan protein 11 OS=Arabidopsis thaliana GN=FLA11 PE=2 SV=2	Fasciclin domain
BnaA06T0465500WE	-0.937681	0.097071	-0.694343	0.0322328	0.318049	0.0834601	-0.545458	0.0546936	-0.144729	0.303206	0.229177	0.322059	fasciclin-like arabinogalactan protein 4; K19519 transforming growth factor-beta-induced protein (A)	Fasciclin-like arabinogalactan protein 13 OS=Arabidopsis thaliana GN=FLA13 PE=1 SV=1	Fasciclin domain
BnaA10T0023700WE	-0.9336	0.109729	0.538189	0.0309309	-0.1118	0.296496	-0.336547	0.131462	0.236895	0.411639	2.22855	0.000572489	fasciclin-like arabinogalactan protein 4; K19519 transforming growth factor-beta-induced protein (A)	Fasciclin-like arabinogalactan protein 9 OS=Arabidopsis thaliana GN=FLA9 PE=1 SV=1	Fasciclin domain
BnaA09T0184900WE	-0.876002	0.143955	-0.199774	0.0411209	-0.362954	0.145973	-0.323029	0.106409	-0.422139	0.059302	1.50719	0.0318988	fasciclin-like arabinogalactan protein 4; K19519 transforming growth factor-beta-induced protein (A)	Fasciclin-like arabinogalactan protein 13 OS=Arabidopsis thaliana GN=FLA13 PE=1 SV=1	Fasciclin domain
BnaA03T0011500WE	0.166071	0.321085	0.499809	0.0331787	-0.531677	0.179801	0.139141	0.109843	-0.0177047	0.439367	1.85752	0.178213	Fer1; ferritin-1, chloroplastic; K00522 ferritin heavy chain [EC:1.16.3.2] (A)	Ferritin-1, chloroplastic OS=Brassica napus GN=LSC30 PE=2 SV=1	Ferritin-like domain
BnaC03T0212500WE	-0.69488	0.23332	-0.221703	0.411075	-0.00154045	0.42632	0.617132	0.0540335	-0.274966	0.210621	-2.72077	0.00231879	ferredoxin, root R-B1-like; K02639 ferredoxin (A)	Ferredoxin-3, chloroplastic OS=Arabidopsis thaliana GN=FD3 PE=1 SV=1	2Fe-2S iron-sulfur cluster binding domain
BnaC04T0203000WE	-0.0285163	0.409772	0.681877	0.0171618	1.28958	0.012917	0.0533959	0.431572	-0.31457	0.200689	1.99855	0.0258054	ferredoxin, root R-B1-like; K02639 ferredoxin (A)	Ferredoxin-3, chloroplastic OS=Arabidopsis thaliana GN=FD3 PE=1 SV=1	2Fe-2S iron-sulfur cluster binding domain
BnaA04T0168300WE	0.628612	0.00187221	0.255011	0.0783948	0.387232	0.00624864	0.0151804	0.395383	-0.317429	0.107495	0.3434	0.274485	ferredoxin, root R-B2; K02639 ferredoxin (A)	Ferredoxin-3, chloroplastic OS=Arabidopsis thaliana GN=FD3 PE=1 SV=1	2Fe-2S iron-sulfur cluster binding domain
BnaA09T0486800WE	-0.38141	0.296989	0.677871	0.00111946	0.0181303	0.411887	0.0962248	0.281174	-0.295899	0.269359	0.522609	0.185476	ferritin-1; K00522 ferritin heavy chain [EC:1.16.3.2] (A)	Ferritin-3, chloroplastic OS=Arabidopsis thaliana GN=FER3 PE=2 SV=1	Ferritin-like domain
BnaA01T0008800WE	0.379447	0.169751	0.481281	0.0904677	0.104395	0.227603	-0.326454	0.0550246	-0.291973	0.0194326	-0.0443254	0.40078	fibroblast growth factor receptor 3-like; K05117 c-mer proto-oncogene tyrosine kinase [EC:2.7.10.1] (A)	Binding partner of ACD11 1 OS=Arabidopsis thaliana GN=BPA1 PE=1 SV=1	RNA recognition motif. (a.k.a. RRM, RBD, or RNP domain)
BnaA03T0142300WE	-0.5716	0.265457	0.846014	0.00603087	-0.672504	0.0901697	0.202883	0.277052	-0.317804	0.240661	1.87619	0.238591	flavone 3'-O-methyltransferase 1; K13066 caffeic acid 3-O-methyltransferase [EC:2.1.1.68] (A)	Flavone 3'-O-methyltransferase 1 OS=Arabidopsis thaliana GN=OMT1 PE=1 SV=1	Dimerisation domain
BnaA03T0305000WE	0.599475	0.076293	0.296902	0.286285	0.233184	0.40496	-0.554061	0.103051	-0.214627	0.294593	0.522932	0.0482533	flowering locus K homology domain; K13162 poly(rC)-binding protein 2/3/4 (A)	Flowering locus K homology domain OS=Arabidopsis thaliana GN=FLK PE=1 SV=1	KH domain
BnaA04T0075900WE	-0.641331	0.0171554	-0.150106	0.173084	-0.131311	0.343864	0.606104	0.040783	-0.0682351	0.188467	0.924965	0.135972	fructose-bisphosphate aldolase, cytoplasmic isozyme-like; K01623 fructose-bisphosphate aldolase, class I [EC:4.1.2.13] (A)	Fructose-bisphosphate aldolase, cytoplasmic isozyme 2 OS=Pisum sativum PE=3 SV=1	Fructose-bisphosphate aldolase class-I
BnaA07T0175100WE	-0.868049	0.101055	-0.412359	0.133142	-0.644061	0.0201773	0.17304	0.202702	-0.690644	0.00218025	0.134235	0.335552	fructose-bisphosphate aldolase, cytoplasmic isozyme; K01623 fructose-bisphosphate aldolase, class I [EC:4.1.2.13] (A)	Fructose-bisphosphate aldolase, cytoplasmic isozyme OS=Cicer arietinum GN=ALDC PE=2 SV=1	Fructose-bisphosphate aldolase class-I
BnaA08T0062300WE	-3.39827	0.191602	-9.97205	0.0368099	0.0663755	0.259366	2.49908	0.105329	0.315754	0.397428	-2.62272	0.361701	G patch domain-containing protein TGH-like; K13123 G patch domain-containing protein 1 (A)	G patch domain-containing protein TGH OS=Arabidopsis thaliana GN=TGH PE=2 SV=1	Essential protein Yae1, N terminal
BnaC03T0627000WE	0.730578	0.0961206	1.18205	0.0511804	1.11389	0.0471449	1.04769	0.0235036	-0.380247	0.0777696	0.879033	0.0672551	gak; cyclin G associated kinase; K08855 cyclin G-associated kinase [EC:2.7.11.1] (A)	Auxilin-related protein 2 OS=Arabidopsis thaliana GN=At4g12770 PE=1 SV=1	DnaJ domain
BnaA08T0102300WE	1.18497	0.0253095	0.762998	0.0854641	1.3734	0.0352264	-0.233095	0.127418	-0.20123	0.301682	0.81594	0.142976	gak; cyclin G associated kinase; K08855 cyclin G-associated kinase [EC:2.7.11.1] (A)	Auxilin-related protein 2 OS=Arabidopsis thaliana GN=At4g12770 PE=1 SV=1	DnaJ domain
BnaC03T0698800WE	0.106233	0.439323	-0.0940239	0.0249356	-0.00633365	0.39784	0.529009	0.060897	0.514145	0.0413948	1.20105	0.164989	geranylgeranyl diphosphate reductase, chloroplastic; K10960 geranylgeranyl reductase [EC:1.3.1.83] (A)	Inactive GDSL esterase/lipase-like protein 23 OS=Arabidopsis thaliana GN=GLL23 PE=1 SV=1	GDSL-like Lipase/Acylhydrolase
BnaC02T0029600WE	-0.72106	0.0621098	0.024694	0.180608	-0.708855	0.0169806	-1.18017	0.0691747	0.507309	0.0992352	1.2028	0.0157466	GFAP; glial fibrillary acidic protein; K05640 glial fibrillary acidic protein (A)	Periaxin OS=Homo sapiens GN=PRX PE=1 SV=2	--
BnaA07T0266900WE	1.45526	0.0795018	3.21168	0.0284183	1.41213	0.0954442	-1.65479	0.00864444	-0.287714	0.113702	2.07276	0.176847	glucan endo-1,3-beta-glucosidase 1; K19891 glucan endo-1,3-beta-glucosidase 1/2/3 [EC:3.2.1.39] (A)	Carbohydrate-binding X8 domain-containing protein OS=Arabidopsis thaliana GN=At1g26450 PE=2 SV=1	X8 domain
BnaA02T0387100WE	1.80366	0.00429708	1.96925	0.0475938	-0.429962	0.208333	-0.630187	0.140284	-1.25234	0.158381	-0.0104176	0.358252	glucan endo-1,3-beta-glucosidase 3; K19891 glucan endo-1,3-beta-glucosidase 1/2/3 [EC:3.2.1.39] (A)	PLASMODESMATA CALLOSE-BINDING PROTEIN 1 OS=Arabidopsis thaliana GN=PDCB1 PE=1 SV=1	X8 domain
BnaA10T0120100WE	0.480823	0.016929	-0.577413	0.12586	-0.730799	0.0943674	0.0580011	0.327016	-0.172372	0.369416	-0.0982849	0.370577	glucosidase 2 subunit beta-like; K08288 protein kinase C substrate 80K-H (A)	Glucosidase 2 subunit beta OS=Arabidopsis thaliana GN=PSL4 PE=2 SV=1	Glucosidase II beta subunit-like protein
BnaC03T0076500WE	-0.228925	0.0420229	-0.149852	0.356963	0.0309837	0.413397	-0.0449351	0.32421	-0.136799	0.38465	0.924289	0.229641	glucosidase 2 subunit beta; K08288 protein kinase C substrate 80K-H (A)	Glucosidase 2 subunit beta OS=Arabidopsis thaliana GN=PSL4 PE=2 SV=1	Glucosidase II beta subunit-like protein
BnaC06T0475000WE	1.3396	0.0221014	0.75459	0.122858	0.471313	0.149998	-0.893281	0.0324736	-0.802117	0.0201505	0.89416	0.0805448	glutamate-rich WD repeat-containing protein 1-like; K14848 ribosome assembly protein RRB1 (A)	Metacaspase-4 OS=Arabidopsis thaliana GN=AMC4 PE=1 SV=1	Caspase domain
BnaC09T0143600WE	-1.02861	0.119311	-1.18773	0.0336157	0.71824	0.23711	-1.28352	0.0227357	0.342626	0.16059	1.42444	0.0723183	glutamate-rich WD repeat-containing protein 1-like; K14848 ribosome assembly protein RRB1 (A)	Metacaspase-5 OS=Arabidopsis thaliana GN=AMC5 PE=1 SV=1	Caspase domain
BnaC06T0464800WE	-0.20075	0.341915	0.0214679	0.412081	0.196825	0.087399	1.48344	0.0476181	-0.468807	0.0268865	2.35455	0.177457	glutamate-rich WD repeat-containing protein 1-like; K14848 ribosome assembly protein RRB1 (A)	Metacaspase-4 OS=Arabidopsis thaliana GN=AMC4 PE=1 SV=1	Caspase domain
BnaA10T0114200WE	-0.948045	0.0948559	-1.28043	0.022301	0.424725	0.27305	0.140556	0.341178	-0.735521	0.203793	0.679365	0.251819	glutamic acid-rich protein-like; K17046 protein DEK (A)	Protein DEK OS=Homo sapiens GN=DEK PE=1 SV=1	DEK C terminal domain
BnaA04T0109500WE	1.11114	0.0336447	-0.0269988	0.258817	0.463811	0.15324	0.297283	0.0827864	-0.49015	0.188137	0.0961265	0.321735	glutaredoxin-C2; K03676 glutaredoxin 3 (A)	Glutaredoxin-C2 OS=Arabidopsis thaliana GN=GRXC2 PE=2 SV=1	Glutaredoxin
BnaA03T0164200WE	-1.8391	0.265438	0.0674061	0.411646	-1.13732	0.191663	0.16882	0.00732673	-2.62682	0.0465747	-0.181392	0.286204	glutathione S-transferase F10; K00799 glutathione S-transferase [EC:2.5.1.18] (A)	Glutathione S-transferase F10 OS=Arabidopsis thaliana GN=GSTF10 PE=1 SV=3	Glutathione S-transferase, C-terminal domain
BnaA03T0240300WE	-2.79309	0.0501391	-0.663161	0.147018	-1.90064	0.0347981	-0.216034	0.369667	0.204306	0.177937	-0.384493	0.284726	glutathione S-transferase F8, chloroplastic-like; K00799 glutathione S-transferase [EC:2.5.1.18] (A)	Glutathione S-transferase F8, chloroplastic OS=Arabidopsis thaliana GN=GSTF8 PE=1 SV=3	Glutathione S-transferase, C-terminal domain
BnaA04T0188600WE	-1.32244	0.129814	0.0694651	0.205797	-0.931179	0.0426244	0.0632518	0.376227	0.0692585	0.408632	0.758258	0.156579	glutathione S-transferase F9-like; K00799 glutathione S-transferase [EC:2.5.1.18] (A)	Glutathione S-transferase F9 OS=Arabidopsis thaliana GN=GSTF9 PE=1 SV=1	Glutathione S-transferase, N-terminal domain
BnaA08T0252200WE	-0.77492	0.0973044	-0.610464	0.0913144	-0.456463	0.0781829	0.444617	0.120779	-1.07944	0.0326973	0.251195	0.343666	glyceraldehyde-3-phosphate dehydrogenase, cytosolic-like; K00134 glyceraldehyde 3-phosphate dehydrogenase [EC:1.2.1.12] (A)	Glyceraldehyde-3-phosphate dehydrogenase, cytosolic OS=Sinapis alba GN=GAPC PE=2 SV=2	Glyceraldehyde 3-phosphate dehydrogenase, NAD binding domain
BnaA05T0095400WE	0.361201	0.301557	-0.110137	0.30654	0.359564	0.416946	1.00772	0.0485698	0.0431928	0.298896	0.626585	0.188355	glycine cleavage system H protein 2, mitochondrial; K02437 glycine cleavage system H protein (A)	Glycine cleavage system H protein 2, mitochondrial OS=Arabidopsis thaliana GN=GDH2 PE=2 SV=1	Glycine cleavage H-protein
BnaA05T0276200WE	-0.43046	0.338617	-0.285468	0.385841	0.837117	0.0152865	0.497142	0.407616	-0.381314	0.166382	0.698084	0.114345	glycine cleavage system H protein 3, mitochondrial-like; K02437 glycine cleavage system H protein (A)	Glycine cleavage system H protein 3, mitochondrial OS=Arabidopsis thaliana GN=GDH3 PE=1 SV=1	Glycine cleavage H-protein
BnaA09T0362900WE	0.765954	0.0295005	0.112072	0.323278	-0.0978229	0.35947	0.437551	0.133947	0.103535	0.372602	1.35939	0.0942703	glycine cleavage system H protein 3, mitochondrial; K02437 glycine cleavage system H protein (A)	Glycine cleavage system H protein 3, mitochondrial OS=Arabidopsis thaliana GN=GDH3 PE=1 SV=1	Glycine cleavage H-protein
BnaA04T0129300WE	0.613539	0.0618479	-0.915383	0.0220818	-0.65389	0.00769057	-0.919817	0.0390547	-0.918968	0.0333401	0.301119	0.283669	glycine-rich protein 2-like; K09250 cellular nucleic acid-binding protein (A)	Cold shock domain-containing protein 4 OS=Arabidopsis thaliana GN=CSP4 PE=1 SV=1	Zinc knuckle
BnaA07T0096800WE	0.10917	0.183265	-0.812849	0.126012	-0.576612	0.0263814	0.421008	0.00176054	0.0552855	0.345308	-0.392416	0.301529	glycine-rich protein 2; K09250 cellular nucleic acid-binding protein (A)	Cold shock domain-containing protein 4 OS=Arabidopsis thaliana GN=CSP4 PE=1 SV=1	Zinc knuckle
Bnascaffold286T0002900WE	1.32248	0.00289428	-0.199626	0.273168	-0.103008	0.341778	-0.126474	0.331934	-0.427464	0.0943228	-0.431732	0.198634	glycine-rich RNA-binding family protein; K13195 cold-inducible RNA-binding protein (A)	Glycine-rich RNA-binding protein 10 OS=Brassica napus GN=GRP10 PE=2 SV=1	RNA recognition motif. (a.k.a. RRM, RBD, or RNP domain)
BnaA08T0176400WE	1.84359	0.0142859	-0.18183	0.343332	0.364178	0.33627	0.0846268	0.423509	-0.844402	0.103104	-0.0643775	0.278652	glycine-rich RNA-binding family protein; K13195 cold-inducible RNA-binding protein (A)	Glycine-rich RNA-binding protein 10 OS=Brassica napus GN=GRP10 PE=2 SV=1	RNA recognition motif. (a.k.a. RRM, RBD, or RNP domain)
BnaA07T0340500WE	-0.481518	0.0467959	-0.217318	0.304423	0.0180454	0.347092	0.761494	0.0478244	0.317979	0.134114	-0.0649278	0.426076	glycine-rich RNA-binding protein 5, mitochondrial-like; K12741 heterogeneous nuclear ribonucleoprotein A1/A3 (A)	Glycine-rich RNA-binding protein 5, mitochondrial OS=Arabidopsis thaliana GN=RBG5 PE=2 SV=1	RNA recognition motif. (a.k.a. RRM, RBD, or RNP domain)
BnaC04T0420000WE	0.8475	0.00431687	-0.565086	0.135159	-0.323232	0.184328	-0.197898	0.256041	-0.532895	0.0966678	-1.25237	0.0429663	glycine-rich RNA-binding protein GRP1A-like; K13195 cold-inducible RNA-binding protein (A)	Glycine-rich RNA-binding protein GRP2A OS=Sinapis alba PE=2 SV=1	RNA recognition motif. (a.k.a. RRM, RBD, or RNP domain)
BnaA01T0313000WE	-0.875937	0.118484	-0.0141291	0.36457	-0.7202	0.0256035	0.401411	0.110077	-0.330201	0.0549083	1.07592	0.0821691	GPD1; glyceraldehyde-3-phosphate dehydrogenase, cytosolic-like; K00134 glyceraldehyde 3-phosphate dehydrogenase [EC:1.2.1.12] (A)	Glyceraldehyde-3-phosphate dehydrogenase, cytosolic OS=Sinapis alba GN=GAPC PE=2 SV=2	Glyceraldehyde 3-phosphate dehydrogenase, NAD binding domain
BnaC05T0182500WE	-2.10381	0.0324199	-0.512698	0.0466921	-0.735057	0.113932	0.198914	0.337801	-0.166164	0.330936	0.363404	0.268759	GRMZM2G410991; uncharacterized LOC100384051; K13473 chitin elicitor-binding protein (A)	LysM domain-containing GPI-anchored protein 1 OS=Arabidopsis thaliana GN=LYM1 PE=1 SV=1	LysM domain
BnaA08T0220400WE	0.468669	0.0882733	0.303629	0.081039	-0.3426	0.220269	0.901077	0.0380628	0.160247	0.324066	1.7296	0.13085	GRMZM2G410991; uncharacterized LOC100384051; K13473 chitin elicitor-binding protein (A)	LysM domain-containing GPI-anchored protein 1 OS=Arabidopsis thaliana GN=LYM1 PE=1 SV=1	LysM domain
BnaA06T0152000WE	-0.34635	0.167092	0.0454502	0.434551	0.333424	0.173032	0.738978	0.0286882	0.167713	0.239524	1.23743	0.111296	GRMZM2G410991; uncharacterized LOC100384051; K13473 chitin elicitor-binding protein (A)	LysM domain-containing GPI-anchored protein 1 OS=Arabidopsis thaliana GN=LYM1 PE=1 SV=1	LysM domain
BnaC03T0429600WE	0.213565	0.402642	0.329854	0.00409809	0.40141	0.0198794	0.00354887	0.43447	-0.385171	0.209169	1.17469	0.0569819	GRMZM2G410991; uncharacterized LOC100384051; K13473 chitin elicitor-binding protein (A)	LysM domain-containing GPI-anchored protein 2 OS=Arabidopsis thaliana GN=LYM2 PE=1 SV=1	LysM domain
BnaA03T0500200WE	0.273583	0.304944	-1.1253	0.00979892	0.310104	0.371183	0.548724	0.0306607	-0.338216	0.376354	-0.964955	0.0634851	grpE protein homolog, mitochondrial-like; K03687 molecular chaperone GrpE (A)	Protein GrpE OS=Rhodopseudomonas palustris (strain TIE-1) GN=grpE PE=3 SV=1	SWIB/MDM2 domain
BnaA02T0256700WE	-1.76555	0.125813	0.582478	0.0160117	-0.884075	0.0185294	1.15797	0.0182378	0.229699	0.220309	1.74229	0.158533	GST1; glutathione S-transferase; K00799 glutathione S-transferase [EC:2.5.1.18] (A)	Glutathione S-transferase F3 OS=Arabidopsis thaliana GN=GSTF3 PE=2 SV=1	Glutathione S-transferase, C-terminal domain
BnaA09T0582600WE	-1.21354	0.17651	0.456334	0.0329057	-0.288159	0.143052	-0.825937	0.0532469	0.184986	0.284167	-0.666132	0.159703	guanine nucleotide-binding protein subunit beta-like protein; K14753 guanine nucleotide-binding protein subunit beta-2-like 1 protein (A)	Guanine nucleotide-binding protein subunit beta-like protein OS=Brassica napus GN=GB1 PE=2 SV=1	WD domain, G-beta repeat
BnaA04T0262800WE	1.65316	0.011094	0.988041	0.0304756	-2.01469	0.110063	0.36679	0.0708921	-0.545906	0.210772	0.0813942	0.438368	hcn4; hyperpolarization activated cyclic nucleotide gated potassium channel 4; K04956 hyperpolarization activated cyclic nucleotide-gated potassium channel 3 (A)	KH domain-containing protein 3 OS=Rattus norvegicus GN=Khdc3 PE=3 SV=1	Pollen proteins Ole e I like
BnaA03T0043300WE	1.29665	0.0255209	0.958231	0.0481446	-0.406825	0.167274	0.00469448	0.283023	-0.70402	0.0901453	2.46446	0.0475751	heat shock 70 kDa protein 10, mitochondrial-like; K03283 heat shock 70kDa protein 1/8 (A)	Heat shock 70 kDa protein 10, mitochondrial OS=Arabidopsis thaliana GN=HSP70-10 PE=2 SV=1	Hsp70 protein
BnaA02T0032500WE	1.13301	0.0380574	1.11011	0.0506599	0.690192	0.0239519	-0.60819	0.0374769	-0.412972	0.0361451	0.628763	0.0171906	heat shock 70 kDa protein 10, mitochondrial-like; K03283 heat shock 70kDa protein 1/8 (A)	Heat shock 70 kDa protein 10, mitochondrial OS=Arabidopsis thaliana GN=HSP70-10 PE=2 SV=1	Hsp70 protein
BnaC06T0068300WE	1.34802	0.0644298	-0.040031	0.37987	1.65714	0.00383389	0.360657	0.152418	-1.009	0.0718947	0.0990687	0.417326	heat shock 70 kDa protein 14-like; K09489 heat shock 70kDa protein 4 (A)	Heat shock 70 kDa protein 14 OS=Arabidopsis thaliana GN=HSP70-14 PE=2 SV=1	Hsp70 protein
BnaA06T0010600WE	0.876502	0.00382225	0.675771	0.0915194	0.677898	0.0394592	0.388587	0.281416	-0.496771	0.0562444	-0.00918765	0.347966	heat shock 70 kDa protein 14; K09489 heat shock 70kDa protein 4 (A)	Heat shock 70 kDa protein 14 OS=Arabidopsis thaliana GN=HSP70-14 PE=2 SV=1	Hsp70 protein
BnaA04T0035500WE	0.445159	0.0349438	-0.551543	0.253018	0.217477	0.288632	-0.236943	0.196109	-0.792421	0.0652567	0.755227	0.133082	heat shock 70 kDa protein 15; K09489 heat shock 70kDa protein 4 (A)	Heat shock 70 kDa protein 15 OS=Arabidopsis thaliana GN=HSP70-15 PE=1 SV=1	Hsp70 protein
BnaC04T0303200WE	0.535533	0.0367849	0.38827	0.0756316	1.38133	0.0375624	0.319628	0.193908	-0.74522	0.0276486	1.34384	0.112435	heat shock 70 kDa protein 15; K09489 heat shock 70kDa protein 4 (A)	Heat shock 70 kDa protein 15 OS=Arabidopsis thaliana GN=HSP70-15 PE=1 SV=1	Hsp70 protein
BnaC01T0180400WE	0.346657	0.0454711	-0.308053	0.177969	0.117402	0.0424206	0.417571	0.042666	-0.234686	0.0779445	0.268602	0.0488751	heat shock 70 kDa protein 17-like; K09486 hypoxia up-regulated 1 (A)	Heat shock 70 kDa protein 17 OS=Arabidopsis thaliana GN=HSP70-17 PE=2 SV=1	Hsp70 protein
BnaC06T0195100WE	-1.04185	0.0498468	-0.279619	0.269975	0.256775	0.265757	-0.25307	0.263303	-0.816623	0.0597626	0.196809	0.352479	heat shock 70 kDa protein 17-like; K09486 hypoxia up-regulated 1 (A)	Heat shock 70 kDa protein 17 OS=Arabidopsis thaliana GN=HSP70-17 PE=2 SV=1	Hsp70 protein
BnaA08T0170800WE	0.67858	0.214955	1.48056	0.072257	0.562269	0.134993	-0.518359	0.0854461	-0.587743	0.0320882	0.601648	0.0210859	heat shock 70 kDa protein 9, mitochondrial-like; K04043 molecular chaperone DnaK (A)	Heat shock 70 kDa protein 9, mitochondrial OS=Arabidopsis thaliana GN=HSP70-9 PE=2 SV=1	Hsp70 protein
Bnascaffold286T0010300WE	0.556413	0.337159	1.87684	0.0877759	1.50687	0.147857	-0.0251612	0.329684	-0.760982	0.184529	0.937281	0.0404794	heat shock 70 kDa protein 9, mitochondrial; K04043 molecular chaperone DnaK (A)	Heat shock 70 kDa protein 9, mitochondrial OS=Arabidopsis thaliana GN=HSP70-9 PE=2 SV=1	Hsp70 protein
BnaA01T0112500WE	-0.144174	0.392153	-0.0978985	0.315661	0.368266	0.115878	-0.298866	0.23606	-0.62255	0.00594023	1.22672	0.241099	heat shock factor-binding protein 1-like; K19765 heat shock factor-binding protein 1 (A)	Translocase of chloroplast 159, chloroplastic OS=Arabidopsis thaliana GN=TOC159 PE=1 SV=1	Heat shock factor binding protein 1
BnaA03T0438200WE	0.394235	0.135253	0.443758	0.141138	0.666588	0.0460276	-0.149933	0.313103	-0.121042	0.0974935	-0.0865611	0.410284	heat shock factor-binding protein 1-like; K19765 heat shock factor-binding protein 1 (A)	Heat shock factor-binding protein 1 OS=Homo sapiens GN=HSBP1 PE=1 SV=1	Heat shock factor binding protein 1
BnaC08T0487300WE	-0.604563	0.0444003	-0.899945	0.113511	-0.565597	0.179832	0.211165	0.240988	-0.0237997	0.181116	1.04244	0.276403	hepatocyte growth factor-regulated tyrosine kinase substrate-like; K12182 hepatocyte growth factor-regulated tyrosine kinase substrate (A)	TOM1-like protein 2 OS=Mus musculus GN=Tom1l2 PE=2 SV=1	GAT domain
Bnascaffold2904T0021300WE	-0.553906	0.105298	-0.731247	0.0145718	0.573719	0.0781103	0.642477	0.112729	-0.0747157	0.255597	0.0762887	0.380968	hepatocyte growth factor-regulated tyrosine kinase substrate-like; K12182 hepatocyte growth factor-regulated tyrosine kinase substrate (A)	TOM1-like protein 2 OS=Mus musculus GN=Tom1l2 PE=2 SV=1	GAT domain
BnaA03T0176100WE	0.987362	0.0172418	-1.2071	0.0446264	-0.831394	0.00716002	0.238581	0.0582596	-0.562362	0.0772159	-0.0538144	0.441747	heterogeneous nuclear ribonucleoprotein 1-like; K14411 RNA-binding protein Musashi (A)	Heterogeneous nuclear ribonucleoprotein 1 OS=Arabidopsis thaliana GN=RNP1 PE=1 SV=1	RNA recognition motif. (a.k.a. RRM, RBD, or RNP domain)
BnaA08T0182400WE	0.189302	0.0989792	-0.698696	0.14429	-0.184601	0.127505	0.55758	0.0381539	0.0178482	0.426329	0.084303	0.429482	heterogeneous nuclear ribonucleoprotein 1-like; K14411 RNA-binding protein Musashi (A)	Heterogeneous nuclear ribonucleoprotein 1 OS=Arabidopsis thaliana GN=RNP1 PE=1 SV=1	RNA recognition motif. (a.k.a. RRM, RBD, or RNP domain)
BnaA07T0122200WE	0.825738	0.00171457	0.0239148	0.402088	0.195681	0.166836	-0.306091	0.169119	-0.509956	0.137721	-0.25855	0.18643	HGS; hepatocyte growth factor-regulated tyrosine kinase substrate; K12182 hepatocyte growth factor-regulated tyrosine kinase substrate (A)	TOM1-like protein 2 OS=Mus musculus GN=Tom1l2 PE=2 SV=1	GAT domain
BnaC06T0427900WE	-1.2187	0.0452385	-0.270718	0.121503	0.273372	0.282573	0.50024	0.196517	0.295709	0.149696	1.79097	0.0454586	HHIPL2, TAF1A; HHIP-like 2; K15212 TATA box-binding protein-associated factor RNA polymerase I subunit A (A)	HIPL1 protein OS=Arabidopsis thaliana GN=HIPL1 PE=1 SV=2	Glucose / Sorbosone dehydrogenase
BnaA07T0344200WE	-1.36793	0.0795727	-0.925328	0.0259756	-0.568262	0.241824	0.235414	0.307011	-0.522181	0.24044	-0.00168612	0.361124	HHIPL2, TAF1A; HHIP-like 2; K15212 TATA box-binding protein-associated factor RNA polymerase I subunit A (A)	HIPL1 protein OS=Arabidopsis thaliana GN=HIPL1 PE=1 SV=2	Glucose / Sorbosone dehydrogenase
BnaC03T0477000WE	-0.350725	0.328933	0.643203	0.0459166	4.2517	0.00248871	2.35201	0.0969115	2.71491	0.0635862	3.04809	0.0570858	HHIPL2, TAF1A; HHIP-like 2; K15212 TATA box-binding protein-associated factor RNA polymerase I subunit A (A)	HIPL2 protein OS=Arabidopsis thaliana GN=HIPL2 PE=1 SV=2	Glucose / Sorbosone dehydrogenase
BnaC09T0578500WE	2.04726	0.0628009	-1.80403	0.0596621	-0.458675	0.0808751	1.23799	0.0275312	-1.13813	0.0270647	-1.42114	0.251476	histone deacetylase HDT1-like; K11276 nucleophosmin 1 (A)	Histone deacetylase HDT3 OS=Arabidopsis thaliana GN=HDT3 PE=1 SV=2	--
BnaC04T0167200WE	1.30678	0.018204	0.471192	0.0824013	-0.0637645	0.390155	0.157242	0.198438	-0.217553	0.319561	0.172515	0.38966	histone H1.2-like; K11275 histone H1/5 (A)	Histone H1.2 OS=Arabidopsis thaliana GN=At2g30620 PE=1 SV=1	linker histone H1 and H5 family
BnaC04T0489400WE	0.605974	0.160837	0.73822	0.0418758	-0.112789	0.216515	0.224513	0.324382	-0.0904224	0.2958	2.27848	0.115636	histone H1.2-like; K11275 histone H1/5 (A)	Histone H1.2 OS=Arabidopsis thaliana GN=At2g30620 PE=1 SV=1	linker histone H1 and H5 family
BnaA04T0186800WE	0.392598	0.0111058	0.742373	0.0237704	-0.280205	0.160767	-0.0711994	0.438822	-0.166009	0.214498	2.25593	0.0699961	histone H1.2; K11275 histone H1/5 (A)	Histone H1.2 OS=Arabidopsis thaliana GN=At2g30620 PE=1 SV=1	linker histone H1 and H5 family
BnaC04T0187700WE	0.31166	0.157101	-0.525171	0.273222	-0.663785	0.248771	0.280533	0.163876	1.24744	0.0360852	2.0379	0.178566	histone H2B.3-like; K11252 histone H2B (A)	Histone H2B.3 OS=Arabidopsis thaliana GN=At2g28720 PE=1 SV=3	Core histone H2A/H2B/H3/H4
BnaA03T0242300WE	-0.389607	0.194344	0.5928	0.0073961	-0.437652	0.271794	1.09189	0.0722755	-0.194809	0.187594	1.33624	0.105347	histone H2B.3-like; K11252 histone H2B (A)	Histone H2B.3 OS=Arabidopsis thaliana GN=At2g28720 PE=1 SV=3	Core histone H2A/H2B/H3/H4
BnaC05T0412800WE	-0.462895	0.0623346	-0.355417	0.112778	0.36219	0.150475	-0.000360175	0.341355	-0.158031	0.299373	0.625937	0.0369251	host cell factor 1-like; K14966 host cell factor (A)	Jacalin-related lectin 34 OS=Arabidopsis thaliana GN=JAL34 PE=1 SV=1	Jacalin-like lectin domain
BnaA09T0143500WE	0.490196	0.0144251	-0.310204	0.188147	0.255173	0.123068	0.235697	0.0847788	-0.136649	0.0852184	-0.873758	0.237971	hsp70-Hsp90 organizing protein 2; K09553 stress-induced-phosphoprotein 1 (A)	Hsp70-Hsp90 organizing protein 2 OS=Arabidopsis thaliana GN=HOP2 PE=1 SV=1	Tetratricopeptide repeat
BnaC09T0143100WE	0.979517	0.0226687	-0.519283	0.273969	-0.333974	0.233082	-0.102398	0.440145	-0.782241	0.00455733	0.586848	0.11635	hsp70-Hsp90 organizing protein 2; K09553 stress-induced-phosphoprotein 1 (A)	Hsp70-Hsp90 organizing protein 2 OS=Arabidopsis thaliana GN=HOP2 PE=1 SV=1	Tetratricopeptide repeat
BnaC09T0172200WE	0.062724	0.0943642	-0.600637	0.0662251	1.20583	0.0462776	1.51018	0.0334177	-0.439593	0.112746	-0.142998	0.372735	hsp70-Hsp90 organizing protein 2; K09553 stress-induced-phosphoprotein 1 (A)	Hsp70-Hsp90 organizing protein 2 OS=Arabidopsis thaliana GN=HOP2 PE=1 SV=1	Tetratricopeptide repeat
BnaA02T0138700WE	0.95204	0.00654993	0.881987	0.0654621	-0.619073	0.0230726	-0.663766	0.0437207	-0.98225	0.0362011	0.193895	0.257884	hypothetical protein; K00326 cytochrome-b5 reductase [EC:1.6.2.2] (A)	Cytochrome b5 OS=Brassica oleracea var. botrytis GN=CYB5 PE=1 SV=1	Cytochrome b5-like Heme/Steroid binding domain
BnaA09T0411200WE	1.22712	0.0140462	1.33789	0.0319695	0.466193	0.0780143	-1.5316	0.0133695	-1.36139	0.107875	0.0613	0.384576	hypothetical protein; K00326 cytochrome-b5 reductase [EC:1.6.2.2] (A)	Cytochrome b5 isoform A OS=Arabidopsis thaliana GN=CB5-A PE=1 SV=1	Cytochrome b5-like Heme/Steroid binding domain
BnaA06T0098600WE	0.967488	0.0297544	-0.133295	0.192302	-0.116532	0.208386	-0.219677	0.157204	-1.10332	0.0430714	1.48412	0.0372594	hypothetical protein; K00416 ubiquinol-cytochrome c reductase subunit 6 (A)	Cytochrome b-c1 complex subunit 6 OS=Solanum tuberosum PE=1 SV=2	Ubiquinol-cytochrome C reductase hinge protein
BnaC05T0093200WE	0.274851	0.312391	-0.0648403	0.371988	0.616617	0.234078	0.0699932	0.245854	-0.207838	0.21772	-1.15425	0.0404076	hypothetical protein; K00826 branched-chain amino acid aminotransferase [EC:2.6.1.42] (A)	Protein CROWDED NUCLEI 2 OS=Arabidopsis thaliana GN=CRWN2 PE=1 SV=1	--
BnaA09T0100100WE	-0.267878	0.189861	0.275516	0.245354	-0.433059	0.130347	0.475757	0.0392184	-0.363834	0.253372	1.42337	0.10432	hypothetical protein; K01062 platelet-activating factor acetylhydrolase [EC:3.1.1.47] (A)	Zinc finger CCCH domain-containing protein 19 OS=Arabidopsis thaliana GN=NERD PE=1 SV=3	GYF domain
BnaC09T0545500WE	-0.110858	0.332949	-0.715276	0.029847	-0.437797	0.28038	-0.560183	0.0742853	-0.761994	0.153987	0.443538	0.261144	hypothetical protein; K01381 saccharopepsin [EC:3.4.23.25] (A)	Aspartic proteinase nepenthesin-1 OS=Nepenthes gracilis GN=nep1 PE=1 SV=1	Xylanase inhibitor C-terminal
BnaA03T0028500WE	-0.744731	0.0603837	-0.110815	0.352675	-0.559601	0.246051	0.322127	0.165077	-1.33394	0.0246083	-0.885715	0.166385	hypothetical protein; K01599 uroporphyrinogen decarboxylase [EC:4.1.1.37] (A)	Peptide-N4-(N-acetyl-beta-glucosaminyl)asparagine amidase A OS=Prunus dulcis PE=1 SV=2	Peptide N-acetyl-beta-D-glucosaminyl asparaginase amidase A
BnaC07T0014500WE	1.15524	0.0138545	0.446339	0.0995954	0.69933	0.0799121	-0.464871	0.116401	-0.624016	0.100596	1.15454	0.00875199	hypothetical protein; K02152 V-type H+-transporting ATPase subunit G (A)	V-type proton ATPase subunit G1 OS=Arabidopsis thaliana GN=VHA-G1 PE=2 SV=1	Vacuolar (H+)-ATPase G subunit
BnaC08T0316200WE	1.6099	0.00507602	1.94579	0.0379408	0.803557	0.0679301	0.612802	0.00778557	-0.59555	0.0934431	1.74633	0.0653764	hypothetical protein; K02183 calmodulin (A)	Calmodulin OS=Capsicum annuum GN=CCM1 PE=2 SV=3	EF-hand domain pair
BnaC01T0168300WE	1.96904	0.0454095	0.150582	0.386175	0.222901	0.246542	-0.239272	0.0127298	-0.69635	0.111306	-0.22403	0.0206904	hypothetical protein; K02267 cytochrome c oxidase subunit 6b (A)	Cytochrome c oxidase subunit 6b-2 OS=Arabidopsis thaliana GN=COX6B-2 PE=2 SV=1	Cytochrome oxidase c subunit VIb
BnaA02T0359200WE	-0.558825	0.079361	0.314702	0.168122	0.382215	0.156897	0.454589	0.140483	-1.40522	0.0479816	1.47414	0.112781	hypothetical protein; K02605 origin recognition complex subunit 3 (A)	Putative lipid-transfer protein DIR1 OS=Arabidopsis thaliana GN=DIR1 PE=1 SV=1	Probable lipid transfer
BnaA04T0164800WE	-1.04629	0.30308	-0.833248	0.166166	-0.932432	0.401769	-0.219223	0.226328	-1.22547	0.0246697	-4.21576	0.32378	hypothetical protein; K02727 20S proteasome subunit alpha 7 [EC:3.4.25.1] (A)	Proteasome subunit alpha type-3 OS=Arabidopsis thaliana GN=PAG1 PE=1 SV=2	Proteasome subunit A N-terminal signature
BnaA05T0024700WE	0.588512	0.179151	1.59795	0.0313145	0.49558	0.131031	-0.643994	0.0901623	-0.658822	0.179995	0.0284132	0.282179	hypothetical protein; K02863 large subunit ribosomal protein L1 (A)	50S ribosomal protein L1 OS=Sinorhizobium medicae (strain WSM419) GN=rplA PE=3 SV=1	Ribosomal protein L1p/L10e family
BnaA03T0304100WE	-1.12531	0.0713814	0.0802739	0.265016	-0.921086	0.0154323	-0.0783834	0.388022	0.10301	0.40776	0.606897	0.14784	hypothetical protein; K02894 large subunit ribosomal protein L23e (A)	Histone-lysine N-methyltransferase SUVR4 OS=Arabidopsis thaliana GN=SUVR4 PE=1 SV=2	Ubiquitin-binding WIYLD domain
BnaC02T0137400WE	0.468952	0.0456415	-0.00321336	0.438616	0.00694614	0.383147	0.166182	0.139324	-0.728371	0.0165882	0.88709	0.153626	hypothetical protein; K02942 large subunit ribosomal protein LP1 (A)	60S acidic ribosomal protein P3-2 OS=Arabidopsis thaliana GN=RPP3B PE=2 SV=1	60s Acidic ribosomal protein
BnaC06T0139600WE	0.848865	0.00198044	0.466654	0.10488	-0.286039	0.275411	0.493199	0.117765	-0.654443	0.0644006	1.34595	0.200287	hypothetical protein; K02965 small subunit ribosomal protein S19 (A)	Glycine-rich RNA-binding protein 2, mitochondrial OS=Arabidopsis thaliana GN=RBG2 PE=1 SV=1	RNA recognition motif. (a.k.a. RRM, RBD, or RNP domain)
BnaA05T0144900WE	1.95109	0.00386127	1.8452	0.0125224	1.07606	0.024827	0.528856	0.0575154	-0.136782	0.148918	2.50398	0.120736	hypothetical protein; K02965 small subunit ribosomal protein S19 (A)	Glycine-rich RNA-binding protein 2, mitochondrial OS=Arabidopsis thaliana GN=RBG2 PE=1 SV=1	RNA recognition motif. (a.k.a. RRM, RBD, or RNP domain)
BnaA02T0014400WE	0.350166	0.0159693	-0.400504	0.157937	0.382594	0.169724	-0.282394	0.178452	-0.471149	0.123554	0.300686	0.282309	hypothetical protein; K02979 small subunit ribosomal protein S28e (A)	40S ribosomal protein S28-2 OS=Arabidopsis thaliana GN=RPS28C PE=3 SV=1	Ribosomal protein S28e
BnaA03T0200200WE	-1.11535	0.0391275	-1.6853	0.0156093	-0.670784	0.245644	0.643184	0.0577587	0.373279	0.134171	0.240933	0.343608	hypothetical protein; K03145 transcription elongation factor S-II (A)	--	--
BnaA07T0092800WE	0.134706	0.235037	-0.581988	0.0685482	-1.90241	0.00632435	1.03121	0.0335232	1.52659	0.00665564	1.43152	0.12794	hypothetical protein; K04426 mitogen-activated protein kinase kinase kinase 5 [EC:2.7.11.25] (A)	Non-classical arabinogalactan protein 30 OS=Arabidopsis thaliana GN=AGP30 PE=2 SV=1	Pollen proteins Ole e I like
BnaA02T0252200WE	-0.542313	0.0266713	0.266536	0.101381	-0.456786	0.258666	0.848746	0.0178994	-0.0381305	0.319217	0.817318	0.164382	hypothetical protein; K04730 interleukin-1 receptor-associated kinase 1 [EC:2.7.11.1] (A)	Putative cysteine-rich receptor-like protein kinase 39 OS=Arabidopsis thaliana GN=CRK39 PE=3 SV=1	Salt stress response/antifungal
BnaA06T0394600WE	0.512362	0.222237	-0.0510813	0.0237654	0.0835695	0.393614	0.628514	0.0878127	-0.246797	0.299302	0.25508	0.247941	hypothetical protein; K04730 interleukin-1 receptor-associated kinase 1 [EC:2.7.11.1] (A)	Cysteine-rich repeat secretory protein 55 OS=Arabidopsis thaliana GN=CRRSP55 PE=2 SV=1	Salt stress response/antifungal
BnaA10T0189800WE	0.318596	0.181559	-0.0121496	0.333166	1.8745	0.0283598	0.363857	0.17366	-0.516977	0.00666267	-1.32544	0.0610504	hypothetical protein; K05527 BolA protein (A)	Protein BOLA4, chloroplastic/mitochondrial OS=Arabidopsis thaliana GN=BOLA4 PE=1 SV=1	BolA-like protein
BnaC03T0178800WE	0.295594	0.183578	0.711981	0.0581207	0.979774	0.0442449	-0.696395	0.00243245	-0.072738	0.20795	0.822121	0.0253387	hypothetical protein; K05761 villin 1 (A)	Villin-2 OS=Arabidopsis thaliana GN=VLN2 PE=1 SV=2	Villin headpiece domain
BnaA06T0071700WE	0.398321	0.317079	1.75421	0.0576669	1.28073	0.0474208	0.680635	0.103796	-0.186285	0.169509	0.783487	0.116631	hypothetical protein; K06674 structural maintenance of chromosome 2 (A)	Uncharacterized protein C167.05 OS=Schizosaccharomyces pombe (strain 972 / ATCC 24843) GN=SPAC167.05 PE=1 SV=2	Universal stress protein family
BnaA05T0304900WE	-0.79798	0.00518973	-0.147699	0.183553	1.10852	0.022277	0.989911	0.0204481	0.626043	0.0948345	1.16806	0.0161236	hypothetical protein; K06965 protein pelota (A)	Reactive Intermediate Deaminase A, chloroplastic OS=Arabidopsis thaliana GN=RIDA PE=1 SV=1	Endoribonuclease L-PSP
BnaA10T0251400WE	0.537002	0.145323	-0.0566709	0.314394	0.188634	0.220893	-0.570022	0.126352	-0.356398	0.00439228	-0.645138	0.051044	hypothetical protein; K07466 replication factor A1 (A)	--	--
BnaC06T0267100WE	0.702853	0.0685068	-0.241201	0.198894	0.456662	0.00658349	0.039438	0.265397	0.469663	0.159522	0.109796	0.353557	hypothetical protein; K08142 MFS transporter, SP family, solute carrier family 2 (facilitated glucose transporter), member 3 (A)	Golgin candidate 5 OS=Arabidopsis thaliana GN=GC5 PE=1 SV=1	TATA element modulatory factor 1 DNA binding
BnaA07T0216200WE	0.066688	0.294829	0.428045	0.0294223	0.674495	0.0346149	-0.184348	0.0836247	-0.00401298	0.396563	0.139409	0.410848	hypothetical protein; K08145 MFS transporter, SP family, solute carrier family 2 (facilitated glucose transporter), member 8 (A)	Golgin candidate 5 OS=Arabidopsis thaliana GN=GC5 PE=1 SV=1	TATA element modulatory factor 1 DNA binding
BnaA02T0033600WE	1.09834	0.0284445	1.15008	0.0366368	0.121186	0.358529	-0.342561	0.0902095	-0.298571	0.0332528	0.637158	0.0925804	hypothetical protein; K10355 actin, other eukaryote (A)	Actin-7 OS=Arabidopsis thaliana GN=ACT7 PE=1 SV=1	Actin
BnaA08T0142000WE	-1.59612	0.0201723	-1.2402	0.0587044	-1.25361	0.00410275	0.525548	0.0701631	-0.139859	0.372168	0.614561	0.359094	hypothetical protein; K11426 SET and MYND domain-containing protein (A)	--	--
BnaC05T0282400WE	-0.810108	0.201776	3.45557	0.00286633	-0.461837	0.138088	0.0167757	0.187188	1.16653	0.052332	2.78667	0.167283	hypothetical protein; K11446 histone demethylase JARID1 [EC:1.14.11.-] (A)	PHD finger protein At3g20280 OS=Arabidopsis thaliana GN=At3g20280 PE=2 SV=1	PHD-finger
BnaA03T0088600WE	1.26068	0.00354709	0.169755	0.274149	0.194194	0.161919	-0.190329	0.263056	-1.05746	0.006824	-0.18279	0.240887	hypothetical protein; K12182 hepatocyte growth factor-regulated tyrosine kinase substrate (A)	TOM1-like protein 2 OS=Mus musculus GN=Tom1l2 PE=2 SV=1	GAT domain
BnaA06T0382800WE	-2.03294	0.0087104	-0.850742	0.0649033	-0.492471	0.173849	-0.666669	0.196495	-0.787929	0.126501	-0.492035	0.228558	hypothetical protein; K12951 cation-transporting P-type ATPase D [EC:3.6.3.-] (A)	Guanine deaminase OS=Bacillus subtilis (strain 168) GN=guaD PE=1 SV=1	Cytidine and deoxycytidylate deaminase zinc-binding region
BnaC09T0332700WE	0.523522	0.0156477	-0.619144	0.0541155	-0.0454106	0.420149	-0.295719	0.043599	0.105589	0.296847	-0.696894	0.154881	hypothetical protein; K13206 coiled-coil domain-containing protein 55 (A)	Protein BOBBER 1 OS=Arabidopsis thaliana GN=BOB1 PE=1 SV=1	CS domain
BnaA10T0225700WE	0.110267	0.183866	0.483901	0.0343778	0.397444	0.10385	0.0688597	0.39444	-0.091641	0.264063	0.561965	0.157025	hypothetical protein; K13902 cystatin-M (A)	Cysteine proteinase inhibitor 1 OS=Arabidopsis thaliana GN=CYS1 PE=1 SV=2	Cystatin domain
BnaA09T0616600WE	2.1465	0.000867658	0.638694	0.0722706	0.425916	0.318752	-0.432118	0.437613	0.797678	0.246661	2.01766	0.244978	hypothetical protein; K14962 COMPASS component SWD2 (A)	Epidermis-specific secreted glycoprotein EP1 OS=Daucus carota GN=EP1 PE=1 SV=1	D-mannose binding lectin
BnaC06T0460800WE	0.852385	0.132965	-0.848803	0.0400585	-0.583907	0.302561	0.583397	0.081055	-0.516244	0.232051	-0.812328	0.0243463	hypothetical protein; K14962 COMPASS component SWD2 (A)	Epidermis-specific secreted glycoprotein EP1 OS=Daucus carota GN=EP1 PE=1 SV=1	D-mannose binding lectin
BnaA02T0319000WE	0.358004	0.157807	-0.527184	0.0266937	0.189278	0.0898804	1.35839	0.0607577	0.252834	0.129082	3.5932	0.243178	hypothetical protein; K15687 E3 ubiquitin-protein ligase makorin [EC:2.3.2.27] (A)	Zinc finger CCCH domain-containing protein 17 OS=Arabidopsis thaliana GN=At2g02160 PE=1 SV=1	--
BnaC02T0364000WE	0.577652	0.0431677	-0.172063	0.268329	-0.370637	0.269636	0.272156	0.0935252	-0.17376	0.22172	1.07281	0.125902	hypothetical protein; K16292 KDEL-tailed cysteine endopeptidase [EC:3.4.22.-] (A)	Cysteine proteinase RD21a OS=Arabidopsis thaliana GN=RD21A PE=1 SV=1	Granulin
BnaA08T0045300WE	1.03012	0.138096	0.518614	0.0408028	-0.900402	0.210316	0.403291	0.0816994	0.165466	0.313839	0.422351	0.399735	hypothetical protein; K16292 KDEL-tailed cysteine endopeptidase [EC:3.4.22.-] (A)	Cysteine proteinase RD21a OS=Arabidopsis thaliana GN=RD21A PE=1 SV=1	Granulin
BnaA10T0060800WE	0.562308	0.17518	-0.445564	0.119712	-0.998307	0.217613	0.170206	0.15547	-0.662603	0.0447119	0.144338	0.377299	hypothetical protein; K16292 KDEL-tailed cysteine endopeptidase [EC:3.4.22.-] (A)	Cysteine proteinase RD21a OS=Arabidopsis thaliana GN=RD21A PE=1 SV=1	Granulin
BnaA03T0204200WE	1.18932	0.032983	-0.514775	0.187772	-0.00909337	0.316869	-0.819346	0.00125277	-0.0175672	0.304971	-0.194078	0.420803	hypothetical protein; K17600 vacuolar protein sorting-associated protein 54 (A)	--	Ricin-type beta-trefoil lectin domain-like
BnaC06T0306200WE	0.236551	0.370107	-0.520088	0.121618	0.11805	0.415226	0.920439	0.00289643	0.577875	0.0872667	-0.00693336	0.442745	hypothetical protein; K18669 dual specificity tyrosine-phosphorylation-regulated kinase 2/3/4 [EC:2.7.12.1] (A)	Dual specificity protein kinase pom1 OS=Schizosaccharomyces pombe (strain 972 / ATCC 24843) GN=pom1 PE=1 SV=1	Protein kinase domain
BnaC08T0403300WE	1.34462	0.0212129	-0.405454	0.191954	-0.195744	0.239955	0.305448	0.0111857	0.0228613	0.368333	0.199241	0.32418	hypothetical protein; K18754 protein lin-28 (A)	Cold shock domain-containing protein 4 OS=Arabidopsis thaliana GN=CSP4 PE=1 SV=1	Zinc knuckle
BnaA05T0410200WE	0.112496	0.224242	0.10209	0.270175	0.68889	0.00835679	0.405755	0.0746092	-0.0556952	0.330523	0.734636	0.161857	hypothetical protein; K19891 glucan endo-1,3-beta-glucosidase 1/2/3 [EC:3.2.1.39] (A)	Probable glucan endo-1,3-beta-glucosidase A6 OS=Arabidopsis thaliana GN=A6 PE=2 SV=1	X8 domain
BnaA01T0108400WE	-1.3316	0.10664	-0.0588118	0.0229523	-0.931095	0.18609	1.11121	0.0019586	-0.729749	0.237746	0.108967	0.432444	hypothetical protein; K19891 glucan endo-1,3-beta-glucosidase 1/2/3 [EC:3.2.1.39] (A)	Glucan endo-1,3-beta-glucosidase, basic vacuolar isoform OS=Hevea brasiliensis GN=HGN1 PE=1 SV=2	Glycosyl hydrolases family 17
BnaC02T0252500WE	1.22761	0.103561	0.652446	0.0560879	0.428596	0.0987102	-0.676839	0.0289831	-0.60721	0.0563289	0.425469	0.0493452	hypothetical protein; K19996 phosphatidylinositol transfer protein SFH5 (A)	Patellin-1 OS=Arabidopsis thaliana GN=PATL1 PE=1 SV=2	CRAL/TRIO, N-terminal domain
BnaA06T0163700WE	-0.422928	0.091898	-0.219855	0.268686	-0.282322	0.210516	-0.0978983	0.369147	-0.106651	0.262134	0.99735	0.00423799	KDEL-tailed cysteine endopeptidase CEP2; K16292 KDEL-tailed cysteine endopeptidase [EC:3.4.22.-] (A)	KDEL-tailed cysteine endopeptidase CEP2 OS=Arabidopsis thaliana GN=CEP2 PE=2 SV=1	Cathepsin propeptide inhibitor domain (I29)
BnaA06T0044600WE	0.336425	0.138397	0.731453	0.0393755	-0.0980005	0.391097	-0.145235	0.128484	-0.43466	0.13827	0.353743	0.212396	L-ascorbate peroxidase 1, cytosolic-like; K00434 L-ascorbate peroxidase [EC:1.11.1.11] (A)	L-ascorbate peroxidase 1, cytosolic OS=Arabidopsis thaliana GN=APX1 PE=1 SV=2	Peroxidase
Bnascaffold286T0061600WE	1.09888	0.0304938	1.23551	0.0536667	0.84864	0.127442	-0.265609	0.0612601	-1.06508	0.00999641	0.392638	0.176	LAMB4; laminin, beta 4; K06245 laminin, beta 4 (A)	Laminin subunit beta-4 OS=Homo sapiens GN=LAMB4 PE=2 SV=1	--
BnaA01T0257500WE	-0.311875	0.11638	0.644256	0.0230764	1.06278	0.0102049	0.25225	0.137352	-0.0564599	0.378009	0.452947	0.0128055	laminin subunit alpha-3-like; K06240 laminin, alpha 3/5 (A)	TSA1-like protein OS=Arabidopsis thaliana GN=NAI2 PE=1 SV=1	--
BnaA05T0420500WE	1.0872	0.00285433	-0.416247	0.087686	0.0703951	0.432557	-0.323695	0.126271	-0.562404	0.046276	-0.340188	0.0939879	LbPrx1; peroxiredoxin; K14171 alkyl hydroperoxide reductase 1 [EC:1.11.1.15] (A)	Peroxiredoxin-2F, mitochondrial OS=Arabidopsis thaliana GN=PRXIIF PE=1 SV=2	Redoxin
BnaA03T0278400WE	0.572585	0.144137	-0.788515	0.02679	0.17951	0.32721	0.173886	0.369099	0.0327907	0.440095	0.48418	0.294443	LEC14B protein-like; K11801 WD repeat-containing protein 23 (A)	LEC14B protein OS=Lithospermum erythrorhizon PE=2 SV=1	WD domain, G-beta repeat
BnaA07T0277800WE	0.474639	0.124036	1.22335	0.0343217	0.276362	0.177752	-0.0817242	0.231763	-1.45583	0.0141823	1.65626	0.0735178	LETM1 and EF-hand domain-containing protein 1, mitochondrial; K17800 LETM1 and EF-hand domain-containing protein 1, mitochondrial (A)	LETM1 and EF-hand domain-containing protein 1, mitochondrial OS=Gallus gallus GN=LETM1 PE=2 SV=1	LETM1-like protein
BnaC08T0381800WE	0.960622	0.0456205	0.0951682	0.140465	0.412673	0.106968	-0.352964	0.166787	-0.252476	0.305249	0.344067	0.173414	leucine aminopeptidase 1-like; K01255 leucyl aminopeptidase [EC:3.4.11.1] (A)	Leucine aminopeptidase 1 OS=Arabidopsis thaliana GN=PM25 PE=1 SV=1	Cytosol aminopeptidase family, N-terminal domain
BnaA09T0549700WE	0.00649088	0.243477	-0.437214	0.0152936	0.472182	0.017123	-0.161103	0.213588	-0.21792	0.275884	-1.2334	0.00930234	leucine aminopeptidase 1-like; K01255 leucyl aminopeptidase [EC:3.4.11.1] (A)	Leucine aminopeptidase 1 OS=Arabidopsis thaliana GN=PM25 PE=1 SV=1	Cytosol aminopeptidase family, N-terminal domain
BnaA01T0285700WE	1.03185	0.0091692	0.343237	0.251049	0.159185	0.286382	0.125618	0.385634	-0.611603	0.115808	0.528787	0.256799	lysine--tRNA ligase; K04567 lysyl-tRNA synthetase, class II [EC:6.1.1.6] (A)	Lysine--tRNA ligase, cytoplasmic OS=Arabidopsis thaliana GN=At3g11710 PE=1 SV=1	OB-fold nucleic acid binding domain
BnaA06T0012000WE	-0.951174	0.115801	-0.157645	0.116283	-0.899062	0.138946	1.37052	0.0334681	-0.923653	0.156012	1.05732	0.127099	malate dehydrogenase 1, mitochondrial-like; K00026 malate dehydrogenase [EC:1.1.1.37] (A)	Malate dehydrogenase 1, mitochondrial OS=Arabidopsis thaliana GN=At1g53240 PE=1 SV=1	lactate/malate dehydrogenase, NAD binding domain
BnaC03T0693400WE	-0.414899	0.159637	0.862757	0.0415369	-0.00975305	0.431766	-0.404729	0.119556	-0.0787838	0.408179	-0.696384	0.338258	malate dehydrogenase 1, mitochondrial; K00026 malate dehydrogenase [EC:1.1.1.37] (A)	Malate dehydrogenase 1, mitochondrial OS=Arabidopsis thaliana GN=At1g53240 PE=1 SV=1	lactate/malate dehydrogenase, NAD binding domain
BnaA10T0027700WE	-0.76435	0.101667	-0.182601	0.135158	-0.54762	0.0498817	-0.0547753	0.386424	-0.0474385	0.301272	1.0493	0.0459733	malate dehydrogenase, cytoplasmic 1-like; K00025 malate dehydrogenase [EC:1.1.1.37] (A)	Malate dehydrogenase, cytoplasmic 1 OS=Arabidopsis thaliana GN=MDH1 PE=1 SV=2	lactate/malate dehydrogenase, NAD binding domain
BnaA03T0192900WE	-1.08401	0.000107484	0.108193	0.281549	0.442413	0.0166142	0.131744	0.190154	0.464064	0.0488426	0.553459	0.0900536	mediator of RNA polymerase II transcription subunit 37f-like; K09490 heat shock 70kDa protein 5 (A)	Mediator of RNA polymerase II transcription subunit 37f OS=Arabidopsis thaliana GN=MED37F PE=1 SV=2	Hsp70 protein
BnaC03T0112700WE	0.00551981	0.339535	0.676426	0.14466	0.870416	0.0151662	-0.12971	0.210328	-0.295592	0.0672473	1.34315	0.0485181	mediator of RNA polymerase II transcription subunit 37f-like; K09490 heat shock 70kDa protein 5 (A)	Mediator of RNA polymerase II transcription subunit 37f OS=Arabidopsis thaliana GN=MED37F PE=1 SV=2	Hsp70 protein
BnaC08T0245200WE	1.37503	0.0160739	1.1223	0.0183556	0.929611	0.0648409	-0.881043	0.0129499	-0.157398	0.281243	0.504463	0.204821	membrane steroid-binding protein 2-like; K17278 membrane-associated progesterone receptor component (A)	Membrane steroid-binding protein 2 OS=Arabidopsis thaliana GN=MSBP2 PE=1 SV=1	Cytochrome b5-like Heme/Steroid binding domain
BnaA06T0159400WE	1.09656	0.0231313	0.797619	0.0185063	0.526487	0.0688529	-0.0236871	0.239682	-0.0565291	0.354697	-0.356287	0.246723	membrane steroid-binding protein 2-like; K17278 membrane-associated progesterone receptor component (A)	Membrane steroid-binding protein 2 OS=Arabidopsis thaliana GN=MSBP2 PE=1 SV=1	Cytochrome b5-like Heme/Steroid binding domain
BnaA03T0158600WE	0.1516	0.375026	0.585552	0.0289733	-0.614363	0.0338454	0.70589	0.030844	-0.0912855	0.324072	1.35146	0.0376572	mitochondrial import inner membrane translocase subunit TIM8; K17780 mitochondrial import inner membrane translocase subunit TIM8 (A)	Mitochondrial import inner membrane translocase subunit TIM8 OS=Arabidopsis thaliana GN=TIM8 PE=1 SV=1	Tim10/DDP family zinc finger
BnaA03T0595200WE	1.04606	0.241627	0.696751	0.0693493	0.449691	0.0813423	-0.191885	0.125008	-0.765189	0.0363429	0.232046	0.269104	mitochondrial import inner membrane translocase subunit TIM9-like; K17777 mitochondrial import inner membrane translocase subunit TIM9 (A)	Mitochondrial import inner membrane translocase subunit TIM9 OS=Arabidopsis thaliana GN=TIM9 PE=1 SV=2	Tim10/DDP family zinc finger
BnaA09T0142400WE	0.900642	0.0222464	0.544209	0.0433658	0.511312	0.0443004	-0.218907	0.201502	-0.996102	0.0462387	0.394356	0.222706	mitochondrial import inner membrane translocase subunit TIM9; K17777 mitochondrial import inner membrane translocase subunit TIM9 (A)	Mitochondrial import inner membrane translocase subunit TIM9 OS=Arabidopsis thaliana GN=TIM9 PE=1 SV=2	Tim10/DDP family zinc finger
BnaA08T0250400WE	0.765468	0.0832259	1.39478	0.0380098	1.23615	0.0334009	-0.312366	0.134081	-0.725555	0.038073	0.878665	0.0275356	mitochondrial intermembrane space import and assembly protein 40-like; K17782 mitochondrial intermembrane space import and assembly protein 40 (A)	--	GCK domain
BnaA04T0272100WE	1.24625	0.024837	0.318499	0.146714	0.682659	0.121015	-0.267294	0.427048	-0.9637	0.219724	-0.619144	0.174954	MSP domain-containing protein VAP; K06096 vesicle-associated membrane protein-associated protein A (A)	Vesicle-associated protein 1-2 OS=Arabidopsis thaliana GN=PVA12 PE=1 SV=1	MSP (Major sperm protein) domain
BnaA08T0152700WE	-0.00623131	0.444704	0.103992	0.377619	-0.514079	0.253579	0.939025	0.0415369	0.0534769	0.411886	1.31	0.197198	myb-like protein X; K17046 protein DEK (A)	Protein DEK OS=Homo sapiens GN=DEK PE=1 SV=1	DEK C terminal domain
BnaC01T0152800WE	-1.35328	0.0371756	-0.251612	0.246616	-1.21297	0.22344	0.026945	0.334972	0.0120056	0.230111	2.33732	0.161955	myb-like protein X; K17046 protein DEK (A)	Protein DEK OS=Rattus norvegicus GN=Dek PE=2 SV=1	DEK C terminal domain
BnaA02T0085400WE	0.680067	0.176278	1.76659	0.0598564	-0.121792	0.398801	-0.992146	0.0612043	-0.855394	0.030804	0.570842	0.0989528	myosin-17-like; K10357 myosin V (A)	Myosin-17 OS=Arabidopsis thaliana GN=XI-K PE=1 SV=2	Myosin N-terminal SH3-like domain
BnaA04T0188700WE	-0.409414	0.0708456	0.824089	0.0115851	0.203258	0.270286	0.423005	0.117353	-0.185522	0.320642	0.118724	0.408917	myotubularin-related protein 13-like; K18061 myotubularin-related protein 5/13 (A)	Switch-associated protein 70 OS=Homo sapiens GN=SWAP70 PE=1 SV=1	PH domain
BnaA02T0016200WE	0.865008	0.272835	-0.0377776	0.233325	1.05706	0.00824875	0.211621	0.13579	-0.186661	0.270697	0.0928162	0.274091	NAC domain-containing protein 89-like; K12581 CCR4-NOT transcription complex subunit 7/8 (A)	NAC domain-containing protein 78 OS=Arabidopsis thaliana GN=NAC078 PE=2 SV=2	No apical meristem (NAM) protein
BnaA09T0207200WE	0.89553	0.0525231	-0.429663	0.0101767	-0.312437	0.0566477	-0.0561022	0.352196	-0.803511	0.055012	-0.635585	0.0125385	NADH dehydrogenase [ubiquinone] 1 beta subcomplex subunit 7; K03963 NADH dehydrogenase (ubiquinone) 1 beta subcomplex subunit 7 (A)	NADH dehydrogenase [ubiquinone] 1 beta subcomplex subunit 7 OS=Arabidopsis thaliana GN=At2g02050 PE=3 SV=1	NADH-ubiquinone oxidoreductase B18 subunit (NDUFB7)
BnaA03T0551900WE	1.08685	0.210607	9.50005	0.0353715	-0.809955	0.2561	-10.8419	0.0623713	10.476	0.0250976	-11.9933	0.115171	NADH dehydrogenase [ubiquinone] 1 beta subcomplex subunit 9; K03965 NADH dehydrogenase (ubiquinone) 1 beta subcomplex subunit 9 (A)	NADH dehydrogenase [ubiquinone] 1 beta subcomplex subunit 9 OS=Arabidopsis thaliana GN=CIB22 PE=1 SV=1	Complex 1 protein (LYR family)
BnaA03T0063700WE	-1.129	0.320602	-0.245425	0.179566	-1.07531	0.0325602	0.171072	0.103125	-0.396971	0.0851391	1.16085	0.164935	NADP-dependent malic enzyme 2; K00029 malate dehydrogenase (oxaloacetate-decarboxylating)(NADP+) [EC:1.1.1.40] (A)	NADP-dependent malic enzyme 2 OS=Arabidopsis thaliana GN=NADP-ME2 PE=1 SV=1	Malic enzyme, NAD binding domain
BnaC01T0388300WE	-0.124296	0.197337	-0.61242	0.0802173	-0.42891	0.137809	0.496698	0.0248515	-0.202008	0.158857	-0.549155	0.2989	nascent polypeptide-associated complex subunit alpha-like protein 1; K03626 nascent polypeptide-associated complex subunit alpha (A)	Nascent polypeptide-associated complex subunit alpha-like protein 1 OS=Arabidopsis thaliana GN=At3g12390 PE=1 SV=1	NAC domain
BnaA03T0339100WE	-0.242196	0.207886	-0.723709	0.0878368	-0.447306	0.0885232	0.480463	0.0243558	0.109047	0.258477	0.000293624	0.427235	nascent polypeptide-associated complex subunit alpha-like protein 1; K03626 nascent polypeptide-associated complex subunit alpha (A)	Nascent polypeptide-associated complex subunit alpha-like protein 1 OS=Arabidopsis thaliana GN=At3g12390 PE=1 SV=1	NAC domain
BnaC09T0495100WE	0.839919	0.12491	0.548479	0.131525	-0.0313893	0.383393	0.860045	0.022856	0.286567	0.109734	0.870105	0.156928	nascent polypeptide-associated complex subunit alpha-like protein 3; K03626 nascent polypeptide-associated complex subunit alpha (A)	Nascent polypeptide-associated complex subunit alpha-like protein 1 OS=Arabidopsis thaliana GN=At3g12390 PE=1 SV=1	NAC domain
BnaC04T0053100WE	0.73665	0.0020645	-0.0388335	0.437634	0.408836	0.0958392	0.683549	0.0914138	0.736111	0.0261074	2.37031	0.0739603	NEFM, NEF3; neurofilament, medium polypeptide; K04573 neurofilament medium polypeptide (neurofilament 3) (A)	Uclacyanin-2 OS=Arabidopsis thaliana GN=At2g44790 PE=1 SV=1	Plastocyanin-like domain
BnaA06T0392600WE	1.00311	0.0520701	0.913185	0.0379137	0.744829	0.200144	0.164195	0.279025	-0.967739	0.04202	-0.669165	0.0142374	nitA; nitrate reductase; K10534 nitrate reductase (NAD(P)H) [EC:1.7.1.1 1.7.1.2 1.7.1.3] (A)	Cytochrome B5 isoform D OS=Arabidopsis thaliana GN=CYTB5-D PE=1 SV=1	Cytochrome b5-like Heme/Steroid binding domain
BnaC09T0137500WE	0.443884	0.343761	1.05202	0.0175915	1.67683	0.00448585	-0.224967	0.368757	-0.322466	0.416101	0.334847	0.102409	non-transporter ABC protein (ISS); K06185 ATP-binding cassette, subfamily F, member 2 (A)	Zinc finger CCCH domain-containing protein 21 OS=Arabidopsis thaliana GN=At2g20280 PE=3 SV=1	--
BnaA01T0247800WE	1.24775	0.25362	0.193381	0.0482599	-0.95668	0.224923	0.49725	0.357635	-0.0665251	0.146713	-2.09047	0.259932	novel plant SNARE 13-like; K08494 novel plant SNARE (A)	Novel plant SNARE 13 OS=Arabidopsis thaliana GN=NPSN13 PE=1 SV=1	Snare region anchored in the vesicle membrane C-terminus
BnaC06T0106400WE	0.691866	0.0384598	0.253635	0.167888	0.377257	0.0525394	-0.153258	0.243432	-0.518133	0.00654897	-0.375405	0.227636	nuclear pore complex protein NUP50A-like; K15304 Ran-binding protein 3 (A)	Nuclear pore complex protein NUP50A OS=Arabidopsis thaliana GN=NUP50A PE=1 SV=1	RanBP1 domain
BnaC06T0056200WE	0.579535	0.0895037	1.03105	0.029902	0.525198	0.0995514	-0.743151	0.00955912	-0.0890939	0.285297	-1.18055	0.0158745	nuclear pore complex protein NUP50A-like; K15304 Ran-binding protein 3 (A)	Nuclear pore complex protein NUP50A OS=Arabidopsis thaliana GN=NUP50A PE=1 SV=1	RanBP1 domain
BnaA06T0017800WE	-0.499225	0.28597	1.21643	0.0463631	0.304436	0.32204	-0.290812	0.322051	-0.0489989	0.311544	-0.828511	0.0903045	nuclear pore complex protein NUP50A-like; K15304 Ran-binding protein 3 (A)	Nuclear pore complex protein NUP50A OS=Arabidopsis thaliana GN=NUP50A PE=1 SV=1	RanBP1 domain
BnaC06T0277000WE	-0.125258	0.375942	0.210216	0.164093	0.8688	0.00907848	-1.26751	0.034081	0.478478	0.210673	1.15006	0.140422	nuclear-pore anchor-like; K09291 nucleoprotein TPR (A)	Nuclear-pore anchor OS=Arabidopsis thaliana GN=NUA PE=1 SV=1	TPR/MLP1/MLP2-like protein
BnaC06T0474800WE	-1.19393	0.436416	0.368463	0.0673371	1.5717	0.0416114	-2.23751	0.058709	-0.117372	0.298461	1.15531	0.0755173	nuclear-pore anchor-like; K09291 nucleoprotein TPR (A)	Nuclear-pore anchor OS=Arabidopsis thaliana GN=NUA PE=1 SV=1	TPR/MLP1/MLP2-like protein
BnaC08T0015900WE	1.16547	0.0124615	-0.533633	0.169463	-0.513667	0.08834	0.263548	0.0686545	-0.633358	0.0424123	-1.54908	0.170623	nucleolin 1-like; K11294 nucleolin (A)	Nucleolin 1 OS=Arabidopsis thaliana GN=NUCL1 PE=1 SV=1	RNA recognition motif. (a.k.a. RRM, RBD, or RNP domain)
BnaA02T0264000WE	-0.347336	0.0091639	-2.51602	0.303927	-0.0794939	0.258315	1.20337	0.166831	-0.506959	0.0135542	-3.36672	0.347313	nucleoporin GLE1; K02988 small subunit ribosomal protein S5 (A)	30S ribosomal protein S5 OS=Alteromonas macleodii (strain DSM 17117 / Deep ecotype) GN=rpsE PE=3 SV=1	Ribosomal protein S5, N-terminal domain
BnaA07T0011000WE	0.310687	0.033187	-0.233813	0.0593702	0.359126	0.173206	0.676541	0.00564631	-0.951037	0.025927	-0.128462	0.44108	nucleosome assembly protein 1;2-like; K11279 nucleosome assembly protein 1-like 1 (A)	Nucleosome assembly protein 1;2 OS=Arabidopsis thaliana GN=NAP1;2 PE=1 SV=1	Nucleosome assembly protein (NAP)
BnaA10T0124700WE	-0.0516387	0.402372	-0.184201	0.269824	0.786508	0.0338966	1.66493	0.0892645	-0.697178	0.146708	1.42204	0.248597	nucleosome assembly protein 1;3; K11279 nucleosome assembly protein 1-like 1 (A)	Nucleosome assembly protein 1;3 OS=Arabidopsis thaliana GN=NAP1;3 PE=1 SV=1	Nucleosome assembly protein (NAP)
BnaC07T0049000WE	0.430346	0.230788	0.452183	0.0318655	-3.03903	0.0488909	-0.355453	0.0625031	-1.34839	0.182455	0.696326	0.229525	Os03g0133400; K13473 chitin elicitor-binding protein (A)	LysM domain-containing GPI-anchored protein 2 OS=Arabidopsis thaliana GN=LYM2 PE=1 SV=1	LysM domain
BnaA06T0466300WE	0.763962	0.0853277	0.675621	0.0400796	-0.254169	0.316676	0.484029	0.144359	0.613228	0.155578	0.434134	0.199895	Os03g0332500; K02866 large subunit ribosomal protein L10e (A)	Acid phosphatase 1 OS=Solanum lycopersicum GN=APS1 PE=2 SV=1	HAD superfamily, subfamily IIIB (Acid phosphatase)
BnaA09T0651400WE	1.58565	0.0132331	-0.0724852	0.208145	0.992555	0.0224993	0.268214	0.120812	0.571152	0.343394	1.09007	0.273306	Os03g0332500; K02866 large subunit ribosomal protein L10e (A)	Acid phosphatase 1 OS=Solanum lycopersicum GN=APS1 PE=2 SV=1	HAD superfamily, subfamily IIIB (Acid phosphatase)
BnaA08T0295900WE	-0.368151	0.0286701	-0.198624	0.285364	0.536454	0.0689736	0.252603	0.217526	0.142188	0.247017	-0.126818	0.309412	Os03g0332500; K02866 large subunit ribosomal protein L10e (A)	Acid phosphatase 1 OS=Solanum lycopersicum GN=APS1 PE=2 SV=1	HAD superfamily, subfamily IIIB (Acid phosphatase)
BnaC09T0016000WE	0.282032	0.237656	1.13286	0.0496199	1.06446	0.0613842	1.03864	0.100148	0.600892	0.177402	1.91165	0.118126	P-loop containing nucleoside triphospahte hydrolase; K14572 midasin (A)	Translocase of chloroplast 159, chloroplastic OS=Arabidopsis thaliana GN=TOC159 PE=1 SV=1	AIG1 family
BnaC08T0283700WE	0.0107295	0.147155	-0.786761	0.115129	0.48703	0.0784544	-0.103738	0.0260409	0.0291194	0.144894	-0.452827	0.189506	PAL2-2; phenylalanine ammonia-lyase 2 (EC:4.3.1.24); K10775 phenylalanine ammonia-lyase [EC:4.3.1.24] (A)	Phenylalanine ammonia-lyase 2 OS=Arabidopsis thaliana GN=PAL2 PE=1 SV=2	Aromatic amino acid lyase
BnaA07T0325200WE	0.413162	0.183019	0.737073	0.0183203	0.963304	0.00121297	-0.640386	0.00592038	-0.430895	0.0151083	2.14326	0.0768714	patellin-3-like; K19996 phosphatidylinositol transfer protein SFH5 (A)	Patellin-1 OS=Arabidopsis thaliana GN=PATL1 PE=1 SV=2	CRAL/TRIO, N-terminal domain
BnaA09T0431400WE	0.576766	0.187066	1.28824	0.072613	0.761748	0.0267361	-0.763701	0.0753475	-0.589975	0.163764	0.272942	0.262801	patellin-3-like; K19996 phosphatidylinositol transfer protein SFH5 (A)	Patellin-2 OS=Arabidopsis thaliana GN=PATL2 PE=1 SV=2	CRAL/TRIO, N-terminal domain
BnaA02T0196100WE	0.846853	0.209575	0.0701122	0.416895	0.910572	0.0675959	-0.60464	0.0303273	-0.543378	0.216847	0.349763	0.137328	patellin-3-like; K19996 phosphatidylinositol transfer protein SFH5 (A)	Patellin-1 OS=Arabidopsis thaliana GN=PATL1 PE=1 SV=2	CRAL/TRIO, N-terminal domain
BnaC05T0253300WE	0.432655	0.242072	1.21796	0.0479061	0.233841	0.389449	-0.0942489	0.405183	-0.886787	0.122279	1.43523	0.0930691	patellin-4-like; K19996 phosphatidylinositol transfer protein SFH5 (A)	Patellin-4 OS=Arabidopsis thaliana GN=PATL4 PE=1 SV=2	CRAL/TRIO, N-terminal domain
BnaC07T0112600WE	-0.264882	0.206531	0.470617	0.0506115	-0.342775	0.264359	0.239069	0.327033	0.0181276	0.415014	1.85597	0.0493297	patellin-4-like; K19996 phosphatidylinositol transfer protein SFH5 (A)	Patellin-4 OS=Arabidopsis thaliana GN=PATL4 PE=1 SV=2	CRAL/TRIO, N-terminal domain
BnaC06T0314200WE	0.634364	0.0168956	0.815504	0.0755534	0.128917	0.269797	-0.418849	0.110913	-0.751423	0.034496	0.311888	0.221063	patellin-5-like; K19996 phosphatidylinositol transfer protein SFH5 (A)	Patellin-3 OS=Arabidopsis thaliana GN=PATL3 PE=1 SV=2	CRAL/TRIO, N-terminal domain
BnaA02T0196200WE	0.639295	0.0838213	1.09327	0.0878288	0.464948	0.234093	-0.491593	0.0761529	-0.588145	0.0360941	0.713933	0.1008	patellin-5-like; K19996 phosphatidylinositol transfer protein SFH5 (A)	Patellin-3 OS=Arabidopsis thaliana GN=PATL3 PE=1 SV=2	CRAL/TRIO, N-terminal domain
BnaC03T0293600WE	-1.04542	0.0530479	0.440245	0.0461746	0.431035	0.0844203	-0.15139	0.359104	0.320647	0.198321	2.77116	0.0101562	pectin acetylesterase 12-like; K19882 O-palmitoleoyl-L-serine hydrolase [EC:3.1.1.98] (A)	Pectin acetylesterase 12 OS=Arabidopsis thaliana GN=PAE12 PE=2 SV=1	Pectinacetylesterase
BnaA05T0358200WE	2.83768	0.0401103	-1.50158	0.0678778	-0.936749	0.11771	-1.0945	0.0240475	-0.0964021	0.377875	-1.27639	0.266647	pectinesterase/pectinesterase inhibitor 3; K01051 pectinesterase [EC:3.1.1.11] (A)	Pectinesterase/pectinesterase inhibitor 3 OS=Arabidopsis thaliana GN=PME3 PE=2 SV=2	Plant invertase/pectin methylesterase inhibitor
BnaA07T0052600WE	2.46075	0.000118961	1.0809	0.0385709	0.931639	0.0243127	-1.67855	0.0129574	-0.323483	0.196754	-0.664368	0.0107133	peptidase, putative (EC:3.4.21.25); K18443 golgi-specific brefeldin A-resistance guanine nucleotide exchange factor 1 (A)	Subtilisin-like protease SBT1.7 OS=Arabidopsis thaliana GN=SBT1.7 PE=1 SV=1	Peptidase inhibitor I9
BnaA01T0269300WE	0.798768	0.0305976	1.47182	0.00207339	-0.280489	0.30196	0.0679612	0.351804	-0.99916	0.00896719	-0.157812	0.2782	peptidase, putative (EC:3.4.21.25); K18443 golgi-specific brefeldin A-resistance guanine nucleotide exchange factor 1 (A)	Subtilisin-like protease SBT1.7 OS=Arabidopsis thaliana GN=SBT1.7 PE=1 SV=1	PA domain
BnaA01T0038900WE	-1.00374	0.0731111	-0.276054	0.071612	1.84118	0.0391192	0.00987598	0.263481	-0.701044	0.0711097	-0.502549	0.0505292	peptide methionine sulfoxide reductase B5-like; K07305 peptide-methionine (R)-S-oxide reductase [EC:1.8.4.12] (A)	Peptide methionine sulfoxide reductase B2, chloroplastic OS=Arabidopsis thaliana GN=MSRB2 PE=1 SV=1	SelR domain
BnaA08T0106900WE	0.531236	0.227368	-0.503973	0.0666307	-0.014827	0.330177	-0.471488	0.0767845	-0.416685	0.188566	-1.11107	0.0109189	peptide methionine sulfoxide reductase B9-like; K07305 peptide-methionine (R)-S-oxide reductase [EC:1.8.4.12] (A)	Peptide methionine sulfoxide reductase B9 OS=Arabidopsis thaliana GN=MSRB9 PE=2 SV=1	SelR domain
BnaC05T0105800WE	0.739395	0.0038859	0.774426	0.00973581	0.336893	0.145727	-0.0172525	0.39924	-0.498485	0.0680178	0.237783	0.335552	peptidyl-prolyl cis-trans isomerase E; K09564 peptidyl-prolyl isomerase E (cyclophilin E) [EC:5.2.1.8] (A)	Peptidyl-prolyl cis-trans isomerase E OS=Pongo abelii GN=PPIE PE=2 SV=1	RNA recognition motif. (a.k.a. RRM, RBD, or RNP domain)
BnaA03T0394200WE	0.290756	0.0203849	0.0293861	0.434485	0.224934	0.214811	0.234156	0.178793	0.14052	0.173747	0.441677	0.0884863	peptidyl-prolyl cis-trans isomerase FKBP62-like; K09571 FK506-binding protein 4/5 [EC:5.2.1.8] (A)	Peptidyl-prolyl cis-trans isomerase FKBP62 OS=Arabidopsis thaliana GN=FKBP62 PE=1 SV=2	TPR repeat
BnaA07T0021600WE	-0.459838	0.0438181	-0.149713	0.145544	-0.0367604	0.306019	0.349986	0.109155	-0.258937	0.0999114	-0.469386	0.0474816	peptidyl-prolyl cis-trans isomerase Pin1; K09578 peptidyl-prolyl cis-trans isomerase NIMA-interacting 1 [EC:5.2.1.8] (A)	Peptidyl-prolyl cis-trans isomerase Pin1 OS=Arabidopsis thaliana GN=PIN1 PE=1 SV=1	PPIC-type PPIASE domain
BnaA03T0191900WE	0.0672661	0.143877	-0.461111	0.128019	0.480679	0.0362522	0.211849	0.215864	-0.285189	0.0800027	-0.527384	0.128375	peroxidase 21; K00430 peroxidase [EC:1.11.1.7] (A)	Peroxidase 21 OS=Arabidopsis thaliana GN=PER21 PE=1 SV=1	Peroxidase
BnaA03T0199000WE	-0.425748	0.227782	-0.72034	0.111169	-1.43588	0.0922037	0.673402	0.0180461	0.55134	0.24434	2.53203	0.131134	peroxidase 22-like; K00430 peroxidase [EC:1.11.1.7] (A)	Peroxidase 22 OS=Arabidopsis thaliana GN=PER22 PE=1 SV=2	Peroxidase
BnaA09T0646900WE	-1.41608	0.0179856	-0.13121	0.347197	-1.00158	0.0348143	-0.292621	0.219511	0.0561669	0.392102	0.894134	0.054728	peroxidase 3-like; K00430 peroxidase [EC:1.11.1.7] (A)	Peroxidase 3 OS=Arabidopsis thaliana GN=PER3 PE=2 SV=1	Peroxidase
BnaC01T0310600WE	1.19937	0.00368568	-0.192849	0.238805	-0.372637	0.197643	-0.0428641	0.439874	-0.0541881	0.383126	-0.471612	0.0225579	peroxidase 30; K00430 peroxidase [EC:1.11.1.7] (A)	Peroxidase 30 OS=Arabidopsis thaliana GN=PER30 PE=1 SV=1	Peroxidase
BnaA05T0292400WE	1.16876	0.104958	0.21768	0.380493	0.0112027	0.277226	0.275296	0.0313556	0.942327	0.0207197	0.599874	0.174793	peroxidase 30; K00430 peroxidase [EC:1.11.1.7] (A)	Peroxidase 30 OS=Arabidopsis thaliana GN=PER30 PE=1 SV=1	Peroxidase
BnaC09T0113900WE	0.0966739	0.282787	-0.164873	0.295251	-1.4802	0.0310831	-0.0891746	0.37601	-0.0476124	0.429378	0.250321	0.313506	peroxidase 32-like; K00430 peroxidase [EC:1.11.1.7] (A)	Peroxidase 32 OS=Arabidopsis thaliana GN=PER32 PE=1 SV=3	GDSL/SGNH-like Acyl-Esterase family found in Pmr5 and Cas1p
BnaA09T0096000WE	0.592626	0.0415192	0.0691074	0.360962	-0.706232	0.0871629	-0.27903	0.0341018	-0.243538	0.123477	0.176407	0.285465	peroxidase 32; K00430 peroxidase [EC:1.11.1.7] (A)	Peroxidase 32 OS=Arabidopsis thaliana GN=PER32 PE=1 SV=3	Peroxidase
BnaA09T0237900WE	-0.734476	0.023597	-0.687005	0.0605433	-0.436409	0.0644805	-0.0508965	0.341409	0.197554	0.21076	0.736342	0.104055	peroxidase 39; K00430 peroxidase [EC:1.11.1.7] (A)	Peroxidase 39 OS=Arabidopsis thaliana GN=PER39 PE=1 SV=1	Peroxidase
BnaA03T0561300WE	0.0322197	0.14407	-0.362455	0.0237364	0.701257	0.00319462	0.00254577	0.424848	-0.0742681	0.431885	0.577	0.0486782	peroxidase 49; K00430 peroxidase [EC:1.11.1.7] (A)	Peroxidase 49 OS=Arabidopsis thaliana GN=PER49 PE=2 SV=2	Peroxidase
BnaC02T0522200WE	-1.54134	0.160326	-0.320852	0.168502	0.747585	0.199419	-0.267543	0.0810072	-0.488937	0.00455157	1.40341	0.323339	peroxidase 69-like; K00430 peroxidase [EC:1.11.1.7] (A)	Peroxidase 69 OS=Arabidopsis thaliana GN=PER69 PE=1 SV=1	Peroxidase
BnaC09T0553700WE	1.32835	0.0102362	0.350107	0.216507	-1.17576	0.192587	0.789058	0.0366631	-0.47458	0.330158	0.853058	0.295157	peroxidase A2-like; K00430 peroxidase [EC:1.11.1.7] (A)	Peroxidase 54 OS=Arabidopsis thaliana GN=PER54 PE=2 SV=1	Peroxidase
BnaA10T0260700WE	0.856501	0.0036963	0.377706	0.155123	-0.602069	0.14075	0.245568	0.2233	-0.258304	0.253453	0.114846	0.410959	peroxidase A2; K00430 peroxidase [EC:1.11.1.7] (A)	Peroxidase 54 OS=Arabidopsis thaliana GN=PER54 PE=2 SV=1	Peroxidase
BnaA04T0234400WE	1.47823	0.441088	1.1235	0.375942	-1.63393	0.333717	1.9045	0.0143982	1.8256	0.29411	1.54251	0.210066	peroxidase C3-like; K00430 peroxidase [EC:1.11.1.7] (A)	Peroxidase C3 OS=Armoracia rusticana GN=PRXC3 PE=3 SV=1	Peroxidase
BnaC08T0247300WE	3.0536	0.0114413	0.396118	0.129036	1.06757	0.307136	1.29645	0.0211449	0.135974	0.43854	0.690799	0.296934	peroxidase; peroxidase 34-like; K00430 peroxidase [EC:1.11.1.7] (A)	Peroxidase 34 OS=Arabidopsis thaliana GN=PER34 PE=1 SV=1	Peroxidase
BnaC03T0475600WE	0.706915	0.041171	0.720973	0.142951	0.186843	0.293729	-0.347917	0.0983205	-0.431343	0.138704	-0.621578	0.121967	peroxisomal membrane protein PEX14-like; K13343 peroxin-14 (A)	Peroxisomal membrane protein PEX14 OS=Arabidopsis thaliana GN=PEX14 PE=1 SV=2	Peroxisomal membrane anchor protein (Pex14p) conserved region
BnaC03T0283300WE	0.907941	0.0526581	0.563945	0.0396846	0.484412	0.0218479	0.253832	0.277065	-0.0569594	0.377797	0.912369	0.0387715	peroxisome biogenesis protein 19-1; K13337 peroxin-19 (A)	Peroxisome biogenesis protein 19-1 OS=Arabidopsis thaliana GN=PEX19-1 PE=1 SV=1	Pex19 protein family
BnaA05T0316500WE	0.217337	0.10101	1.91794	0.0432088	0.0116421	0.381343	1.513	0.0227237	0.429237	0.41906	1.10669	0.0707951	phosphatidylinositol 3,4,5-trisphosphate 3-phosphatase and dual-specificity protein phosphatase PTEN-like; K01110 phosphatidylinositol-3,4,5-trisphosphate 3-phosphatase and dual-specificity protein phosphatase PTEN [EC:3.1.3.16 3.1.3.48 3.1.3.67] (A)	Phosphatidylinositol 3,4,5-trisphosphate 3-phosphatase and dual-specificity protein phosphatase PTEN OS=Dictyostelium discoideum GN=pteN PE=2 SV=1	Dual specificity phosphatase, catalytic domain
Bnascaffold1716T0006700WE	0.0262742	0.0715838	0.350724	0.122967	-0.495295	0.397324	-0.56922	0.160593	-0.675479	0.112605	-1.85842	0.0037311	phosphoenolpyruvate carboxykinase [ATP]-like; K01610 phosphoenolpyruvate carboxykinase (ATP) [EC:4.1.1.49] (A)	Phosphoenolpyruvate carboxykinase [ATP] OS=Arabidopsis thaliana GN=PCKA PE=1 SV=1	Phosphoenolpyruvate carboxykinase
BnaC05T0451100WE	-0.492223	0.0780339	0.231588	0.034781	0.162542	0.163037	-0.158331	0.140162	-0.723667	0.00995596	-0.0219135	0.409266	phosphoglycerate kinase 1, chloroplastic; K00927 phosphoglycerate kinase [EC:2.7.2.3] (A)	Phosphoglycerate kinase 1, chloroplastic OS=Arabidopsis thaliana GN=PGK1 PE=1 SV=1	Phosphoglycerate kinase
BnaC02T0308500WE	-0.531561	0.159537	-0.270402	0.172899	-0.0263331	0.405049	-0.4071	0.042915	-0.372923	0.208219	0.939671	0.271857	phosphoglycerate kinase, cytosolic-like; K00927 phosphoglycerate kinase [EC:2.7.2.3] (A)	Phosphoglycerate kinase, cytosolic OS=Nicotiana tabacum PE=2 SV=1	Phosphoglycerate kinase
BnaA03T0165300WE	-1.69481	0.0688423	0.399216	0.0577587	-1.17322	0.00993552	0.854108	0.0816477	-0.0707812	0.369103	0.76501	0.0973349	phospholipase A(1) DAD1, chloroplastic-like; K16818 phospholipase A1 [EC:3.1.1.32] (A)	Phospholipase A1-IIbeta OS=Arabidopsis thaliana GN=At2g31100 PE=1 SV=2	Lipase (class 3)
BnaC08T0387800WE	0.601372	0.110962	1.85808	0.0630721	0.436907	0.179217	0.788251	0.0472219	-0.403734	0.0167549	1.36216	0.0319319	PKD1; polycystic kidney disease 1 (autosomal dominant); K04985 polycystin 1 (A)	Lipoxygenase homology domain-containing protein 1 OS=Mus musculus GN=Loxhd1 PE=2 SV=1	PLAT/LH2 domain
BnaC09T0259500WE	-1.53403	0.0968376	-0.388956	0.0394103	-0.209805	0.19491	0.336968	0.145385	0.3336	0.169257	-0.756111	0.0963397	plant UBX domain-containing protein 4-like; K14012 UBX domain-containing protein 1 (A)	Plant UBX domain-containing protein 4 OS=Arabidopsis thaliana GN=PUX4 PE=1 SV=1	UBX domain
BnaA03T0272500WE	0.506943	0.177002	-0.194557	0.106088	0.226302	0.311619	0.278451	0.0934913	0.689489	0.0674901	-1.29696	0.0370766	plant UBX domain-containing protein 4; K14012 UBX domain-containing protein 1 (A)	Plant UBX domain-containing protein 4 OS=Arabidopsis thaliana GN=PUX4 PE=1 SV=1	UBX domain
BnaA09T0234900WE	0.477054	0.354587	0.499316	0.0353469	0.489515	0.144191	-0.238141	0.0440523	-0.489672	0.0281855	-0.255352	0.358497	plant UBX domain-containing protein 8-like; K18726 FAS-associated factor 2 (A)	Plant UBX domain-containing protein 8 OS=Arabidopsis thaliana GN=PUX8 PE=1 SV=1	UBA-like domain
BnaA03T0448600WE	1.15171	0.00859608	0.123153	0.341378	-0.0425871	0.289961	0.00347481	0.281895	-1.07169	0.0200718	1.14754	0.14826	plasminogen activator inhibitor 1 RNA-binding protein-like; K13199 plasminogen activator inhibitor 1 RNA-binding protein (A)	--	Stm1
BnaC07T0253100WE	0.478522	0.0334765	0.113266	0.356878	0.0559427	0.173375	-0.168643	0.0072429	-0.742355	0.0833683	0.817441	0.125799	plasminogen activator inhibitor 1 RNA-binding protein-like; K13199 plasminogen activator inhibitor 1 RNA-binding protein (A)	--	Stm1
BnaA01T0007000WE	0.595676	0.0452457	-0.933445	0.0276802	-0.0229512	0.26375	0.732871	0.0115747	-0.656359	0.0461231	1.12214	0.209816	plasminogen activator inhibitor 1 RNA-binding protein-like; K13199 plasminogen activator inhibitor 1 RNA-binding protein (A)	--	Stm1
BnaA03T0446800WE	0.998612	0.0308363	0.604691	0.0909649	1.21199	0.0491155	-0.636143	0.020293	-0.312056	0.0165865	-0.403318	0.234971	poly(U)-specific endoribonuclease-B-like; K14648 poly(U)-specific endoribonuclease [EC:3.1.-.-] (A)	Poly(U)-specific endoribonuclease-B OS=Danio rerio GN=endoub PE=2 SV=1	Endoribonuclease XendoU
BnaA03T0155100WE	0.677344	0.0173958	0.163372	0.427069	0.349838	0.157775	0.213673	0.0379407	0.238238	0.114281	0.0208522	0.391906	polyadenylate-binding protein 1; K14396 polyadenylate-binding protein 2 (A)	Polyadenylate-binding protein 1 OS=Arabidopsis thaliana GN=PABN1 PE=1 SV=1	RNA recognition motif. (a.k.a. RRM, RBD, or RNP domain)
BnaA08T0120600WE	0.979509	0.00187498	-0.243227	0.237536	-0.259468	0.120791	-0.263497	0.0755705	-0.345827	0.0110949	-0.0669282	0.407946	polyadenylate-binding protein 2; K13126 polyadenylate-binding protein (A)	Polyadenylate-binding protein 2 OS=Arabidopsis thaliana GN=PAB2 PE=1 SV=1	Poly-adenylate binding protein, unique domain
BnaA06T0033900WE	-0.722732	0.0233493	-0.214275	0.19013	0.508264	0.149425	0.726801	0.0420881	0.0688105	0.408908	-0.0239071	0.318451	polyadenylate-binding protein 8; K13126 polyadenylate-binding protein (A)	Polyadenylate-binding protein 8 OS=Arabidopsis thaliana GN=PAB8 PE=1 SV=1	Poly-adenylate binding protein, unique domain
BnaA04T0152800WE	2.14651	0.00830059	-0.263682	0.295928	-1.84722	0.070298	1.62276	0.0342617	1.72781	0.100989	-2.35443	0.114106	polyribonucleotide nucleotidyltransferase 2, mitochondrial-like; K00962 polyribonucleotide nucleotidyltransferase [EC:2.7.7.8] (A)	Selenoprotein H OS=Homo sapiens GN=SELH PE=1 SV=2	--
BnaA06T0293900WE	-1.56862	0.21416	-0.869977	0.34545	-0.946068	0.0407173	0.131249	0.00344663	-0.566436	0.22796	-1.45776	0.270559	POPTRDRAFT_654779; annexin-like protein RJ4; K17095 annexin A7/11 (A)	Annexin D2 OS=Arabidopsis thaliana GN=ANN2 PE=1 SV=1	Annexin
BnaC05T0188800WE	0.323994	0.390259	1.97192	0.0365521	0.772076	0.148355	-1.68493	0.0727512	-0.491495	0.213583	2.01501	0.13372	POPTRDRAFT_738169; hypothetical protein; K19996 phosphatidylinositol transfer protein SFH5 (A)	Patellin-2 OS=Arabidopsis thaliana GN=PATL2 PE=1 SV=2	CRAL/TRIO, N-terminal domain
BnaC06T0405600WE	1.06613	0.0375195	0.505352	0.0792828	1.13533	0.00242726	-0.918207	0.0170905	-0.572559	0.0447882	0.268667	0.233778	POPTRDRAFT_738169; hypothetical protein; K19996 phosphatidylinositol transfer protein SFH5 (A)	Patellin-1 OS=Arabidopsis thaliana GN=PATL1 PE=1 SV=2	CRAL/TRIO, N-terminal domain
BnaA01T0081700WE	-0.144014	0.323398	-0.42487	0.0398419	0.916394	0.147453	0.792887	0.0474109	-0.344851	0.100227	1.01105	0.301082	POPTRDRAFT_753230; glycerophosphoryl diester phosphodiesterase family protein; K01126 glycerophosphoryl diester phosphodiesterase [EC:3.1.4.46] (A)	Glycerophosphodiester phosphodiesterase GDPDL3 OS=Arabidopsis thaliana GN=GDPDL3 PE=1 SV=3	Glycerophosphoryl diester phosphodiesterase family
BnaA02T0365700WE	0.502091	0.203161	2.30423	0.0119683	0.768166	0.13329	-0.315134	0.211172	-0.068542	0.364608	1.53476	0.184827	pre-mRNA-splicing factor SYF1; K12867 pre-mRNA-splicing factor SYF1 (A)	Pre-mRNA-splicing factor SYF1 OS=Rattus norvegicus GN=Xab2 PE=2 SV=1	--
BnaA09T0384600WE	1.04808	0.0274512	0.13441	0.306421	0.0317897	0.436681	-0.740095	0.145688	-0.997323	0.0916206	-1.01884	0.0380772	prefoldin subunit 6; K04798 prefoldin beta subunit (A)	Prefoldin subunit 6 OS=Mus musculus GN=Pfdn6 PE=2 SV=1	Prefoldin subunit
BnaA02T0264500WE	0.288063	0.230475	1.06525	0.0195217	0.977561	0.0169175	-0.25183	0.363879	-0.057563	0.404841	0.367179	0.430549	probable 26S proteasome complex subunit sem1-2; K10881 26 proteasome complex subunit DSS1 (A)	Probable 26S proteasome complex subunit sem1-2 OS=Arabidopsis thaliana GN=At5g45010 PE=1 SV=1	DSS1/SEM1 family
BnaA04T0058000WE	0.267291	0.172373	-0.0066011	0.172978	0.351849	0.165131	-0.32324	0.0284719	-0.563696	0.0316659	0.946555	0.233034	probable ADP-ribosylation factor GTPase-activating protein AGD14; K15044 Arf-GAP domain and FG repeats-containing protein 1 (A)	Probable ADP-ribosylation factor GTPase-activating protein AGD14 OS=Arabidopsis thaliana GN=AGD14 PE=1 SV=2	Putative GTPase activating protein for Arf
BnaA09T0613900WE	0.723677	0.00204321	0.423157	0.0619053	0.534755	0.0210082	-0.333542	0.0991883	-0.501926	0.0257538	0.335618	0.0926623	probable calcium-binding protein CML13; K13448 calcium-binding protein CML (A)	Probable calcium-binding protein CML13 OS=Arabidopsis thaliana GN=CML13 PE=2 SV=1	EF-hand domain
BnaA08T0257500WE	0.330336	0.00484236	0.295923	0.06268	0.302907	0.062285	-0.0538391	0.384407	-0.478473	0.0348799	0.733719	0.103639	probable calcium-binding protein CML13; K13448 calcium-binding protein CML (A)	Probable calcium-binding protein CML13 OS=Arabidopsis thaliana GN=CML13 PE=2 SV=1	EF-hand domain
BnaA06T0082200WE	0.0521131	0.3158	-0.56372	0.0806774	0.485958	0.022483	0.543343	0.0117136	-0.144527	0.358038	0.793562	0.215532	probable calcium-binding protein CML13; K13448 calcium-binding protein CML (A)	Probable calcium-binding protein CML13 OS=Arabidopsis thaliana GN=CML13 PE=2 SV=1	EF-hand domain
BnaA01T0132900WE	0.510658	0.00478284	-0.587567	0.101854	-0.554619	0.11504	0.902233	0.00477365	-0.0239972	0.427707	0.405358	0.330515	probable calcium-binding protein CML20; K13448 calcium-binding protein CML (A)	Probable calcium-binding protein CML20 OS=Arabidopsis thaliana GN=CML20 PE=1 SV=1	EF-hand domain pair
BnaA07T0335300WE	0.898398	0.0888995	1.12428	0.0826492	1.1608	0.040882	-0.136365	0.293689	-0.754331	0.0819805	1.00001	0.04271	probable calcium-binding protein CML26; K13448 calcium-binding protein CML (A)	Probable calcium-binding protein CML26 OS=Arabidopsis thaliana GN=CML26 PE=1 SV=1	EF-hand domain pair
BnaC05T0147300WE	0.537128	0.041718	0.107823	0.297994	-0.196718	0.105946	-0.151284	0.314175	-0.715878	0.022129	0.543577	0.211817	probable calcium-binding protein CML27; K13448 calcium-binding protein CML (A)	Probable calcium-binding protein CML27 OS=Arabidopsis thaliana GN=CML27 PE=1 SV=1	EF-hand domain pair
BnaC07T0227600WE	0.875923	0.0251244	1.08839	0.0422787	1.11939	0.0253679	-0.580347	0.0096753	-0.312171	0.10978	1.349	0.0431503	probable calcium-binding protein CML43; K13448 calcium-binding protein CML (A)	Probable calcium-binding protein CML43 OS=Arabidopsis thaliana GN=CML43 PE=2 SV=1	EF-hand domain pair
BnaA06T0057200WE	-1.82387	0.0890902	-0.740471	0.0936426	-1.21218	0.0693206	0.322602	0.152882	-0.610091	0.0148095	0.128203	0.354404	probable elongation factor 1-gamma 1; K03233 elongation factor 1-gamma (A)	Probable elongation factor 1-gamma 1 OS=Arabidopsis thaliana GN=At1g09640 PE=2 SV=1	Glutathione S-transferase, C-terminal domain
BnaA03T0166500WE	-2.06028	0.0465977	-0.273721	0.172107	-0.6744	0.0427285	0.563798	0.311932	-0.114098	0.415928	-0.428965	0.38446	probable fructokinase-1; K00847 fructokinase [EC:2.7.1.4] (A)	Probable fructokinase-1 OS=Arabidopsis thaliana GN=At2g31390 PE=2 SV=1	pfkB family carbohydrate kinase
BnaA02T0310600WE	-0.965855	0.117034	0.365615	0.0933128	-1.48396	0.0454062	0.450373	0.260835	-0.450292	0.333564	-0.880838	0.414937	probable fructose-bisphosphate aldolase 3, chloroplastic; K01623 fructose-bisphosphate aldolase, class I [EC:4.1.2.13] (A)	Probable fructose-bisphosphate aldolase 3, chloroplastic OS=Arabidopsis thaliana GN=FBA3 PE=1 SV=1	Fructose-bisphosphate aldolase class-I
BnaA03T0167800WE	0.205082	0.345146	-0.335007	0.266383	-0.033539	0.348259	2.59011	0.00838293	-2.68444	0.123124	2.57869	0.163049	probable glutathione peroxidase 2; K00432 glutathione peroxidase [EC:1.11.1.9] (A)	Probable glutathione peroxidase 2 OS=Arabidopsis thaliana GN=GPX2 PE=1 SV=1	Glutathione peroxidase
BnaC08T0106800WE	0.640529	0.00539453	-0.0546505	0.416471	0.232035	0.243266	0.293403	0.0368731	-0.0915294	0.373643	-0.418365	0.270128	probable H/ACA ribonucleoprotein complex subunit 1; K13199 plasminogen activator inhibitor 1 RNA-binding protein (A)	--	Stm1
BnaA08T0098300WE	0.598731	0.00597941	-0.430932	0.21309	-0.111379	0.109283	0.0314634	0.292201	-0.257983	0.292348	0.440462	0.340189	probable H/ACA ribonucleoprotein complex subunit 1; K13199 plasminogen activator inhibitor 1 RNA-binding protein (A)	--	Stm1
BnaA06T0354200WE	-0.0977039	0.395839	-0.792372	0.133735	0.818276	0.0443097	-0.0617103	0.296482	-0.942738	0.122949	-2.34488	0.182907	probable mediator of RNA polymerase II transcription subunit 37c; K03283 heat shock 70kDa protein 1/8 (A)	Protein SUPPRESSOR OF GENE SILENCING 3 OS=Arabidopsis thaliana GN=SGS3 PE=1 SV=1	XS domain
BnaA03T0410600WE	0.00507445	0.124674	0.845761	0.0618961	1.72973	0.0100113	-0.422363	0.424471	-0.227202	0.0305517	-0.593156	0.310568	probable mediator of RNA polymerase II transcription subunit 37e; K03283 heat shock 70kDa protein 1/8 (A)	Probable mediator of RNA polymerase II transcription subunit 37e OS=Arabidopsis thaliana GN=MED37E PE=1 SV=3	Hsp70 protein
BnaA10T0289800WE	1.22574	0.00656871	1.54623	0.043744	0.514621	0.12991	-0.492142	0.0441642	-0.714891	0.00189511	0.915619	0.000628736	probable mediator of RNA polymerase II transcription subunit 37e; K03283 heat shock 70kDa protein 1/8 (A)	Probable mediator of RNA polymerase II transcription subunit 37e OS=Arabidopsis thaliana GN=MED37E PE=1 SV=3	Hsp70 protein
BnaA09T0413400WE	0.814612	0.0725339	1.40932	0.0366764	0.786779	0.102029	-0.364459	0.0924555	-0.135018	0.170929	0.966988	0.00585415	probable mediator of RNA polymerase II transcription subunit 37e; K03283 heat shock 70kDa protein 1/8 (A)	Probable mediator of RNA polymerase II transcription subunit 37e OS=Arabidopsis thaliana GN=MED37E PE=1 SV=3	Hsp70 protein
BnaA01T0181600WE	0.439353	0.117988	1.35513	0.019893	0.216799	0.269206	-0.449132	0.000352633	-0.498995	0.0427274	0.687589	0.0442985	probable mediator of RNA polymerase II transcription subunit 37e; K03283 heat shock 70kDa protein 1/8 (A)	Probable mediator of RNA polymerase II transcription subunit 37e OS=Arabidopsis thaliana GN=MED37E PE=1 SV=3	Hsp70 protein
BnaA03T0002400WE	0.934156	0.198508	0.0317913	0.401829	-1.36335	0.0150938	0.211792	0.353093	-1.19616	0.105779	-0.22968	0.421855	probable monodehydroascorbate reductase, cytoplasmic isoform 4; K08232 monodehydroascorbate reductase (NADH) [EC:1.6.5.4] (A)	Probable monodehydroascorbate reductase, cytoplasmic isoform 4 OS=Arabidopsis thaliana GN=At5g03630 PE=2 SV=1	Pyridine nucleotide-disulphide oxidoreductase
BnaA02T0246400WE	0.884873	0.00229496	0.048784	0.424766	-0.340485	0.0764248	-0.242542	0.186872	-0.198165	0.165149	-1.01613	0.0142976	probable phospholipid hydroperoxide glutathione peroxidase 6, mitochondrial; K00432 glutathione peroxidase [EC:1.11.1.9] (A)	Probable phospholipid hydroperoxide glutathione peroxidase 6, mitochondrial OS=Arabidopsis thaliana GN=GPX6 PE=2 SV=2	Glutathione peroxidase
BnaA03T0152700WE	-0.687733	0.157295	0.0174545	0.278897	1.21285	0.344455	-0.0592996	0.294677	-0.752167	0.0453091	0.310037	0.333346	probable prefoldin subunit 1; K09548 prefoldin subunit 1 (A)	Prefoldin subunit 1 OS=Homo sapiens GN=PFDN1 PE=1 SV=2	Prefoldin subunit
BnaC05T0064400WE	0.679214	0.120739	0.240514	0.270658	1.21025	0.027593	-1.02173	0.0189455	-0.632567	0.05878	1.20327	0.296595	probable prefoldin subunit 4; K09550 prefoldin subunit 4 (A)	Probable prefoldin subunit 4 OS=Arabidopsis thaliana GN=AIP3 PE=1 SV=3	Prefoldin subunit
BnaA08T0277100WE	0.181087	0.127446	0.747839	0.110433	0.508575	0.13803	-0.956156	0.16347	-0.816482	0.048918	1.03762	0.126944	probable prefoldin subunit 4; K09550 prefoldin subunit 4 (A)	Probable prefoldin subunit 4 OS=Arabidopsis thaliana GN=AIP3 PE=1 SV=3	Prefoldin subunit
BnaA10T0181300WE	-0.458826	0.110719	-0.00271155	0.348908	-0.509962	0.109358	0.444187	0.0244285	1.43242	0.0654127	1.13656	0.306888	probable prolyl 4-hydroxylase 4; K00472 prolyl 4-hydroxylase [EC:1.14.11.2] (A)	Probable prolyl 4-hydroxylase 4 OS=Arabidopsis thaliana GN=P4H4 PE=2 SV=1	ShK domain-like
BnaC04T0452300WE	-1.431	0.0372042	-0.409085	0.154788	1.27672	0.111523	0.51439	0.177446	0.425619	0.156075	1.02981	0.0913847	probable protein phosphatase 2C 21; K17499 protein phosphatase 1G [EC:3.1.3.16] (A)	Probable protein phosphatase 2C 21 OS=Arabidopsis thaliana GN=PPC4-2 PE=1 SV=1	Protein phosphatase 2C
BnaA03T0147600WE	1.14092	0.0147669	1.81772	0.0441012	0.526613	0.103898	-1.27647	0.0256763	-0.829464	0.0096162	-0.125929	0.176313	probable protein phosphatase 2C 76; K17506 protein phosphatase 1L [EC:3.1.3.16] (A)	Probable protein phosphatase 2C 76 OS=Arabidopsis thaliana GN=At5g53140 PE=2 SV=1	short chain dehydrogenase
BnaC04T0451600WE	0.54629	0.0151684	-0.172934	0.289467	0.63035	0.0358948	0.1146	0.327859	-0.112343	0.286464	-0.0701675	0.345083	probable steroid-binding protein 3; K17278 membrane-associated progesterone receptor component (A)	Probable steroid-binding protein 3 OS=Arabidopsis thaliana GN=MP3 PE=1 SV=1	Cytochrome b5-like Heme/Steroid binding domain
BnaA04T0155800WE	0.791944	0.0390003	0.508598	0.128563	1.19885	0.0508479	0.1295	0.21236	0.00467414	0.409657	0.790236	0.0445712	probable steroid-binding protein 3; K17278 membrane-associated progesterone receptor component (A)	Probable steroid-binding protein 3 OS=Arabidopsis thaliana GN=MP3 PE=1 SV=1	Cytochrome b5-like Heme/Steroid binding domain
BnaC05T0073200WE	0.972224	0.0408151	-0.0239024	0.296565	1.09615	0.13489	-0.967195	0.157835	-0.783533	0.104952	0.0732056	0.307162	probable ubiquitin-like-specific protease 2B; K08596 sentrin-specific protease 7 [EC:3.4.22.68] (A)	Probable ubiquitin-like-specific protease 2B OS=Arabidopsis thaliana GN=ULP2B PE=1 SV=3	Ulp1 protease family, C-terminal catalytic domain
BnaA09T0113400WE	-0.421066	0.112114	0.118149	0.338482	0.116974	0.405448	0.293518	0.297079	0.000310818	0.412019	0.804255	0.0321778	profilin-1-like; K05759 profilin (A)	Profilin-1 OS=Arabidopsis thaliana GN=PRO1 PE=1 SV=1	Profilin
BnaA01T0156500WE	1.07575	0.021841	-1.28753	0.0014263	2.25199	0.00303274	2.29307	0.0834957	1.0687	0.0294816	1.21227	0.00839287	profilin-1; K05759 profilin (A)	Profilin-1 OS=Arabidopsis thaliana GN=PRO1 PE=1 SV=1	Profilin
BnaA05T0156000WE	0.862614	0.0119704	1.4577	0.0035394	-0.353341	0.292642	0.0541138	0.442491	-0.0550465	0.429706	0.968873	0.018396	proteasome subunit alpha type-5-A; K02729 20S proteasome subunit alpha 5 [EC:3.4.25.1] (A)	Proteasome subunit alpha type-5-A OS=Arabidopsis thaliana GN=PAE1 PE=1 SV=1	Proteasome subunit A N-terminal signature
BnaA10T0277600WE	0.385491	0.106899	0.38969	0.117738	0.486995	0.0843509	-0.10467	0.101316	-0.826986	0.0378015	-0.245029	0.399537	protein BTR1; K14944 RNA-binding protein Nova (A)	Protein BTR1 OS=Arabidopsis thaliana GN=BTR1 PE=1 SV=1	KH domain
BnaA01T0240600WE	1.09405	0.00615257	0.103622	0.136414	0.586614	0.0122015	-0.164059	0.260925	-0.208056	0.145688	-1.15349	0.0897709	protein CASP; K09313 homeobox protein cut-like (A)	Protein CASP OS=Arabidopsis thaliana GN=CASP PE=1 SV=2	CASP C terminal
BnaA07T0285400WE	0.91492	0.0264386	-0.750518	0.116919	-0.237932	0.274198	0.531434	0.0297628	-0.00782022	0.366416	-0.786531	0.233291	protein CROWDED NUCLEI 4-like; K00826 branched-chain amino acid aminotransferase [EC:2.6.1.42] (A)	Protein CROWDED NUCLEI 1 OS=Arabidopsis thaliana GN=CRWN1 PE=1 SV=1	--
BnaC07T0162900WE	-0.78223	0.0608054	-0.90115	0.0358926	-0.844363	0.0910319	0.403305	0.116332	0.391274	0.120558	0.989561	0.219317	protein disulfide isomerase-like 1-1; K09580 protein disulfide-isomerase A1 [EC:5.3.4.1] (A)	Protein disulfide isomerase-like 1-1 OS=Arabidopsis thaliana GN=PDIL1-1 PE=1 SV=1	Thioredoxin-like domain
BnaC06T0450900WE	-0.897541	0.0054299	-0.637754	0.11998	0.313031	0.154597	1.55898	0.0812092	0.131324	0.296256	0.821325	0.144758	protein disulfide isomerase-like 1-2; K09580 protein disulfide-isomerase A1 [EC:5.3.4.1] (A)	Protein disulfide isomerase-like 1-2 OS=Arabidopsis thaliana GN=PDIL1-2 PE=2 SV=1	Thioredoxin-like domain
BnaA07T0365600WE	-0.478249	0.0175851	-0.457086	0.0994649	-0.0342458	0.442755	0.917398	0.0632396	0.182107	0.291649	1.66023	0.147411	protein disulfide isomerase-like 1-2; K09580 protein disulfide-isomerase A1 [EC:5.3.4.1] (A)	Protein disulfide isomerase-like 1-2 OS=Arabidopsis thaliana GN=PDIL1-2 PE=2 SV=1	Thioredoxin-like domain
BnaA09T0477700WE	-0.17519	0.031898	0.390875	0.031898	0.197244	0.192371	0.478622	0.10083	0.0591716	0.438151	1.86669	0.0323623	protein disulfide isomerase-like 1-3; K09580 protein disulfide-isomerase A1 [EC:5.3.4.1] (A)	Protein disulfide isomerase-like 1-3 OS=Arabidopsis thaliana GN=PDIL1-3 PE=2 SV=1	Thioredoxin-like domain
BnaA10T0155700WE	-0.723861	0.0349158	-0.707491	0.0423906	-0.320327	0.205898	0.491497	0.138654	0.292858	0.129577	1.12813	0.141212	protein disulfide isomerase-like 1-4; K09580 protein disulfide-isomerase A1 [EC:5.3.4.1] (A)	Protein disulfide isomerase-like 1-4 OS=Arabidopsis thaliana GN=PDIL1-4 PE=1 SV=1	Thioredoxin-like domain
BnaC09T0415700WE	-0.629655	0.0478758	-0.504849	0.0463623	-0.526226	0.126329	0.335893	0.215744	0.732011	0.0778627	0.730894	0.175193	protein disulfide isomerase-like 1-4; K09580 protein disulfide-isomerase A1 [EC:5.3.4.1] (A)	Protein disulfide isomerase-like 1-4 OS=Arabidopsis thaliana GN=PDIL1-4 PE=1 SV=1	Thioredoxin-like domain
BnaC04T0004400WE	0.731521	0.0225853	-0.558824	0.0606893	0.125764	0.133453	-0.120115	0.0363605	-0.374455	0.0290171	0.257035	0.239428	protein disulfide-isomerase like 2-1-like; K09584 protein disulfide-isomerase A6 [EC:5.3.4.1] (A)	Protein disulfide-isomerase like 2-1 OS=Arabidopsis thaliana GN=PDIL2-1 PE=2 SV=1	Endoplasmic reticulum protein ERp29, C-terminal domain
BnaC03T0205800WE	0.3622	0.0621057	-0.621014	0.109078	0.0431127	0.263913	0.215437	0.0922462	-0.848192	0.0455362	-0.310352	0.290169	protein disulfide-isomerase like 2-1; K09584 protein disulfide-isomerase A6 [EC:5.3.4.1] (A)	Protein disulfide-isomerase like 2-1 OS=Arabidopsis thaliana GN=PDIL2-1 PE=2 SV=1	Endoplasmic reticulum protein ERp29, C-terminal domain
BnaA09T0588400WE	0.326944	0.307048	0.408265	0.135233	0.203272	0.394222	-0.225886	0.205637	0.495108	0.0210329	0.15609	0.251824	protein FAM32A-like; K13120 protein FAM32A (A)	Protein FAM32A OS=Mus musculus GN=Fam32a PE=2 SV=1	Eukaryotic family of unknown function (DUF1754)
BnaA06T0092300WE	0.330553	0.362588	-1.03501	0.00600507	0.613469	0.101536	-0.904426	0.0832056	-0.090535	0.272134	0.293038	0.0912145	protein gar2; K14411 RNA-binding protein Musashi (A)	Protein IQ-DOMAIN 31 OS=Arabidopsis thaliana GN=IQD31 PE=1 SV=1	IQ calmodulin-binding motif
BnaC05T0111400WE	-0.580391	0.414357	0.844683	0.0409484	0.139316	0.0932871	0.138349	0.34357	0.397902	0.261803	1.0278	0.0897909	protein gar2; K14411 RNA-binding protein Musashi (A)	Protein IQ-DOMAIN 31 OS=Arabidopsis thaliana GN=IQD31 PE=1 SV=1	IQ calmodulin-binding motif
BnaC07T0416300WE	0.201868	0.0767487	-0.569822	0.124201	0.198745	0.180966	1.42383	0.0153838	-0.0303902	0.434278	-0.132311	0.35009	protein GrpE-like; K03687 molecular chaperone GrpE (A)	Protein GrpE OS=Rhodopseudomonas palustris (strain ATCC BAA-98 / CGA009) GN=grpE PE=3 SV=2	GrpE
BnaA10T0188600WE	0.414429	0.23205	0.33726	0.172964	0.789939	0.00594153	-0.082691	0.43062	-0.653653	0.0865547	-0.718407	0.129751	protein GrpE-like; K03687 molecular chaperone GrpE (A)	Protein GrpE OS=Thermosynechococcus elongatus (strain BP-1) GN=grpE PE=3 SV=1	GrpE
BnaC02T0001600WE	1.1824	0.0742698	0.815143	0.138435	0.648986	0.00714161	-0.267553	0.117553	-1.01401	0.178138	-0.0939007	0.371753	protein MODIFIER OF SNC1 11-like; K18732 SAP domain-containing ribonucleoprotein (A)	Protein MODIFIER OF SNC1 11 OS=Arabidopsis thaliana GN=MOS11 PE=1 SV=1	--
BnaA10T0288200WE	0.416044	0.213143	0.732371	0.0525349	0.546312	0.085759	-1.23197	0.0309049	0.158284	0.204743	1.10425	0.0375482	protein MODIFIER OF SNC1 11-like; K18732 SAP domain-containing ribonucleoprotein (A)	Protein MODIFIER OF SNC1 11 OS=Arabidopsis thaliana GN=MOS11 PE=1 SV=1	--
BnaA05T0107000WE	-1.18173	0.0321258	-0.835926	0.0410245	-0.255932	0.212131	0.266258	0.248736	0.182182	0.299678	0.535326	0.276784	protein OS-9 homolog; K10088 protein OS-9 (A)	Protein OS-9 homolog OS=Arabidopsis thaliana GN=OS9 PE=1 SV=1	Glucosidase II beta subunit-like protein
BnaA06T0428300WE	-0.237889	0.322019	-1.24788	0.0401259	-0.41246	0.216211	0.193618	0.165052	-1.89805	0.00635152	-1.85928	0.166892	protein SPIRAL1-like; K18635 protein SPIRAL1 and related proteins (A)	Protein SPIRAL1 OS=Arabidopsis thaliana GN=SPR1 PE=2 SV=1	--
BnaC09T0022900WE	-0.885941	0.261627	1.89602	0.0459961	0.875751	0.142214	0.227849	0.285789	-0.240149	0.0696721	-0.226109	0.227637	protein STABILIZED1-like; K12855 pre-mRNA-processing factor 6 (A)	Protein STABILIZED1 OS=Arabidopsis thaliana GN=STA1 PE=1 SV=1	Tetratricopeptide repeat
BnaA09T0025600WE	0.716347	0.107304	0.159326	0.324311	0.622968	0.0246139	-0.036391	0.174568	0.0804182	0.319674	-0.0692112	0.336316	protein STABILIZED1; K12855 pre-mRNA-processing factor 6 (A)	Protein STABILIZED1 OS=Arabidopsis thaliana GN=STA1 PE=1 SV=1	Tetratricopeptide repeat
BnaA09T0083500WE	0.708278	0.0315633	0.194762	0.188227	-0.170058	0.348072	0.380361	0.0305976	0.0347087	0.438697	0.129769	0.394161	putative nuclear matrix constituent protein 1-like protein; K00826 branched-chain amino acid aminotransferase [EC:2.6.1.42] (A)	Protein CROWDED NUCLEI 4 OS=Arabidopsis thaliana GN=CRWN4 PE=1 SV=2	--
BnaA10T0115100WE	0.00947092	0.282405	0.394994	0.0232659	0.407674	0.114161	0.0705123	0.3557	0.377248	0.0198949	-0.163089	0.410369	putative WEB family protein At4g17210; K17618 ubiquitin-like domain-containing CTD phosphatase 1 [EC:3.1.3.16] (A)	WEB family protein At5g55860 OS=Arabidopsis thaliana GN=At5g55860 PE=1 SV=1	Weak chloroplast movement under blue light
BnaA02T0152000WE	-1.49784	0.128362	0.626058	0.203645	-0.763094	0.177482	-0.123206	0.390357	-1.16434	0.0256931	0.401443	0.234424	pyruvate dehydrogenase E1 component subunit beta-1, mitochondrial-like; K00162 pyruvate dehydrogenase E1 component beta subunit [EC:1.2.4.1] (A)	Pyruvate dehydrogenase E1 component subunit beta-1, mitochondrial OS=Arabidopsis thaliana GN=PDH2 PE=1 SV=2	Transketolase, C-terminal domain
BnaA10T0060600WE	1.6927	0.00153551	-0.134003	0.413801	0.966416	0.0611299	0.0472715	0.213744	-0.426482	0.0449755	0.71259	0.165081	RAN GTPase-activating protein 1-like; K14319 Ran GTPase-activating protein 1 (A)	WPP domain-containing protein 2 OS=Arabidopsis thaliana GN=WPP2 PE=1 SV=1	WPP domain
BnaC06T0013200WE	1.00531	0.00820306	0.675731	0.104763	0.601986	0.108091	-0.608623	0.0522736	-0.626363	0.09164	0.248368	0.195366	RAN GTPase-activating protein 1-like; K14319 Ran GTPase-activating protein 1 (A)	WPP domain-containing protein 2 OS=Arabidopsis thaliana GN=WPP2 PE=1 SV=1	WPP domain
BnaC08T0032300WE	0.897052	0.0404692	2.27314	0.028497	0.470394	0.129727	-0.768922	0.162488	-0.865371	0.0588116	0.892243	0.129008	RAN GTPase-activating protein 1-like; K14319 Ran GTPase-activating protein 1 (A)	WPP domain-containing protein 2 OS=Arabidopsis thaliana GN=WPP2 PE=1 SV=1	WPP domain
BnaC08T0367400WE	0.282898	0.196016	2.26472	0.00464663	1.12043	0.0245771	-0.908467	0.0209377	0.415517	0.148659	0.181906	0.185404	RAN GTPase-activating protein 1; K14319 Ran GTPase-activating protein 1 (A)	RAN GTPase-activating protein 1 OS=Arabidopsis thaliana GN=RANGAP1 PE=1 SV=1	Leucine Rich repeat
BnaC09T0444700WE	-0.991114	0.0517781	1.37482	0.00978821	1.10266	0.0457805	-0.152167	0.442024	1.00477	0.0201511	1.59759	0.142214	RAN GTPase-activating protein 2-like; K14319 Ran GTPase-activating protein 1 (A)	ARM REPEAT PROTEIN INTERACTING WITH ABF2 OS=Arabidopsis thaliana GN=ARIA PE=1 SV=2	Leucine Rich repeat
BnaC08T0482100WE	0.27435	0.368247	0.383261	0.204834	0.177308	0.151012	0.453358	0.129881	-1.11588	0.0452758	1.03841	0.26678	ran-binding protein 1 homolog a-like; K15306 Ran-binding protein 1 (A)	Ran-binding protein 1 homolog a OS=Arabidopsis thaliana GN=RANBP1A PE=1 SV=1	RanBP1 domain
BnaA08T0284200WE	0.0244778	0.413246	0.535566	0.0106354	0.834922	0.0528389	0.076089	0.423903	0.263531	0.20067	1.28239	0.0480613	ran-binding protein 1 homolog a-like; K15306 Ran-binding protein 1 (A)	Ran-binding protein 1 homolog a OS=Arabidopsis thaliana GN=RANBP1A PE=1 SV=1	RanBP1 domain
BnaA10T0052600WE	2.0713	0.0217944	1.05113	0.038971	1.62482	0.0414433	0.636608	0.0815443	0.778421	0.0229703	1.64635	0.0242985	ran-binding protein 1 homolog a; K15306 Ran-binding protein 1 (A)	Ran-binding protein 1 homolog a OS=Arabidopsis thaliana GN=RANBP1A PE=1 SV=1	RanBP1 domain
BnaC02T0504900WE	0.621953	0.0189406	-0.157245	0.114847	0.0456854	0.164058	-0.156343	0.345219	-0.165433	0.358765	0.210173	0.307281	ras GTPase-activating protein-binding protein 1; K17265 Ras GTPase-activating protein-binding protein 1 [EC:3.6.4.12 3.6.4.13] (A)	Putative G3BP-like protein OS=Schizosaccharomyces pombe (strain 972 / ATCC 24843) GN=nxt3 PE=1 SV=1	-
BnaC07T0372100WE	0.797814	0.0352527	-0.0342396	0.426138	-0.0770516	0.330438	0.321816	0.14438	0.256909	0.0414961	-0.0118823	0.356423	ras GTPase-activating protein-binding protein 1; K17265 Ras GTPase-activating protein-binding protein 1 [EC:3.6.4.12 3.6.4.13] (A)	Putative G3BP-like protein OS=Schizosaccharomyces pombe (strain 972 / ATCC 24843) GN=nxt3 PE=1 SV=1	-
BnaA02T0103900WE	-0.827339	0.139474	0.0993157	0.0226835	-0.900055	0.0399731	0.546863	0.0833594	0.623889	0.159177	0.584628	0.257078	ras-related protein RABE1c-like; K07901 Ras-related protein Rab-8A (A)	Ras-related protein RABE1c OS=Arabidopsis thaliana GN=RABE1C PE=1 SV=1	Ribosomal protein S8
BnaC09T0111300WE	0.350353	0.256424	0.332593	0.224071	0.54749	0.0255433	-0.0685257	0.119456	-0.159666	0.0115876	-0.393558	0.321471	receptor homology region, transmembrane domain- and RING domain-containing protein 1; K15692 E3 ubiquitin-protein ligase RNF13 [EC:2.3.2.27] (A)	Thiosulfate sulfurtransferase 16, chloroplastic OS=Arabidopsis thaliana GN=STR16 PE=1 SV=2	Rhodanese-like domain
BnaC07T0044700WE	0.136752	0.295486	-0.136117	0.307407	0.185668	0.170902	0.686364	0.0121365	-0.0818831	0.332937	1.42535	0.130822	receptor homology region, transmembrane domain- and RING domain-containing protein 1; K15692 E3 ubiquitin-protein ligase RNF13 [EC:2.3.2.27] (A)	Rhodanese-like domain-containing protein 19, mitochondrial OS=Arabidopsis thaliana GN=STR19 PE=2 SV=1	Rhodanese-like domain
BnaA08T0096800WE	0.220469	0.0725847	0.379478	0.0564989	0.16035	0.311569	0.419441	0.0271625	0.176453	0.162464	-0.0943739	0.396408	replication protein A 70 kDa DNA-binding subunit C-like; K07466 replication factor A1 (A)	--	Agenet domain
BnaA09T0602200WE	-0.417104	0.288228	0.869221	0.018755	0.640076	0.0504272	0.145757	0.379238	-0.425697	0.131778	0.472501	0.0551064	ribonuclease 3-like; K01166 ribonuclease T2 [EC:3.1.27.1] (A)	Ribonuclease 3 OS=Arabidopsis thaliana GN=RNS3 PE=2 SV=1	Ribonuclease T2 family
BnaA06T0022600WE	1.21026	0.00754243	-0.298251	0.304212	0.15295	0.280406	0.360851	0.0727572	0.141712	0.135605	-0.687803	0.274612	RNA-binding protein 8A-B-like; K12876 RNA-binding protein 8A (A)	RNA-binding protein 8A OS=Salmo salar GN=rbm8a PE=2 SV=1	RNA recognition motif. (a.k.a. RRM, RBD, or RNP domain)
BnaC03T0584100WE	1.65164	0.0204079	0.424284	0.314493	-1.06289	0.142828	-0.313358	0.125154	-0.391081	0.35919	-2.41119	0.0365931	RNA-binding protein FUS-like; K13098 RNA-binding protein FUS (A)	Glycine-rich RNA-binding protein 8 OS=Arabidopsis thaliana GN=RBG8 PE=1 SV=1	RNA recognition motif. (a.k.a. RRM, RBD, or RNP domain)
BnaA03T0393400WE	0.94012	0.0246104	-0.730765	0.117387	-0.118462	0.322256	0.35659	0.17148	-1.13276	0.0171495	-1.9214	0.00318554	RPM1-interacting protein 4; K13456 RPM1-interacting protein 4 (A)	RPM1-interacting protein 4 OS=Arabidopsis thaliana GN=RIN4 PE=1 SV=1	Cleavage site for pathogenic type III effector avirulence factor Avr
BnaA08T0050200WE	0.40589	0.00312595	0.102608	0.284826	0.169224	0.249826	0.171917	0.0849312	-0.349473	0.0663344	0.208168	0.343612	RPS19; 40S ribosomal protein S19; K02965 small subunit ribosomal protein S19 (A)	Glycine-rich RNA-binding protein 2, mitochondrial OS=Arabidopsis thaliana GN=RBG2 PE=1 SV=1	RNA recognition motif. (a.k.a. RRM, RBD, or RNP domain)
BnaC08T0039900WE	0.571964	0.033557	0.254205	0.293855	0.0817736	0.398117	0.291126	0.0405587	0.19368	0.403856	0.196557	0.430685	RPS19; 40S ribosomal protein S19; K02965 small subunit ribosomal protein S19 (A)	Glycine-rich RNA-binding protein 2, mitochondrial OS=Arabidopsis thaliana GN=RBG2 PE=1 SV=1	RNA recognition motif. (a.k.a. RRM, RBD, or RNP domain)
BnaA08T0050300WE	0.85383	0.0402187	0.918573	0.0709621	0.308797	0.16864	0.26609	0.142054	-0.0629579	0.330854	-1.80193	0.134014	RPS19; 40S ribosomal protein S19; K02965 small subunit ribosomal protein S19 (A)	Glycine-rich RNA-binding protein 2, mitochondrial OS=Arabidopsis thaliana GN=RBG2 PE=1 SV=1	RNA recognition motif. (a.k.a. RRM, RBD, or RNP domain)
BnaA09T0013600WE	-0.132272	0.194512	-0.243643	0.167879	-0.423301	0.0903215	-0.183947	0.222354	-0.737605	0.0136525	0.738865	0.123828	S-adenosylmethionine synthase; K00789 S-adenosylmethionine synthetase [EC:2.5.1.6] (A)	S-adenosylmethionine synthase OS=Brassica rapa subsp. pekinensis GN=SAMS PE=2 SV=1	S-adenosylmethionine synthetase, N-terminal domain
BnaA09T0254100WE	0.710358	0.0730955	0.151489	0.344367	-0.163094	0.221214	-0.404351	0.112781	-0.649419	0.0419631	-0.0415825	0.408923	sapx; L-ascorbate peroxidase S, chloroplastic/mitochondrial; K00434 L-ascorbate peroxidase [EC:1.11.1.11] (A)	L-ascorbate peroxidase S, chloroplastic/mitochondrial OS=Arabidopsis thaliana GN=APXS PE=1 SV=2	Peroxidase
BnaA10T0195300WE	1.82579	0.00700597	-0.0855795	0.133085	0.23101	0.195414	-0.0356746	0.320168	-0.0880652	0.0637483	0.779973	0.307318	SART-1 family protein DOT2-like; K11984 U4/U6.U5 tri-snRNP-associated protein 1 (A)	SART-1 family protein DOT2 OS=Arabidopsis thaliana GN=DOT2 PE=1 SV=1	SART-1 family
BnaA06T0102100WE	0.899495	0.00684222	0.334611	0.223974	-0.231819	0.187937	0.352401	0.0879247	-0.559886	0.0768923	0.43226	0.266559	serine-threonine kinase receptor-associated protein; K13137 serine-threonine kinase receptor-associated protein (A)	Pentatricopeptide repeat-containing protein At1g15480, mitochondrial OS=Arabidopsis thaliana GN=At1g15480 PE=2 SV=2	Pentatricopeptide repeat domain
BnaC04T0522800WE	0.935658	0.0201775	0.654795	0.100074	-0.471526	0.203712	0.939542	0.0172877	0.123185	0.292301	1.69758	0.074928	serine/threonine protein kinase, putative (EC:2.7.10.2); K04422 mitogen-activated protein kinase kinase kinase 13 [EC:2.7.11.25] (A)	Serine/threonine-protein kinase CTR1 OS=Arabidopsis thaliana GN=CTR1 PE=1 SV=1	PB1 domain
BnaC03T0132700WE	0.0763704	0.358611	0.417786	0.174653	0.153295	0.33587	0.488688	0.104691	-0.502528	0.378545	-1.78671	0.0318988	serine/threonine protein kinase, putative (EC:2.7.10.2); K04422 mitogen-activated protein kinase kinase kinase 13 [EC:2.7.11.25] (A)	Serine/threonine-protein kinase CTR1 OS=Arabidopsis thaliana GN=CTR1 PE=1 SV=1	PB1 domain
BnaA08T0237500WE	1.0876	0.0525005	0.455971	0.224701	1.16599	0.0298098	0.010216	0.378854	-0.119708	0.313947	-0.392503	0.0292196	serine/threonine protein phosphatase 2A 55 kDa regulatory subunit B beta isoform-like; K04354 serine/threonine-protein phosphatase 2A regulatory subunit B (A)	Serine/threonine protein phosphatase 2A 55 kDa regulatory subunit B beta isoform OS=Arabidopsis thaliana GN=PP2AB2 PE=1 SV=1	--
BnaA09T0072000WE	-0.0693412	0.438683	0.582069	0.133553	1.1312	0.0153682	0.626243	0.118234	0.274617	0.338308	-0.0707955	0.424937	serine/threonine-protein phosphatase 1 regulatory subunit 10-like; K17552 protein phosphatase 1 regulatory subunit 10 (A)	--	BAH domain
BnaA01T0310200WE	0.625498	0.0684615	0.215403	0.152897	1.02451	0.0182464	0.946866	0.0584461	0.161033	0.20115	0.605007	0.421065	serine/threonine-protein phosphatase 6 regulatory ankyrin repeat subunit A-like; K18441 cytohesin (A)	F-box/kelch-repeat protein At3g04660 OS=Arabidopsis thaliana GN=At3g04660 PE=1 SV=1	TPR repeat
BnaC07T0044900WE	0.545763	0.0692537	1.07812	0.0120609	1.44023	0.061169	0.0621793	0.277738	-0.518206	0.152312	1.2893	0.0347103	serine/threonine-protein phosphatase 6 regulatory ankyrin repeat subunit B isoform X1; K06867 uncharacterized protein (A)	Ankyrin repeat domain-containing protein 2 OS=Arabidopsis thaliana GN=AKR2 PE=1 SV=2	Ankyrin repeats (3 copies)
BnaC03T0518600WE	0.814923	0.0313963	1.02071	0.0264395	0.930303	0.00376565	-0.444579	0.00635112	-0.158308	0.141403	1.15764	0.0218663	serine/threonine-protein phosphatase 6 regulatory subunit 3-like; K15501 serine/threonine-protein phosphatase 6 regulatory subunit 3 (A)	Serine/threonine-protein phosphatase 6 regulatory subunit 3 OS=Gallus gallus GN=PPP6R3 PE=2 SV=1	SIT4 phosphatase-associated protein
BnaA04T0172400WE	-0.888913	0.0696077	-0.531255	0.0485241	0.290244	0.145054	-0.444843	0.192383	-0.565633	0.313919	0.612959	0.334618	serine/threonine-protein phosphatase 6 regulatory subunit 3-like; K15501 serine/threonine-protein phosphatase 6 regulatory subunit 3 (A)	Serine/threonine-protein phosphatase 6 regulatory subunit 3 OS=Homo sapiens GN=PPP6R3 PE=1 SV=2	SIT4 phosphatase-associated protein
BnaA06T0182400WE	0.478252	0.0731129	0.920164	0.0278172	1.03889	0.00864971	-0.448807	0.00991987	-0.258193	0.0357125	0.31068	0.0312533	serine/threonine-protein phosphatase 6 regulatory subunit 3-like; K15501 serine/threonine-protein phosphatase 6 regulatory subunit 3 (A)	Serine/threonine-protein phosphatase 6 regulatory subunit 3 OS=Mus musculus GN=Ppp6r3 PE=1 SV=1	SIT4 phosphatase-associated protein
BnaC07T0113600WE	0.699887	0.106001	1.69697	0.0291858	1.37131	0.025389	-0.89509	0.0554271	-0.504264	0.11483	0.209774	0.238481	serine/threonine-protein phosphatase 6 regulatory subunit 3-like; K15501 serine/threonine-protein phosphatase 6 regulatory subunit 3 (A)	Serine/threonine-protein phosphatase 6 regulatory subunit 3 OS=Mus musculus GN=Ppp6r3 PE=1 SV=1	SIT4 phosphatase-associated protein
BnaA08T0183400WE	0.259643	0.265321	1.01789	0.0129315	1.54466	0.000595388	-0.370499	0.0287822	0.13557	0.406646	0.31531	0.171556	serine/threonine-protein phosphatase 6 regulatory subunit 3-like; K15501 serine/threonine-protein phosphatase 6 regulatory subunit 3 (A)	Serine/threonine-protein phosphatase 6 regulatory subunit 3 OS=Mus musculus GN=Ppp6r3 PE=1 SV=1	SIT4 phosphatase-associated protein
BnaA09T0380300WE	-0.918237	0.283017	0.306845	0.13178	1.10634	0.0141894	-0.98341	0.0233955	-0.0913241	0.420345	-0.84207	0.168656	serine/threonine-protein phosphatase 6 regulatory subunit 3-like; K15501 serine/threonine-protein phosphatase 6 regulatory subunit 3 (A)	Receptor-like serine/threonine-protein kinase SD1-8 OS=Arabidopsis thaliana GN=SD18 PE=1 SV=1	Receptor serine/threonine kinase
BnaC03T0575400WE	-0.468482	0.297115	1.60085	0.0357514	0.80755	0.0290802	-0.987935	0.0471563	0.00233912	0.234151	-0.287061	0.105005	serine/threonine-protein phosphatase 6 regulatory subunit 3-like; K15501 serine/threonine-protein phosphatase 6 regulatory subunit 3 (A)	Serine/threonine-protein phosphatase 6 regulatory subunit 2 OS=Mus musculus GN=Ppp6r2 PE=1 SV=1	SIT4 phosphatase-associated protein
BnaA08T0280400WE	0.274767	0.331141	1.79494	0.0190114	0.998519	0.0443775	-0.532712	0.0178711	-0.073196	0.200146	0.139572	0.359083	serine/threonine-protein phosphatase 6 regulatory subunit 3-like; K15501 serine/threonine-protein phosphatase 6 regulatory subunit 3 (A)	Serine/threonine-protein phosphatase 6 regulatory subunit 3 OS=Gallus gallus GN=PPP6R3 PE=2 SV=1	SIT4 phosphatase-associated protein
BnaC05T0058100WE	-0.405721	0.346188	0.684635	0.0781031	0.725199	0.115792	-0.618428	0.022828	-0.0540846	0.33351	0.101113	0.180556	serine/threonine-protein phosphatase 6 regulatory subunit 3-like; K15501 serine/threonine-protein phosphatase 6 regulatory subunit 3 (A)	Serine/threonine-protein phosphatase 6 regulatory subunit 3 OS=Gallus gallus GN=PPP6R3 PE=2 SV=1	SIT4 phosphatase-associated protein
BnaC05T0250400WE	-0.0712441	0.436112	0.479166	0.119821	1.40678	0.100488	-1.39965	0.00999906	-0.424291	0.219267	-0.229746	0.435199	serine/threonine-protein phosphatase 6 regulatory subunit 3-like; K15501 serine/threonine-protein phosphatase 6 regulatory subunit 3 (A)	Serine/threonine-protein phosphatase 6 regulatory subunit 3 OS=Mus musculus GN=Ppp6r3 PE=1 SV=1	SIT4 phosphatase-associated protein
Bnascaffold286T0057500WE	-1.87755	0.0482224	-1.02358	0.0484522	-0.175779	0.258417	0.839075	0.131512	-0.395557	0.288477	2.90889	0.156134	sister chromatid cohesion protein PDS5 homolog A-A-like; K11267 sister chromatid cohesion protein PDS5 (A)	Sister chromatid cohesion protein PDS5 OS=Saccharomyces cerevisiae (strain ATCC 204508 / S288c) GN=PDS5 PE=1 SV=1	--
BnaA08T0243900WE	-0.372663	0.287113	0.952666	0.0366477	0.0170154	0.0602761	0.16321	0.305127	0.769933	0.232931	-0.380693	0.36851	sister chromatid cohesion protein PDS5 homolog A-like; K11267 sister chromatid cohesion protein PDS5 (A)	Sister chromatid cohesion protein PDS5 homolog A OS=Homo sapiens GN=PDS5A PE=1 SV=1	--
BnaA07T0239700WE	0.705112	0.01959	0.671264	0.102364	0.328645	0.150015	-0.656652	0.0270452	-0.475037	0.0532815	0.174524	0.243401	SKP1-like protein 1A; K03094 S-phase kinase-associated protein 1 (A)	SKP1-like protein 1A OS=Arabidopsis thaliana GN=SKP1A PE=1 SV=1	Skp1 family, tetramerisation domain
BnaC02T0283400WE	1.33708	0.0477122	1.22396	0.0718919	0.128418	0.158251	-0.166325	0.33297	-0.321479	0.25799	0.492406	0.0451691	SKP1-like protein 1A; K03094 S-phase kinase-associated protein 1 (A)	SKP1-like protein 1A OS=Arabidopsis thaliana GN=SKP1A PE=1 SV=1	Skp1 family, tetramerisation domain
BnaC06T0437500WE	0.732808	0.160432	0.857995	0.0204055	0.547462	0.0548373	-0.224613	0.296091	-0.774981	0.114818	-0.520386	0.272917	SKP1-like protein 1A; K03094 S-phase kinase-associated protein 1 (A)	SKP1-like protein 1A OS=Arabidopsis thaliana GN=SKP1A PE=1 SV=1	Skp1 family, tetramerisation domain
BnaA01T0083000WE	0.776278	0.0635687	0.127449	0.284956	1.07237	0.0558707	-0.6264	0.0184557	-0.0938671	0.413482	0.270012	0.23551	small ubiquitin-related modifier 1-like; K12160 small ubiquitin-related modifier (A)	Small ubiquitin-related modifier 1 OS=Arabidopsis thaliana GN=SUMO1 PE=1 SV=2	Ubiquitin-2 like Rad60 SUMO-like
BnaA10T0243300WE	0.564599	0.0105456	0.272039	0.097557	0.252002	0.0324583	-0.234641	0.125595	-0.34084	0.0356833	-0.154877	0.259065	soluble inorganic pyrophosphatase 1, chloroplastic-like; K01507 inorganic pyrophosphatase [EC:3.6.1.1] (A)	Soluble inorganic pyrophosphatase 6, chloroplastic OS=Arabidopsis thaliana GN=PPA6 PE=1 SV=1	Inorganic pyrophosphatase
BnaC08T0222400WE	1.27374	0.00887056	0.64518	0.0763546	0.481977	0.0732919	-0.305031	0.152496	-0.977128	0.0537297	0.390487	0.123033	SORBIDRAFT_10g030940, Sb10g030940; hypothetical protein; K12472 epidermal growth factor receptor substrate 15 (A)	EH domain-containing protein 2 OS=Arabidopsis thaliana GN=EHD2 PE=1 SV=1	EF hand
BnaA07T0121200WE	0.644408	0.0508003	0.476216	0.0374998	-0.10125	0.246558	0.18975	0.061297	-0.591242	0.172124	0.473932	0.0188135	SORBIDRAFT_10g030940, Sb10g030940; hypothetical protein; K12472 epidermal growth factor receptor substrate 15 (A)	EH domain-containing protein 2 OS=Arabidopsis thaliana GN=EHD2 PE=1 SV=1	EF hand
BnaA04T0149100WE	-3.00183	0.00205114	-1.95512	0.0133759	-0.61798	0.150082	1.62057	0.0125821	-0.475442	0.185538	-0.367897	0.432366	spag1; sperm associated antigen 1; K19870 sperm-associated antigen 1 (A)	Tetratricopeptide repeat protein 1 OS=Homo sapiens GN=TTC1 PE=1 SV=1	TPR repeat
BnaA10T0198900WE	0.882657	0.105816	1.70107	0.101058	0.80279	0.300672	-0.317488	0.0693996	-0.711159	0.0457688	0.988878	0.314525	splicing factor U2AF-associated protein 2-like; K13093 HIV Tat-specific factor 1 (A)	Splicing factor U2AF-associated protein 2 OS=Schizosaccharomyces pombe (strain 972 / ATCC 24843) GN=uap2 PE=1 SV=1	Domain of unknown function (DUF4339)
BnaA04T0218600WE	-1.07226	0.123303	-0.556494	0.194351	-0.939964	0.125089	0.385168	0.0244839	-0.0664244	0.0152363	1.22305	0.23398	STAB2; stabilin 2; K19013 stabilin-2 (A)	Fasciclin-like arabinogalactan protein 16 OS=Arabidopsis thaliana GN=FLA16 PE=2 SV=1	Fasciclin domain
BnaC09T0431200WE	-1.42024	0.0353715	-0.631638	0.0607115	-0.715302	0.029739	1.08852	0.022771	-0.191555	0.0957587	-0.101478	0.381226	sucrose synthase 1-like; K00695 sucrose synthase [EC:2.4.1.13] (A)	Sucrose synthase 1 OS=Arabidopsis thaliana GN=SUS1 PE=1 SV=3	Glycosyl transferases group 1
BnaA03T0105500WE	-1.60967	0.11234	-0.987398	0.0789815	-1.02828	0.0019195	1.30786	0.0015893	-0.272514	0.0719969	-0.356065	0.241643	sucrose synthase 1-like; K00695 sucrose synthase [EC:2.4.1.13] (A)	Sucrose synthase 1 OS=Arabidopsis thaliana GN=SUS1 PE=1 SV=3	Glycosyl transferases group 1
BnaC08T0473300WE	0.0907849	0.405507	0.847581	0.0499966	-0.364206	0.18793	0.197057	0.294524	-0.440359	0.219971	0.552805	0.296834	superoxide dismutase [Cu-Zn]; K04565 superoxide dismutase, Cu-Zn family [EC:1.15.1.1] (A)	Superoxide dismutase [Cu-Zn] OS=Brassica oleracea var. capitata GN=SODCC PE=1 SV=2	Copper/zinc superoxide dismutase (SODC)
BnaA01T0290000WE	1.07857	0.0104566	0.672601	0.0344538	2.25387	0.0233379	4.54373	0.0613451	0.478324	0.287198	4.26468	0.0237747	superoxide dismutase [Mn] 1, mitochondrial; K04564 superoxide dismutase, Fe-Mn family [EC:1.15.1.1] (A)	Superoxide dismutase [Mn] 1, mitochondrial OS=Arabidopsis thaliana GN=MSD1 PE=1 SV=2	Iron/manganese superoxide dismutases, alpha-hairpin domain
BnaC02T0400400WE	0.592791	0.0152664	0.0653012	0.436801	0.408865	0.141522	-0.250019	0.0670243	-0.224881	0.0144738	0.471327	0.238871	suppressor protein STM1-like; K13199 plasminogen activator inhibitor 1 RNA-binding protein (A)	--	Stm1
BnaA09T0200400WE	-0.128713	0.282032	-0.0244159	0.426467	0.0409899	0.31317	0.125339	0.0349203	-0.5334	0.113864	-0.270103	0.257498	suppressor protein STM1-like; K13199 plasminogen activator inhibitor 1 RNA-binding protein (A)	--	Stm1
BnaC09T0579300WE	1.12405	0.00960222	-0.301475	0.161452	0.582207	0.0404915	-0.340985	0.157905	-0.238981	0.266227	-1.48086	0.0123364	syncoilin-like; K19748 RAB6-interacting golgin (A)	--	Transcriptional activator
BnaA07T0105900WE	0.151656	0.365195	-0.738014	0.0254567	-0.155607	0.409258	0.177526	0.257576	0.0157842	0.314602	1.03023	0.140391	T24P13.4; K15151 mediator of RNA polymerase II transcription subunit 10 (A)	Mediator of RNA polymerase II transcription subunit 10b OS=Arabidopsis thaliana GN=MED10B PE=1 SV=1	Prefoldin subunit
BnaA02T0101300WE	1.49506	0.000198155	0.53495	0.0381714	-0.261469	0.255423	-0.583963	0.0380948	-0.509817	0.0072149	0.383291	0.0570332	thiol protease aleurain-like; K01366 cathepsin H [EC:3.4.22.16] (A)	Thiol protease aleurain OS=Arabidopsis thaliana GN=ALEU PE=1 SV=2	Cathepsin propeptide inhibitor domain (I29)
BnaC02T0113900WE	0.771877	0.0920906	-0.0583	0.261831	-0.317876	0.407274	-0.850626	0.0134557	-0.55717	0.187806	-0.0313036	0.416615	thiol protease aleurain-like; K01366 cathepsin H [EC:3.4.22.16] (A)	Thiol protease aleurain OS=Arabidopsis thaliana GN=ALEU PE=1 SV=2	Cathepsin propeptide inhibitor domain (I29)
BnaA03T0276100WE	-0.324399	0.438149	-0.807917	0.023745	0.454689	0.129685	0.450363	0.163477	-0.769177	0.214546	0.522866	0.216169	thioredoxin M2, chloroplastic-like; K03671 thioredoxin 1 (A)	Thioredoxin M2, chloroplastic OS=Arabidopsis thaliana GN=At4g03520 PE=1 SV=2	Thioredoxin
BnaA09T0026100WE	0.742114	0.0286397	-0.0323365	0.401431	0.365471	0.0306964	0.0903779	0.437847	-0.567319	0.0391625	0.0603683	0.3445	thioredoxin M2, chloroplastic-like; K03671 thioredoxin 1 (A)	Thioredoxin M2, chloroplastic OS=Arabidopsis thaliana GN=At4g03520 PE=1 SV=2	Thioredoxin
BnaA04T0213400WE	1.26154	0.0678067	0.0554018	0.297424	0.193083	0.380139	-0.334643	0.0493032	-0.486366	0.0985161	-0.0116627	0.437744	thioredoxin O1, mitochondrial; K03671 thioredoxin 1 (A)	Thioredoxin O1, mitochondrial OS=Arabidopsis thaliana GN=At2g35010 PE=2 SV=1	Thioredoxin
BnaC09T0408000WE	0.829105	0.142036	-0.357446	0.157892	1.40235	0.0860036	-0.843183	0.0127474	0.293714	0.350698	0.459846	0.046688	THO complex subunit 4A-like; K12881 THO complex subunit 4 (A)	THO complex subunit 4A OS=Arabidopsis thaliana GN=ALY1 PE=1 SV=1	C-terminal duplication domain of Friend of PRMT1
BnaA03T0016000WE	0.695355	0.0319627	-0.618759	0.0529848	-0.378324	0.0655687	-0.236439	0.191266	-1.01748	0.0471485	-0.318205	0.316504	THO complex subunit 4B-like; K12881 THO complex subunit 4 (A)	THO complex subunit 4B OS=Arabidopsis thaliana GN=ALY2 PE=1 SV=1	C-terminal duplication domain of Friend of PRMT1
BnaC09T0499400WE	-0.839301	0.0429218	-0.695965	0.0347164	-0.332626	0.261235	-0.212647	0.265447	-0.15015	0.330844	-0.178465	0.380196	transaldolase-like; K00616 transaldolase [EC:2.2.1.2] (A)	Transaldolase OS=Frankia alni (strain ACN14a) GN=tal PE=3 SV=1	Transaldolase
BnaC01T0035100WE	0.687396	0.00827499	-0.48587	0.113669	0.889242	0.0137458	0.675623	0.0272213	0.287927	0.0863677	0.7403	0.262801	Transcription elongation factor SPT6; K11292 transcription elongation factor SPT6 (A)	UPF0587 protein C1orf123 homolog OS=Xenopus laevis PE=2 SV=1	Eukaryotic protein of unknown function (DUF866)
BnaA07T0332400WE	0.798922	0.0308596	0.070211	0.430723	-0.205218	0.174388	-0.221956	0.261347	-0.416671	0.0482253	0.485176	0.304452	transcription factor BTF3 homolog 4-like; K01527 nascent polypeptide-associated complex subunit beta (A)	Transcription factor BTF3 OS=Mus musculus GN=Btf3 PE=1 SV=3	NAC domain
BnaC08T0198600WE	0.302711	0.170902	0.0620669	0.411975	0.211206	0.237105	0.133687	0.310388	-0.314565	0.0351771	-0.308859	0.296703	transcription factor BTF3 homolog 4-like; K01527 nascent polypeptide-associated complex subunit beta (A)	Putative GDP-L-fucose synthase 2 OS=Arabidopsis thaliana GN=GER2 PE=1 SV=1	NAC domain
BnaA03T0217100WE	0.0250483	0.0662867	-0.1002	0.309284	-0.826687	0.0206727	-0.344382	0.0882127	-0.641	0.057474	0.282481	0.364208	transcription initiation factor IIB-1; K03124 transcription initiation factor TFIIB (A)	Transcription initiation factor IIB-1 OS=Arabidopsis thaliana GN=TFIIB1 PE=1 SV=1	TFIIB zinc-binding
BnaC03T0245600WE	-1.07459	0.189456	-1.11836	0.0311776	0.0919197	0.41098	-1.12842	0.214946	0.6429	0.250816	-0.465389	0.271549	transcription initiation factor IIF subunit alpha-like; K03138 transcription initiation factor TFIIF subunit alpha (A)	Transcription initiation factor IIF subunit alpha OS=Arabidopsis thaliana GN=RAP74 PE=1 SV=1	Transcription initiation factor IIF, alpha subunit (TFIIF-alpha)
BnaA02T0111400WE	1.21262	0.0388763	-0.788711	0.0332032	-0.00816795	0.427906	0.12962	0.248355	-0.126161	0.052192	-1.3577	0.0290137	transcription initiation factor TFIID subunit 15b-like; K13098 RNA-binding protein FUS (A)	Transcription initiation factor TFIID subunit 15b OS=Arabidopsis thaliana GN=TAF15B PE=1 SV=1	-
BnaA06T0004200WE	1.2147	0.0811222	-0.819244	0.0669737	0.503208	0.0172784	0.530863	0.0462567	-0.230619	0.382377	-0.724771	0.0931862	transcription initiation factor TFIID subunit 7; K03132 transcription initiation factor TFIID subunit 7 (A)	Transcription initiation factor TFIID subunit 7 OS=Arabidopsis thaliana GN=TAF7 PE=1 SV=1	TAFII55 protein conserved region
BnaA04T0130200WE	0.245421	0.13674	-0.874113	0.0647008	-0.749617	0.0414872	-0.332145	0.0762148	-0.154865	0.176304	0.534795	0.15102	triosephosphate isomerase, chloroplastic-like; K01803 triosephosphate isomerase (TIM) [EC:5.3.1.1] (A)	Triosephosphate isomerase, chloroplastic OS=Arabidopsis thaliana GN=TIM PE=1 SV=1	Triosephosphate isomerase
BnaC07T0379000WE	1.38114	0.092611	0.888031	0.00368327	-0.204744	0.400394	-0.178139	0.238707	-0.848752	0.0977131	0.257062	0.196202	tripeptidyl-peptidase 2-like; K01280 tripeptidyl-peptidase II [EC:3.4.14.10] (A)	Tripeptidyl-peptidase 2 OS=Arabidopsis thaliana GN=TPP2 PE=1 SV=1	Subtilase family
BnaA02T0175000WE	-0.0471208	0.195458	0.261393	0.182947	-0.255041	0.300913	1.04433	0.0327503	0.610057	0.0707985	-0.0923522	0.370762	tRNA(adenine(34)) deaminase, chloroplastic; K11991 tRNA(adenine34) deaminase [EC:3.5.4.33] (A)	tRNA(adenine(34)) deaminase, chloroplastic OS=Arabidopsis thaliana GN=TADA PE=1 SV=1	Cytidine and deoxycytidylate deaminase zinc-binding region
BnaA03T0099800WE	0.64819	0.069002	1.44379	0.0485033	0.552581	0.0447923	-0.980145	0.0307496	-0.461972	0.0874788	-0.0979883	0.113053	tubulin alpha chain-like; K07374 tubulin alpha (A)	Tubulin alpha-5 chain OS=Arabidopsis thaliana GN=TUBA5 PE=1 SV=2	Tubulin/FtsZ family, GTPase domain
BnaA02T0081000WE	0.475986	0.0779874	1.202	0.0207062	0.253699	0.258065	-1.3922	0.0376065	-0.23853	0.0712655	0.366034	0.234123	tubulin alpha-3 chain-like; K07374 tubulin alpha (A)	Tubulin alpha-5 chain OS=Arabidopsis thaliana GN=TUBA5 PE=1 SV=2	Tubulin C-terminal domain
BnaA02T0284600WE	-0.837384	0.0890813	-0.079328	0.28889	-1.26278	0.0160358	0.147007	0.292455	-0.391268	0.0970622	1.76766	0.0920834	tubulin beta-4 chain-like; K07375 tubulin beta (A)	Tubulin beta-4 chain OS=Arabidopsis thaliana GN=TUBB4 PE=2 SV=2	Tubulin C-terminal domain
BnaA05T0130900WE	0.546277	0.00415391	0.0950066	0.26775	0.600987	0.0134599	0.0955138	0.196663	-0.175848	0.110378	0.268115	0.269017	tubulin-folding cofactor A; K17292 tubulin-specific chaperone A (A)	Tubulin-folding cofactor A OS=Arabidopsis thaliana GN=TFCA PE=1 SV=2	Tubulin binding cofactor A
BnaA05T0391300WE	1.07738	0.00625265	-0.712929	0.179821	-0.60025	0.114543	0.838945	0.048579	0.439213	0.0401925	0.451812	0.423642	tubulin-folding cofactor B; K17262 tubulin-folding cofactor B (A)	Tubulin-folding cofactor B OS=Arabidopsis thaliana GN=TFCB PE=1 SV=1	CAP-Gly domain
BnaA02T0328100WE	0.60723	0.0113334	0.288035	0.188879	0.906839	0.00420789	0.0444137	0.402959	-0.0951368	0.19475	-0.218541	0.213581	U6 snRNA-associated Sm-like protein LSm7; K12626 U6 snRNA-associated Sm-like protein LSm7 (A)	Sm-like protein LSM7 OS=Arabidopsis thaliana GN=LSM7 PE=1 SV=1	LSM domain
BnaA10T0031600WE	0.745317	0.0113493	-1.83292	0.0144571	-0.519653	0.337589	0.498551	0.0992738	0.58854	0.367652	-0.280292	0.405763	ubiquitin carboxyl-terminal hydrolase 2-like; K11844 ubiquitin carboxyl-terminal hydrolase 16/45 [EC:3.4.19.12] (A)	UBX domain-containing protein 1 OS=Xenopus tropicalis GN=ubxn1 PE=2 SV=1	UBA/TS-N domain
BnaC03T0429800WE	0.837216	0.00496215	0.00798703	0.27084	-0.145394	0.254165	0.80407	0.0462196	-0.18703	0.265685	-0.847459	0.0790201	ubiquitin domain-containing protein DSK2b-like; K04523 ubiquilin (A)	Ubiquitin domain-containing protein DSK2b OS=Arabidopsis thaliana GN=DSK2B PE=1 SV=1	UBA/TS-N domain
BnaC07T0048000WE	0.528361	0.0128595	0.352458	0.082948	0.151787	0.180214	0.129315	0.333228	-0.136673	0.286	-0.139056	0.352917	ubiquitin domain-containing protein DSK2b-like; K04523 ubiquilin (A)	Ubiquitin domain-containing protein DSK2b OS=Arabidopsis thaliana GN=DSK2B PE=1 SV=1	UBA/TS-N domain
BnaA06T0351000WE	0.443753	0.0201374	-0.0372016	0.354407	0.154808	0.35891	-0.25051	0.0673182	-0.806316	0.019656	-0.262369	0.43322	ubiquitin domain-containing protein DSK2b-like; K04523 ubiquilin (A)	Ubiquitin domain-containing protein DSK2b OS=Arabidopsis thaliana GN=DSK2B PE=1 SV=1	UBA/TS-N domain
BnaA09T0101800WE	0.894224	0.0571073	-0.166958	0.27822	0.21104	0.287479	-0.172161	0.356779	-0.885325	0.0326218	-0.179667	0.414176	ubiquitin domain-containing protein DSK2b-like; K04523 ubiquilin (A)	Ubiquitin domain-containing protein DSK2b OS=Arabidopsis thaliana GN=DSK2B PE=1 SV=1	UBA/TS-N domain
BnaC03T0279300WE	0.492758	0.010294	-0.124277	0.349052	0.255617	0.0786018	-0.526274	0.0666613	-0.354011	0.0429964	-0.0566851	0.424356	ubiquitin receptor RAD23c; K10839 UV excision repair protein RAD23 (A)	Ubiquitin receptor RAD23c OS=Arabidopsis thaliana GN=RAD23C PE=1 SV=2	Ubiquitin family
BnaA04T0094400WE	0.206288	0.228197	0.734314	0.00296758	-1.38421	0.176256	-0.823913	0.153663	0.0947538	0.289331	0.862228	0.0926571	ubiquitin receptor RAD23d; K10839 UV excision repair protein RAD23 (A)	Ubiquitin receptor RAD23d OS=Arabidopsis thaliana GN=RAD23D PE=1 SV=2	Ubiquitin family
BnaA07T0160900WE	-0.732313	0.0101487	0.536508	0.322184	-0.675605	0.153809	-0.263407	0.103584	-0.619532	0.159511	-0.398263	0.267388	ubiquitin receptor RAD23d; K10839 UV excision repair protein RAD23 (A)	Ubiquitin receptor RAD23d OS=Arabidopsis thaliana GN=RAD23D PE=1 SV=2	Ubiquitin family
BnaA04T0006400WE	-0.117783	0.203125	0.0830101	0.258694	-0.220129	0.135392	-0.181382	0.223785	-0.6358	0.0196375	0.526929	0.223607	ubiquitin-40S ribosomal protein S27a-3; K02977 small subunit ribosomal protein S27Ae (A)	Ubiquitin-40S ribosomal protein S27a-3 OS=Arabidopsis thaliana GN=RPS27AC PE=1 SV=2	Ribosomal protein S27a
BnaC09T0006200WE	0.734241	0.0687482	0.351203	0.256293	0.206101	0.151818	0.964903	0.0464558	-0.100909	0.337667	2.49457	0.0425637	ubiquitin-like; K02927 large subunit ribosomal protein L40e (A)	Protein SDE2 homolog OS=Danio rerio GN=sde2 PE=2 SV=2	Telomere stability C-terminal
BnaC07T0345200WE	0.431526	0.0177715	-0.480902	0.0684869	-0.677626	0.0538799	-0.478611	0.0460327	-0.29721	0.191572	-0.793263	0.00223612	UMP-CMP kinase 3; K13800 UMP-CMP kinase [EC:2.7.4.- 2.7.4.14] (A)	UMP-CMP kinase 3 OS=Arabidopsis thaliana GN=UMK3 PE=1 SV=1	Adenylate kinase
BnaC05T0170800WE	0.325887	0.331933	0.495659	0.0120508	0.316214	0.197812	-0.34142	0.109191	-0.645022	0.0328262	1.59502	0.0536454	uncharacterized calcium-binding protein C800.10c; K12472 epidermal growth factor receptor substrate 15 (A)	Uncharacterized calcium-binding protein C800.10c OS=Schizosaccharomyces pombe (strain 972 / ATCC 24843) GN=SPBC800.10c PE=3 SV=1	Cytoskeletal-regulatory complex EF hand
BnaC08T0397800WE	1.66788	0.00737253	-0.97036	0.177677	-0.195155	0.26252	0.414423	0.130584	-0.442593	0.0905666	-1.57618	0.0530507	uncharacterized LOC100305467; K13195 cold-inducible RNA-binding protein (A)	Glycine-rich RNA-binding protein GRP1A OS=Sinapis alba PE=2 SV=1	RNA recognition motif. (a.k.a. RRM, RBD, or RNP domain)
BnaA09T0564600WE	1.23993	0.00850124	-0.682211	0.123472	-0.245405	0.233478	-0.0666425	0.431358	-0.571191	0.0749899	-1.29567	0.0730979	uncharacterized LOC100305467; K13195 cold-inducible RNA-binding protein (A)	Glycine-rich RNA-binding protein GRP1A OS=Sinapis alba PE=2 SV=1	RNA recognition motif. (a.k.a. RRM, RBD, or RNP domain)
BnaA07T0315100WE	0.901732	0.101786	-2.0891	0.0890403	1.59173	0.012775	1.27532	0.0638681	-0.0322176	0.397176	1.88234	0.141829	uncharacterized LOC100795409; K18171 COX assembly mitochondrial protein 1 (A)	Transmembrane protein 214-A OS=Xenopus laevis GN=tmem214-a PE=2 SV=1	TMEM214, C-terminal, caspase 4 activator
BnaA01T0301400WE	-0.613253	0.0108168	-0.119553	0.327663	0.733223	0.0479058	1.25449	0.0266683	1.80884	0.114752	0.417557	0.322179	uncharacterized LOC101250545; K11426 SET and MYND domain-containing protein (A)	Germin-like protein subfamily 1 member 7 OS=Arabidopsis thaliana GN=At3g05950 PE=2 SV=1	Cupin
BnaA03T0228700WE	0.825174	0.127086	0.143396	0.243588	0.239171	0.247827	-0.506255	0.0540007	-1.07631	0.0286826	0.458472	0.2958	uncharacterized LOC101760823; K17338 receptor expression-enhancing protein 1/2/3/4 (A)	--	EF-hand domain pair
BnaC07T0489800WE	-0.197892	0.246316	0.696938	0.0286553	1.1252	0.00418314	0.452869	0.0926341	0.0377363	0.355532	0.273469	0.0923512	uncharacterized LOC101760823; K17338 receptor expression-enhancing protein 1/2/3/4 (A)	--	EF hand
BnaA03T0041500WE	0.238566	0.235631	0.905344	0.0179985	1.59447	0.0213277	-0.487672	0.0927419	0.0556008	0.358233	1.85789	0.216814	uncharacterized LOC101776914; K06944 uncharacterized protein (A)	Calumenin-A OS=Danio rerio GN=calua PE=2 SV=1	EF-hand domain pair
BnaA07T0195300WE	1.10719	0.022947	0.322208	0.427643	0.909272	0.038503	0.505798	0.0555319	-0.218507	0.423244	-0.432822	0.0182364	uncharacterized LOC101779298; K17302 coatomer, subunit beta' (A)	Vesicle-associated protein 1-2 OS=Arabidopsis thaliana GN=PVA12 PE=1 SV=1	MSP (Major sperm protein) domain
BnaC07T0425500WE	1.4258	0.00670745	0.218465	0.130172	1.00981	0.0883198	-0.258559	0.352296	-1.09858	0.0100913	0.491058	0.201499	uncharacterized LOC101785211; K16903 L-tryptophan---pyruvate aminotransferase [EC:2.6.1.99] (A)	--	Protein of unknown function (DUF1421)
BnaA08T0189100WE	0.253689	0.353405	-0.231395	0.315543	0.482674	0.0967394	1.08967	0.0103922	2.28249	0.00564309	-0.539461	0.0701998	uncharacterized LOC103329149; K19307 25S rRNA (uracil2634-N3)-methyltransferase [EC:2.1.1.313] (A)	--	Protein of unknown function (DUF1296)
BnaA09T0388200WE	-0.418615	0.133193	0.0299235	0.271364	0.0113798	0.437126	-0.562036	0.0506495	1.54519	0.00315504	-0.184896	0.0536945	uncharacterized LOC103329149; K19307 25S rRNA (uracil2634-N3)-methyltransferase [EC:2.1.1.313] (A)	--	Protein of unknown function (DUF1296)
BnaA10T0134000WE	1.19646	0.0177473	1.3773	0.0372489	0.432197	0.135279	-0.603447	0.0859729	0.0586073	0.319306	1.16287	0.0197031	uncharacterized LOC103400008; K14405 pre-mRNA 3'-end-processing factor FIP1 (A)	FIP1[V]-like protein OS=Arabidopsis thaliana GN=FIPS5 PE=1 SV=1	Fip1 motif
BnaC05T0467200WE	1.00353	0.0302586	0.432463	0.213741	0.5828	0.03408	-0.231988	0.101202	-0.423376	0.109046	0.0718745	0.363443	uncharacterized LOC103833603; K19476 vacuolar protein sorting-associated protein IST1 (A)	IST1 homolog OS=Homo sapiens GN=IST1 PE=1 SV=1	Regulator of Vps4 activity in the MVB pathway
BnaA02T0275500WE	1.33979	0.0319097	1.08814	0.0881323	0.202773	0.119157	0.743463	0.0623859	-0.288675	0.105605	-0.0263694	0.410834	uncharacterized LOC103848551; K14009 B-cell receptor-associated protein 31 (A)	--	B-cell receptor-associated protein 31-like
BnaA03T0040100WE	-0.0377475	0.31181	-1.19084	0.0535676	-1.29308	0.0931713	1.95069	0.0248046	-0.420357	0.231271	0.477843	0.341962	uncharacterized LOC103856368; K04460 serine/threonine-protein phosphatase 5 [EC:3.1.3.16] (A)	--	--
BnaC03T0023800WE	-0.602686	0.342455	0.171416	0.399591	0.591639	0.123859	0.920157	0.0538638	2.37161	0.0120558	1.70281	0.229981	uncharacterized LOC103874839; K12811 ATP-dependent RNA helicase DDX46/PRP5 [EC:3.6.4.13] (A)	WEB family protein At5g16730, chloroplastic OS=Arabidopsis thaliana GN=At5g16730 PE=1 SV=1	Weak chloroplast movement under blue light
BnaA05T0442100WE	1.71924	0.0137464	0.111902	0.422251	-0.480687	0.301279	0.719061	0.0921138	-0.684663	0.152826	0.801883	0.116976	uncharacterized LOC103874839; K12811 ATP-dependent RNA helicase DDX46/PRP5 [EC:3.6.4.13] (A)	WEB family protein At3g02930, chloroplastic OS=Arabidopsis thaliana GN=At3g02930 PE=2 SV=1	Weak chloroplast movement under blue light
BnaA03T0087400WE	-0.778831	0.0896932	0.217105	0.0410931	0.312474	0.219599	0.0691768	0.388385	-0.166263	0.124967	0.889119	0.1466	uncharacterized LOC103874839; K12811 ATP-dependent RNA helicase DDX46/PRP5 [EC:3.6.4.13] (A)	WEB family protein At5g16730, chloroplastic OS=Arabidopsis thaliana GN=At5g16730 PE=1 SV=1	Weak chloroplast movement under blue light
BnaC09T0470500WE	-0.308706	0.219835	0.393194	0.040045	0.291441	0.0812784	-0.279253	0.182096	0.00599954	0.326731	0.866249	0.022216	uncharacterized LOC103874839; K12811 ATP-dependent RNA helicase DDX46/PRP5 [EC:3.6.4.13] (A)	WEB family protein At5g16730, chloroplastic OS=Arabidopsis thaliana GN=At5g16730 PE=1 SV=1	Weak chloroplast movement under blue light
BnaA03T0331000WE	0.394544	0.226425	0.338138	0.237758	-0.0159842	0.381245	-0.644561	0.0468648	-0.623786	0.139163	-1.05689	0.0510991	uncharacterized LOC103947160; K03655 ATP-dependent DNA helicase RecG [EC:3.6.4.12] (A)	Nuclear pore complex protein NUP1 OS=Arabidopsis thaliana GN=NUP1 PE=1 SV=1	--
BnaC04T0311400WE	0.173531	0.25504	0.620359	0.0188262	0.410161	0.0590819	-0.0589142	0.39444	0.031938	0.410292	1.58947	0.0644954	uncharacterized LOC104415567; K17398 DNA (cytosine-5)-methyltransferase 3A [EC:2.1.1.37] (A)	Serine/threonine-protein kinase ATM OS=Arabidopsis thaliana GN=ATM PE=2 SV=1	--
BnaA08T0030000WE	4.13362	0.145587	2.07952	0.172952	-0.0691154	0.404939	-0.877725	0.0043081	-1.59634	0.237599	-2.61352	0.0822766	uncharacterized LOC104440434; K01876 aspartyl-tRNA synthetase [EC:6.1.1.12] (A)	U-box domain-containing protein 26 OS=Arabidopsis thaliana GN=PUB26 PE=2 SV=1	U-box domain
BnaA01T0254600WE	-0.945017	0.0404822	-0.536307	0.120855	0.279025	0.243588	0.733982	0.0635015	-0.662625	0.0569198	-0.107013	0.170444	uncharacterized LOC104583002; K04506 E3 ubiquitin-protein ligase SIAH1 [EC:2.3.2.27] (A)	Jacalin-related lectin 34 OS=Arabidopsis thaliana GN=JAL34 PE=1 SV=1	Jacalin-like lectin domain
BnaC01T0354200WE	-0.227459	0.188206	0.645828	0.0235939	-0.23928	0.297008	0.342013	0.136035	-0.490506	0.137386	2.21098	0.0585457	uncharacterized LOC104583002; K04506 E3 ubiquitin-protein ligase SIAH1 [EC:2.3.2.27] (A)	Jacalin-related lectin 34 OS=Arabidopsis thaliana GN=JAL34 PE=1 SV=1	Jacalin-like lectin domain
BnaC01T0103000WE	1.3874	0.037266	-0.18355	0.345747	-0.161199	0.276475	1.12807	0.0654418	-0.993451	0.109984	0.49044	0.375495	uncharacterized LOC105166581; K00655 1-acyl-sn-glycerol-3-phosphate acyltransferase [EC:2.3.1.51] (A)	Multiple organellar RNA editing factor 1, mitochondrial OS=Arabidopsis thaliana GN=MORF1 PE=1 SV=1	--
BnaC09T0215000WE	-1.06083	0.17763	0.946989	0.114028	-0.385772	0.368686	1.0412	0.0833979	-1.28577	0.0326588	-2.82012	0.115232	uncharacterized LOC105170420; K20100 YTH domain-containing protein 1 (A)	B2 protein OS=Daucus carota PE=2 SV=1	Development and cell death domain
BnaA06T0432700WE	1.2461	0.0456666	-0.466184	0.165355	0.07693	0.340621	0.141844	0.286069	0.194502	0.220659	-0.554221	0.109415	uncharacterized LOC106369341; K12839 survival of motor neuron-related-splicing factor 30 (A)	Survival of motor neuron-related-splicing factor 30 OS=Homo sapiens GN=SMNDC1 PE=1 SV=1	Tudor domain
BnaC03T0126000WE	-0.322132	0.136042	0.0386796	0.201711	1.63157	0.0902105	1.40261	0.201221	0.725453	0.202956	12.6441	0.00919866	uncharacterized LOC106388036; K12837 splicing factor U2AF 65 kDa subunit (A)	Splicing factor U2AF 65 kDa subunit OS=Caenorhabditis elegans GN=uaf-1 PE=2 SV=2	RNA recognition motif. (a.k.a. RRM, RBD, or RNP domain)
BnaA10T0195800WE	0.0387846	0.37441	0.746641	0.020431	0.74439	0.00407954	-0.0276028	0.404779	0.533251	0.0133577	2.08825	0.016595	uncharacterized LOC106427234; K12811 ATP-dependent RNA helicase DDX46/PRP5 [EC:3.6.4.13] (A)	WEB family protein At5g16730, chloroplastic OS=Arabidopsis thaliana GN=At5g16730 PE=1 SV=1	Weak chloroplast movement under blue light
BnaC05T0396100WE	1.26965	0.0510952	0.00951944	0.354374	1.54142	0.0326629	0.432562	0.0713892	0.307433	0.203632	-0.238825	0.333954	uncharacterized LOC106451946; K17413 small subunit ribosomal protein S35 (A)	37S ribosomal protein S24, mitochondrial OS=Saccharomyces cerevisiae (strain ATCC 204508 / S288c) GN=RSM24 PE=1 SV=1	Mitochondrial ribosomal subunit protein
BnaC05T0015600WE	1.09264	0.0840357	2.01017	0.0201162	1.80767	0.0403879	-0.314465	0.43641	-0.134373	0.300793	0.655858	0.187909	uncharacterized protein OsI_027940-like; K15730 cytosolic prostaglandin-E synthase [EC:5.3.99.3] (A)	Uncharacterized protein OsI_027940 OS=Oryza sativa subsp. indica GN=OsI_027940 PE=1 SV=2	CS domain
BnaC03T0258900WE	0.732758	0.138323	1.57721	0.0156491	0.699993	0.0649742	0.765986	0.0944398	-0.0391224	0.440768	1.04339	0.111549	uncharacterized protein OsI_027940-like; K15730 cytosolic prostaglandin-E synthase [EC:5.3.99.3] (A)	Uncharacterized protein OsI_027940 OS=Oryza sativa subsp. indica GN=OsI_027940 PE=1 SV=2	CS domain
BnaA10T0016100WE	0.23018	0.214444	0.245708	0.183213	0.653327	0.00180579	0.516043	0.05597	-0.280521	0.169313	1.60643	0.175137	uncharacterized protein OsI_027940-like; K15730 cytosolic prostaglandin-E synthase [EC:5.3.99.3] (A)	Uncharacterized protein OsI_027940 OS=Oryza sativa subsp. indica GN=OsI_027940 PE=1 SV=2	CS domain
BnaA07T0128200WE	0.148984	0.251691	0.734065	0.0237336	0.473409	0.0505263	-0.0947529	0.264365	-0.0299023	0.391908	0.709941	0.0730436	V-type proton ATPase subunit B3-like; K02147 V-type H+-transporting ATPase subunit B (A)	V-type proton ATPase subunit B3 OS=Arabidopsis thaliana GN=VHA-B3 PE=2 SV=1	ATP synthase alpha/beta family, beta-barrel domain
BnaA03T0266600WE	0.758328	0.0152788	0.330757	0.0676333	0.247753	0.0593448	-0.134331	0.26716	-0.288778	0.134752	0.261437	0.134997	V-type proton ATPase subunit E1-like; K02150 V-type H+-transporting ATPase subunit E (A)	V-type proton ATPase subunit E1 OS=Arabidopsis thaliana GN=VHA-E1 PE=1 SV=2	ATP synthase (E/31 kDa) subunit
BnaC05T0547300WE	1.57625	0.028385	1.79051	0.0511426	0.625532	0.0682075	-0.628051	0.0577223	-0.488851	0.11931	1.77133	0.07762	V-type proton ATPase subunit G1; K02152 V-type H+-transporting ATPase subunit G (A)	V-type proton ATPase subunit G1 OS=Arabidopsis thaliana GN=VHA-G1 PE=2 SV=1	Vacuolar (H+)-ATPase G subunit
BnaC07T0395900WE	0.884375	0.0360684	1.04919	0.146919	1.45742	0.0423898	0.574468	0.274618	-0.65468	0.0581263	0.976113	0.0758263	V-type proton ATPase subunit G2; K02152 V-type H+-transporting ATPase subunit G (A)	V-type proton ATPase subunit G2 OS=Arabidopsis thaliana GN=VHA-G2 PE=1 SV=2	Vacuolar (H+)-ATPase G subunit
BnaA03T0400100WE	0.429292	0.23091	1.36209	0.0716037	1.41066	0.0653382	-1.04341	0.0297767	-0.496909	0.122026	-0.0991554	0.428489	vacuolar protein sorting-associated protein 2 homolog 1; K12191 charged multivesicular body protein 2A (A)	Vacuolar protein sorting-associated protein 2 homolog 1 OS=Arabidopsis thaliana GN=VPS2.1 PE=1 SV=2	Snf7
BnaA03T0111900WE	-0.818315	0.128085	0.697328	0.115494	1.40659	0.015633	-0.440711	0.132555	-0.883702	0.055243	0.790536	0.0610392	vacuolar protein sorting-associated protein 24 homolog 1; K12193 charged multivesicular body protein 3 (A)	Vacuolar protein sorting-associated protein 24 homolog 1 OS=Arabidopsis thaliana GN=VPS24-1 PE=1 SV=1	Snf7
BnaA01T0157400WE	0.33474	0.0384993	-0.786397	0.150704	0.0607014	0.403792	-0.371773	0.138726	-0.601497	0.00872835	-1.33931	0.152308	vacuolar protein sorting-associated protein 32 homolog 2-like; K12194 charged multivesicular body protein 4 (A)	Vacuolar protein sorting-associated protein 32 homolog 2 OS=Arabidopsis thaliana GN=VPS32.2 PE=1 SV=1	Snf7
BnaA03T0217700WE	0.626164	0.16154	0.167516	0.3051	0.677813	0.0211088	-0.916593	0.0439924	-0.579867	0.0211141	-0.491193	0.0553822	villin-3-like; K05768 gelsolin (A)	Villin-2 OS=Arabidopsis thaliana GN=VLN2 PE=1 SV=2	Villin headpiece domain
BnaC04T0028000WE	0.344729	0.202593	0.294724	0.070718	1.04582	0.0326839	-0.505716	0.0441964	-0.547402	0.00796617	0.174323	0.100548	villin-3-like; K05768 gelsolin (A)	Villin-2 OS=Arabidopsis thaliana GN=VLN2 PE=1 SV=2	Villin headpiece domain
BnaC01T0059400WE	0.308183	0.20096	0.806556	0.0735749	0.680766	0.00155797	-0.360629	0.0800729	-0.765716	0.0341144	-0.432887	0.0477668	villin-4-like; K05768 gelsolin (A)	Villin-4 OS=Arabidopsis thaliana GN=VLN4 PE=1 SV=1	Villin headpiece domain
BnaA08T0139700WE	0.846152	0.00666268	0.233236	0.170837	-0.0154599	0.409506	-0.0147896	0.33784	0.0363192	0.322921	0.110527	0.189975	villin-4; K05768 gelsolin (A)	Villin-4 OS=Arabidopsis thaliana GN=VLN4 PE=1 SV=1	Villin headpiece domain
BnaA03T0397600WE	0.234513	0.385333	-1.51485	0.0384068	-0.0946402	0.384161	-0.732136	0.129023	-1.07379	0.207829	-1.26876	0.40526	WRKY transcription factor 1; K18834 WRKY transcription factor 1 (A)	WRKY transcription factor 1 OS=Arabidopsis thaliana GN=WRKY1 PE=1 SV=1	WRKY DNA -binding domain
BnaC03T0407200WE	0.807269	0.0836666	-1.63495	0.0823952	-1.7312	0.00936622	1.19919	0.0275649	1.77388	0.0275093	2.93337	0.0647167	WRKY1-1; WRKY transcription factor 1-like; K18834 WRKY transcription factor 1 (A)	WRKY transcription factor 1 OS=Arabidopsis thaliana GN=WRKY1 PE=1 SV=1	WRKY DNA -binding domain
BnaC05T0121400WE	-0.314372	0.193993	-0.484065	0.0946661	-1.5149	0.375483	-0.0726918	0.251262	1.31419	0.0122254	1.43607	0.42335	YALI0F17996p; K08712 ATP-binding cassette, subfamily G (WHITE), member 2, SNQ2 (A)	ABC transporter G family member 35 OS=Arabidopsis thaliana GN=ABCG35 PE=2 SV=1	ABC-transporter extracellular N-terminal

## Sheet: (6A) 7 DPI 
Table S3-6A Differentially accumulated proteins (DAP) at 7 DPI between inoculated- CR/CS progeny and CR/CS parent, these are proteins with shared and opposing in pattern.
Protein ID	Average Log2 Fold Change (PG7IR_PG7IS)	qvalue (PG7IR_PG7IS)	Average Log2 Fold Change (PR7IR_PR7IS)	qvalue (PR7IR_PR7IS)	Annotation
Commply increased
BnaA07T0285400WE	0.91492	0.0264386	0.531434	0.0297628	protein CROWDED NUCLEI 4-like; K00826 branched-chain amino acid aminotransferase [EC:2.6.1.42] (A)
BnaC04T0409500WE	0.79102	0.0071445	0.558938	0.0160206	calcium-binding protein CML24-like; K13448 calcium-binding protein CML (A)
BnaC08T0316200WE	1.6099	0.00507602	0.612802	0.00778557	hypothetical protein; K02183 calmodulin (A)
BnaC01T0035100WE	0.687396	0.00827499	0.675623	0.0272213	Transcription elongation factor SPT6; K11292 transcription elongation factor SPT6 (A)
BnaA07T0239200WE	1.28346	0.000283059	0.691558	0.0339026	Dehydrin ERD14 OS=Arabidopsis thaliana GN=ERD14 PE=1 SV=1
BnaC09T0553700WE	1.32835	0.0102362	0.789058	0.0366631	peroxidase A2-like; K00430 peroxidase [EC:1.11.1.7] (A)
BnaC03T0429800WE	0.837216	0.00496215	0.80407	0.0462196	ubiquitin domain-containing protein DSK2b-like; K04523 ubiquilin (A)
BnaA05T0391300WE	1.07738	0.00625265	0.838945	0.048579	tubulin-folding cofactor B; K17262 tubulin-folding cofactor B (A)
BnaA01T0132900WE	0.510658	0.00478284	0.902233	0.00477365	probable calcium-binding protein CML20; K13448 calcium-binding protein CML (A)
BnaC04T0522800WE	0.935658	0.0201775	0.939542	0.0172877	serine/threonine protein kinase, putative (EC:2.7.10.2); K04422 mitogen-activated protein kinase kinase kinase 13 [EC:2.7.11.25] (A)
BnaA02T0087200WE	0.526037	0.0376065	1.2358	0.0302865	20 kDa chaperonin, chloroplastic; K04078 chaperonin GroES (A)
BnaC08T0247300WE	3.0536	0.0114413	1.29645	0.0211449	peroxidase; peroxidase 34-like; K00430 peroxidase [EC:1.11.1.7] (A)
BnaA04T0152800WE	2.14651	0.00830059	1.62276	0.0342617	polyribonucleotide nucleotidyltransferase 2, mitochondrial-like; K00962 polyribonucleotide nucleotidyltransferase [EC:2.7.7.8] (A)
BnaC09T0216600WE	1.36806	0.00341	2.52781	0.030963	Uncharacterized protein At5g39570 OS=Arabidopsis thaliana GN=At5g39570 PE=1 SV=1
Opposite in pattern
BnaA07T0052600WE	2.46075	0.000118961	-1.67855	0.0129574	peptidase, putative (EC:3.4.21.25); K18443 golgi-specific brefeldin A-resistance guanine nucleotide exchange factor 1 (A)
BnaA09T0411200WE	1.22712	0.0140462	-1.5316	0.0133695	hypothetical protein; K00326 cytochrome-b5 reductase [EC:1.6.2.2] (A)
BnaA03T0147600WE	1.14092	0.0147669	-1.27647	0.0256763	probable protein phosphatase 2C 76; K17506 protein phosphatase 1L [EC:3.1.3.16] (A)
BnaA05T0358200WE	2.83768	0.0401103	-1.0945	0.0240475	pectinesterase/pectinesterase inhibitor 3; K01051 pectinesterase [EC:3.1.1.11] (A)
BnaC05T0447100WE	0.902708	0.0183441	-0.974137	0.0136859	enhancer of mRNA-decapping protein 4-like; K12616 enhancer of mRNA-decapping protein 4 (A)
BnaC06T0405600WE	1.06613	0.0375195	-0.918207	0.0170905	POPTRDRAFT_738169; hypothetical protein; K19996 phosphatidylinositol transfer protein SFH5 (A)
BnaC06T0475000WE	1.3396	0.0221014	-0.893281	0.0324736	glutamate-rich WD repeat-containing protein 1-like; K14848 ribosome assembly protein RRB1 (A)
BnaC08T0245200WE	1.37503	0.0160739	-0.881043	0.0129499	membrane steroid-binding protein 2-like; K17278 membrane-associated progesterone receptor component (A)
BnaA03T0196900WE	0.534786	0.0457137	-0.824869	0.0232899	acetyl-coenzyme A carboxylase carboxyl transferase subunit alpha, chloroplastic; K01962 acetyl-CoA carboxylase carboxyl transferase subunit alpha [EC:6.4.1.2] (A)
BnaA03T0204200WE	1.18932	0.032983	-0.819346	0.00125277	hypothetical protein; K17600 vacuolar protein sorting-associated protein 54 (A)
BnaA09T0456100WE	1.36752	0.00612989	-0.808292	0.0165296	ATP synthase subunit d, mitochondrial; K02138 F-type H+-transporting ATPase subunit d (A)
BnaA02T0138700WE	0.95204	0.00654993	-0.663766	0.0437207	hypothetical protein; K00326 cytochrome-b5 reductase [EC:1.6.2.2] (A)
BnaA07T0239700WE	0.705112	0.01959	-0.656652	0.0270452	SKP1-like protein 1A; K03094 S-phase kinase-associated protein 1 (A)
BnaA07T0303300WE	0.919919	0.0203141	-0.636211	0.0455903	cAMP-regulated phosphoprotein/endosulfine conserved region
BnaA03T0446800WE	0.998612	0.0308363	-0.636143	0.020293	poly(U)-specific endoribonuclease-B-like; K14648 poly(U)-specific endoribonuclease [EC:3.1.-.-] (A)
BnaA04T0124000WE	1.32139	0.0022149	-0.624561	0.0497753	calmodulin-1; K02183 calmodulin (A)
BnaA02T0032500WE	1.13301	0.0380574	-0.60819	0.0374769	heat shock 70 kDa protein 10, mitochondrial-like; K03283 heat shock 70kDa protein 1/8 (A)
BnaA09T0193800WE	1.82129	0.0173924	-0.584063	0.00965365	atlastin-like; K17339 atlastin [EC:3.6.5.-] (A)
BnaA02T0101300WE	1.49506	0.000198155	-0.583963	0.0380948	thiol protease aleurain-like; K01366 cathepsin H [EC:3.4.22.16] (A)
BnaC07T0227600WE	0.875923	0.0251244	-0.580347	0.0096753	probable calcium-binding protein CML43; K13448 calcium-binding protein CML (A)
BnaA04T0134200WE	0.837592	0.0185324	-0.541808	0.0392107	Probable ATP synthase 24 kDa subunit, mitochondrial OS=Arabidopsis thaliana GN=At2g21870 PE=1 SV=1
BnaC07T0157500WE	0.574673	0.0397019	-0.532671	0.00392912	cytochrome c oxidase subunit 6b-1-like; K02267 cytochrome c oxidase subunit 6b (A)
BnaC03T0179200WE	-1.58619	0.0424594	0.662721	0.0475054	40S ribosomal protein S2-2-like; K02981 small subunit ribosomal protein S2e (A)
Bnascaffold2904T0004300WE	-1.75218	0.0111232	0.664315	0.0242751	BSD domain-containing protein 1 OS=Danio rerio GN=bsdc1 PE=1 SV=1
BnaC05T0014800WE	-3.42884	0.0250194	0.772223	0.044763	60S ribosomal protein L19-1-like; K02885 large subunit ribosomal protein L19e (A)
BnaA02T0252200WE	-0.542313	0.0266713	0.848746	0.0178994	hypothetical protein; K04730 interleukin-1 receptor-associated kinase 1 [EC:2.7.11.1] (A)
BnaA05T0304900WE	-0.79798	0.00518973	0.989911	0.0204481	hypothetical protein; K06965 protein pelota (A)
BnaA03T0194600WE	-1.09289	0.0425402	1.03731	0.0322007	60S ribosomal protein L36-2-like; K02920 large subunit ribosomal protein L36e (A)
BnaA08T0253000WE	-2.03729	0.00608941	1.04275	0.0193702	allene oxide cyclase 4, chloroplastic; K10525 allene oxide cyclase [EC:5.3.99.6] (A)
BnaC09T0431200WE	-1.42024	0.0353715	1.08852	0.022771	sucrose synthase 1-like; K00695 sucrose synthase [EC:2.4.1.13] (A)
BnaA01T0301400WE	-0.613253	0.0108168	1.25449	0.0266683	uncharacterized LOC101250545; K11426 SET and MYND domain-containing protein (A)
BnaA04T0149100WE	-3.00183	0.00205114	1.62057	0.0125821	spag1; sperm associated antigen 1; K19870 sperm-associated antigen 1 (A)
BnaA07T0362700WE	-2.22281	0.030611	1.63438	0.0421442	adh1; alcohol dehydrogenase class-P; K18857 alcohol dehydrogenase class-P [EC:1.1.1.1] (A)

## Sheet: (6B) 14 DPI 
Table S3-6B Differentially accumulated proteins (DAP) at 14 DPI between inoculated- CR/CS progeny and CR/CS parent, these are proteins with shared and opposing in pattern.
Protein ID	Average Log2 Fold Change (PG14IR_PG14IS)	qvalue (PG14IR_PG14IS)	Average Log2 Fold Change (PR14IR_PR14IS)	qvalue (PR14IR_PR14IS)	Annotation
Opposite in Pattern
BnaA07T0277800WE	1.22335	0.0343217	-1.45583	0.0141823	LETM1 and EF-hand domain-containing protein 1, mitochondrial; K17800 LETM1 and EF-hand domain-containing protein 1, mitochondrial (A)
BnaC04T0041800WE	0.980523	0.0200231	-1.29612	0.00102249	Defensin-like protein 2 OS=Sinapis alba PE=1 SV=2
BnaA07T0149800WE	1.01475	0.0434352	-1.2535	0.0216062	Uncharacterized protein At2g27730, mitochondrial OS=Arabidopsis thaliana GN=At2g27730 PE=1 SV=1
BnaA01T0269300WE	1.47182	0.00207339	-0.99916	0.00896719	peptidase, putative (EC:3.4.21.25); K18443 golgi-specific brefeldin A-resistance guanine nucleotide exchange factor 1 (A)
BnaA09T0142400WE	0.544209	0.0433658	-0.996102	0.0462387	mitochondrial import inner membrane translocase subunit TIM9; K17777 mitochondrial import inner membrane translocase subunit TIM9 (A)
BnaA06T0392600WE	0.913185	0.0379137	-0.967739	0.04202	nitA; nitrate reductase; K10534 nitrate reductase (NAD(P)H) [EC:1.7.1.1 1.7.1.2 1.7.1.3] (A)
Bnascaffold286T0062500WE	0.784552	0.0441017	-0.957056	0.0333903	aspartate--tRNA ligase 2, cytoplasmic-like; K01876 aspartyl-tRNA synthetase [EC:6.1.1.12] (A)
BnaA03T0309700WE	1.34541	0.00248878	-0.949828	0.0181823	26S protease regulatory subunit 6A homolog; K03065 26S proteasome regulatory subunit T5 (A)
BnaA01T0003100WE	0.645148	0.0266825	-0.904194	0.0349078	40S ribosomal protein S21-2-like; K02971 small subunit ribosomal protein S21e (A)
BnaA04T0169100WE	1.15749	0.0382782	-0.86738	0.0383423	60S acidic ribosomal protein P2-2-like; K02943 large subunit ribosomal protein LP2 (A)
BnaA03T0147600WE	1.81772	0.0441012	-0.829464	0.0096162	probable protein phosphatase 2C 76; K17506 protein phosphatase 1L [EC:3.1.3.16] (A)
BnaA05T0285600WE	1.6579	0.0410746	-0.7324	0.0391153	Non-specific lipid-transfer protein-like protein At2g13820 OS=Arabidopsis thaliana GN=At2g13820 PE=1 SV=1
BnaA08T0250400WE	1.39478	0.0380098	-0.725555	0.038073	mitochondrial intermembrane space import and assembly protein 40-like; K17782 mitochondrial intermembrane space import and assembly protein 40 (A)
BnaC05T0451100WE	0.231588	0.034781	-0.723667	0.00995596	phosphoglycerate kinase 1, chloroplastic; K00927 phosphoglycerate kinase [EC:2.7.2.3] (A)
BnaA10T0289800WE	1.54623	0.043744	-0.714891	0.00189511	probable mediator of RNA polymerase II transcription subunit 37e; K03283 heat shock 70kDa protein 1/8 (A)
BnaA01T0233800WE	0.591433	0.043684	-0.704876	0.0181888	40S ribosomal protein S20-2-like; K02969 small subunit ribosomal protein S20e (A)
BnaA07T0303300WE	0.629565	0.034993	-0.6845	0.0386602	cAMP-regulated phosphoprotein/endosulfine conserved region
BnaA02T0207000WE	1.07446	0.049675	-0.608604	0.0288109	60S ribosomal protein L6-3-like; K02934 large subunit ribosomal protein L6e (A)
BnaC03T0698800WE	-0.0940239	0.0249356	0.514145	0.0413948	geranylgeranyl diphosphate reductase, chloroplastic; K10960 geranylgeranyl reductase [EC:1.3.1.83] (A)
BnaA01T0156500WE	-1.28753	0.0014263	1.0687	0.0294816	profilin-1; K05759 profilin (A)
Commonly Increased
BnaA02T0044300WE	-2.47498	0.00546971	-3.76552	0.0302471	cysteine proteinase inhibitor 1-like; K13899 cystatin-C (A)
BnaA06T0428300WE	-1.24788	0.0401259	-1.89805	0.00635152	protein SPIRAL1-like; K18635 protein SPIRAL1 and related proteins (A)
BnaA02T0182200WE	-1.39232	0.0111908	-1.02561	0.0197429	60S ribosomal protein L10-3-like; K02866 large subunit ribosomal protein L10e (A)
BnaA04T0129300WE	-0.915383	0.0220818	-0.918968	0.0333401	glycine-rich protein 2-like; K09250 cellular nucleic acid-binding protein (A)
BnaA09T0639200WE	-0.744801	0.0235953	-0.670506	0.0108492	6-phosphofructo-2-kinase/fructose-2, 6-bisphosphatase-like; K01103 6-phosphofructo-2-kinase / fructose-2,6-biphosphatase 3&#160; [EC:2.7.1.105 3.1.3.46] (A)
BnaC09T0508000WE	-0.753173	0.0236069	-0.664598	0.0149951	cysteine proteinase inhibitor 1-like; K13899 cystatin-C (A)
BnaA01T0007000WE	-0.933445	0.0276802	-0.656359	0.0461231	plasminogen activator inhibitor 1 RNA-binding protein-like; K13199 plasminogen activator inhibitor 1 RNA-binding protein (A)
Commonly Decreased
BnaC03T0160900WE	1.27087	0.0233949	0.519352	0.0486782	chromatin structure-remodeling complex protein SYD-like; K11786 ATP-dependent helicase STH1/SNF2 [EC:3.6.4.-] (A)
BnaA10T0195800WE	0.746641	0.020431	0.533251	0.0133577	uncharacterized LOC106427234; K12811 ATP-dependent RNA helicase DDX46/PRP5 [EC:3.6.4.13] (A)
BnaA10T0052600WE	1.05113	0.038971	0.778421	0.0229703	ran-binding protein 1 homolog a; K15306 Ran-binding protein 1 (A)
BnaC09T0444700WE	1.37482	0.00978821	1.00477	0.0201511	RAN GTPase-activating protein 2-like; K14319 Ran GTPase-activating protein 1 (A)
BnaA03T0551900WE	9.50005	0.0353715	10.476	0.0250976	NADH dehydrogenase [ubiquinone] 1 beta subcomplex subunit 9; K03965 NADH dehydrogenase (ubiquinone) 1 beta subcomplex subunit 9 (A)
	AT1G73630	PG14IR / PG14IS
	-	PG14IR / PG14IS
	-	PG14IR / PG14IS
	AT3G13290	PG14IR / PG14IS
	AT5G19550	PG14IR / PG14IS
	AT1G51730	PG14IR / PG14IS
	AT5G47700	PG14IR / PG14IS
	AT5G17920	PG14IR / PG14IS
	-	PG14IR / PG14IS
	AT3G13930	PG14IR / PG14IS
	AT5G63400	PG14IR / PG14IS
	AT3G06050	PG14IR / PG14IS
	AT4G37910	PG14IR / PG14IS
	AT1G72160	PG14IR / PG14IS
	-	PG14IR / PG14IS
	AT5G42570	PG14IR / PG14IS
	AT5G07475	PG14IR / PG14IS
	-	PG14IR / PG14IS
	-	PG14IR / PG14IS
	AT2G14720	PG14IR / PG14IS
	AT1G18540	PG14IR / PG14IS
	AT4G17100	PG14IR / PG14IS
	AT3G04120	PG14IR / PG14IS
	AT3G13930	PG14IR / PG14IS
	AT1G79920	PG14IR / PG14IS
	AT1G15340	PG14IR / PG14IS
	AT5G55070	PG14IR / PG14IS
	AT3G60240	PG14IR / PG14IS
	AT2G01140	PG14IR / PG14IS
	AT3G07460	PG14IR / PG14IS
	AT1G09640	PG14IR / PG14IS
	AT1G17745	PG14IR / PG14IS
	AT1G15210	PG14IR / PG14IS
	AT3G27200	PG14IR / PG14IS
	AT3G25860	PG14IR / PG14IS
	AT3G52300	PG14IR / PG14IS
	AT5G17920	PG14IR / PG14IS
	AT2G27700	PG14IR / PG14IS
	AT5G09650	PG14IR / PG14IS
	AT2G38040	PG14IR / PG14IS
	AT1G77510	PG14IR / PG14IS
	AT3G01390	PG14IR / PG14IS
	AT3G25860	PG14IR / PG14IS
	AT2G35050	PG14IR / PG14IS
	AT4G20780	PG14IR / PG14IS
	AT4G10450	PG14IR / PG14IS
	AT5G16260	PG14IR / PG14IS
	AT4G04540	PG14IR / PG14IS
	AT3G50360	PG14IR / PG14IS
	AT1G75950	PG14IR / PG14IS
	AT2G28000	PG14IR / PG14IS
	AT1G13280	PG14IR / PG14IS
	-	PG14IR / PG14IS
	-	PG14IR / PG14IS
	-	PG14IR / PG14IS
	AT4G04210	PG14IR / PG14IS
	AT1G42480	PG14IR / PG14IS
	-	PG14IR / PG14IS
	AT5G47630	PG14IR / PG14IS
	AT3G04720	PG14IR / PG14IS
	AT2G47470	PG14IR / PG14IS
	AT5G57290	PG14IR / PG14IS
	AT5G16050	PG14IR / PG14IS
	AT1G08780	PG14IR / PG14IS
	AT2G38380	PG14IR / PG14IS
	AT5G13490	PG14IR / PG14IS
	AT3G16460	PG14IR / PG14IS
	AT3G18780	PG14IR / PG14IS
	-	PG14IR / PG14IS
	AT4G32930	PG14IR / PG14IS
	-	PG14IR / PG14IS
	AT5G60980	PG14IR / PG14IS
	-	PG14IR / PG14IS
	-	PG14IR / PG14IS
	AT5G22950	PG14IR / PG14IS
	AT1G53240	PG14IR / PG14IS
	AT1G67230	PG14IR / PG14IS
	AT3G25070	PG14IR / PG14IS
	AT5G04430	PG14IR / PG14IS
	-	PG14IR / PG14IS
	AT3G07390	PG14IR / PG14IS
	AT1G12830	PG14IR / PG14IS
	-	PG14IR / PG14IS
	AT1G30470	PG14IR / PG14IS
	AT1G77510	PG14IR / PG14IS
	-	PG14IR / PG14IS
	AT1G66240	PG14IR / PG14IS
	-	PG14IR / PG14IS
	AT1G73450	PG14IR / PG14IS
	AT1G79330	PG14IR / PG14IS
	AT4G37870	PG14IR / PG14IS
	AT1G78150	PG14IR / PG14IS
	-	PG14IR / PG14IS
	AT3G05900	PG14IR / PG14IS
	AT4G09570	PG14IR / PG14IS
	AT3G49800	PG14IR / PG14IS
	AT4G26820	PG14IR / PG14IS
	AT5G61790	PG14IR / PG14IS
	AT1G04270	PG14IR / PG14IS
	AT5G56360	PG14IR / PG14IS
	-	PG14IR / PG14IS
	AT5G28540	PG14IR / PG14IS
	AT2G37550	PG14IR / PG14IS
	-	PG14IR / PG14IS
	-	PG14IR / PG14IS
	AT1G66680	PG14IR / PG14IS
	AT3G49110	PG14IR / PG14IS
	-	PG14IR / PG14IS
	AT4G39860	PG14IR / PG14IS
	AT2G45820	PG14IR / PG14IS
	AT5G13850	PG14IR / PG14IS
	AT3G51820	PG14IR / PG14IS
	-	PG14IR / PG14IS
	AT5G19990	PG14IR / PG14IS
	AT5G47030	PG14IR / PG14IS
	AT5G16780	PG14IR / PG14IS
	AT3G52930	PG14IR / PG14IS
	-	PG14IR / PG14IS
	AT5G23570	PG14IR / PG14IS
	AT1G12830	PG14IR / PG14IS
	AT1G04410	PG14IR / PG14IS
	-	PG14IR / PG14IS
	AT1G16810	PG14IR / PG14IS
	AT3G18480	PG14IR / PG14IS
	AT4G39090	PG14IR / PG14IS
	AT5G17610	PG14IR / PG14IS
	AT5G02770	PG14IR / PG14IS
	AT4G30190	PG14IR / PG14IS
	AT2G24200	PG14IR / PG14IS
	AT4G15802	PG14IR / PG14IS
	AT1G48030	PG14IR / PG14IS
	AT5G62810	PG14IR / PG14IS
	AT4G14300	PG14IR / PG14IS
	-	PG14IR / PG14IS
	AT2G18040	PG14IR / PG14IS
	AT2G45140	PG14IR / PG14IS
	AT4G23710	PG14IR / PG14IS
	-	PG14IR / PG14IS
	AT1G03350	PG14IR / PG14IS
	AT5G60520	PG14IR / PG14IS
	-	PG14IR / PG14IS
	AT3G20410	PG14IR / PG14IS
	AT3G04710	PG14IR / PG14IS
	-	PG14IR / PG14IS
	AT1G14980	PG14IR / PG14IS
	AT5G06730	PG14IR / PG14IS
	AT5G10560	PG14IR / PG14IS
	AT5G59950	PG14IR / PG14IS
	AT5G03850	PG14IR / PG14IS
	AT5G17910	PG14IR / PG14IS
	AT1G22450	PG14IR / PG14IS
	AT1G63550	PG14IR / PG14IS
	AT5G03660	PG14IR / PG14IS
	-	PG14IR / PG14IS
	AT4G22640	PG14IR / PG14IS
	AT1G79280	PG14IR / PG14IS
	AT2G02570	PG14IR / PG14IS
	-	PG14IR / PG14IS
	AT4G21090	PG14IR / PG14IS
	AT3G10020	PG14IR / PG14IS
	AT2G27020	PG14IR / PG14IS
	AT2G25060	PG14IR / PG14IS
	AT4G01850	PG14IR / PG14IS
	AT1G52380	PG14IR / PG14IS
	AT3G56190	PG14IR / PG14IS
	AT5G48485	PG14IR / PG14IS
	AT1G47420	PG14IR / PG14IS
	AT5G64100	PG14IR / PG14IS
	AT1G48920	PG14IR / PG14IS
	AT4G30160	PG14IR / PG14IS
	AT2G25970	PG14IR / PG14IS
	AT2G31390	PG14IR / PG14IS
	AT1G76180	PG14IR / PG14IS
	-	PG14IR / PG14IS
	AT1G49780	PG14IR / PG14IS
	AT5G17710	PG14IR / PG14IS
	-	PG14IR / PG14IS
	AT3G52930	PG14IR / PG14IS
	AT2G27730	PG14IR / PG14IS
	AT3G19910	PG14IR / PG14IS
	AT2G35050	PG14IR / PG14IS
	AT4G30150	PG14IR / PG14IS
	AT3G16430	PG14IR / PG14IS
	-	PG14IR / PG14IS
	AT2G21660	PG14IR / PG14IS
	AT4G16660	PG14IR / PG14IS
	-	PG14IR / PG14IS
	AT5G11670	PG14IR / PG14IS
	AT3G10220	PG14IR / PG14IS
	AT5G09530	PG14IR / PG14IS
	AT4G00810	PG14IR / PG14IS
	AT4G34050	PG14IR / PG14IS
	AT1G68720	PG14IR / PG14IS
	-	PG14IR / PG14IS
	AT3G20390	PG14IR / PG14IS
	-	PG14IR / PG14IS
	AT1G65930	PG14IR / PG14IS
	AT1G72230	PG14IR / PG14IS
	AT2G39050	PG14IR / PG14IS
	AT1G62740	PG14IR / PG14IS
	-	PG14IR / PG14IS
	AT2G03870	PG14IR / PG14IS
	AT1G49760	PG14IR / PG14IS
	-	PG14IR / PG14IS
	-	PG14IR / PG14IS
	AT2G35860	PG14IR / PG14IS
	AT1G79820	PG14IR / PG14IS
	-	PG14IR / PG14IS
	AT5G23750	PG14IR / PG14IS
	AT2G40060	PG14IR / PG14IS
	AT2G33435	PG14IR / PG14IS
	-	PG14IR / PG14IS
	AT3G26400	PG14IR / PG14IS
	AT5G59210	PG14IR / PG14IS
	AT5G50850	PG14IR / PG14IS
	-	PG14IR / PG14IS
	-	PG14IR / PG14IS
	AT2G30860	PG14IR / PG14IS
	AT1G04040	PG14IR / PG14IS
	AT2G45820	PG14IR / PG14IS
	AT4G17520	PG14IR / PG14IS
	AT1G34220	PG14IR / PG14IS
	AT4G04720	PG14IR / PG14IS
	AT5G06730	PG14IR / PG14IS
	AT2G43100	PG14IR / PG14IS
	AT1G15470	PG14IR / PG14IS
	AT5G66040	PG14IR / PG14IS
	AT1G17720	PG14IR / PG14IS
	AT2G22170	PG14IR / PG14IS
	AT5G46070	PG14IR / PG14IS
	AT5G04410	PG14IR / PG14IS
	AT4G13940	PG14IR / PG14IS
	AT5G60530	PG14IR / PG14IS
	AT2G23120	PG14IR / PG14IS
	AT4G34110	PG14IR / PG14IS
	-	PG14IR / PG14IS
	AT3G21770	PG14IR / PG14IS
	AT2G44310	PG14IR / PG14IS
	AT5G64400	PG14IR / PG14IS
	-	PG14IR / PG14IS
	AT1G70600	PG14IR / PG14IS
	AT4G26630	PG14IR / PG14IS
	-	PG14IR / PG14IS
	AT5G25070	PG14IR / PG14IS
	AT1G33680	PG14IR / PG14IS
	AT1G79920	PG14IR / PG14IS
	AT1G75990	PG14IR / PG14IS
	AT1G31812	PG14IR / PG14IS
	-	PG14IR / PG14IS
	-	PG14IR / PG14IS
	AT5G40370	PG14IR / PG14IS
	-	PG14IR / PG14IS
	-	PG14IR / PG14IS
	-	PG14IR / PG14IS
	AT2G43090	PG14IR / PG14IS
	AT3G13860	PG14IR / PG14IS
	AT2G31570	PG14IR / PG14IS
	-	PG14IR / PG14IS
	AT2G30410	PG14IR / PG14IS
	AT5G43060	PG14IR / PG14IS
	AT3G48340	PG14IR / PG14IS
	AT5G56950	PG14IR / PG14IS
	-	PG14IR / PG14IS
	AT3G07320	PG14IR / PG14IS
	AT1G08780	PG14IR / PG14IS
	-	PG14IR / PG14IS
	AT1G29350	PG14IR / PG14IS
	-	PG14IR / PG14IS
	AT2G18370	PG14IR / PG14IS
	AT4G39260	PG14IR / PG14IS
	AT2G28720	PG14IR / PG14IS
	AT1G62740	PG14IR / PG14IS
	AT5G16880	PG14IR / PG14IS
	AT5G61790	PG14IR / PG14IS
	AT2G33210	PG14IR / PG14IS
	AT1G24360	PG14IR / PG14IS
	-	PG14IR / PG14IS
	-	PG14IR / PG14IS
	AT2G07340	PG14IR / PG14IS
	AT5G28540	PG14IR / PG14IS
	-	PG14IR / PG14IS
	-	PG14IR / PG14IS
	AT1G04040	PG14IR / PG14IS
	AT3G04610	PG14IR / PG14IS
	-	PG14IR / PG14IS
	-	PG14IR / PG14IS
	AT5G20720	PG14IR / PG14IS
	-	PG14IR / PG14IS
	AT2G43090	PG14IR / PG14IS
	AT2G14530	PG14IR / PG14IS
	-	PG14IR / PG14IS
	AT1G09730	PG14IR / PG14IS
	AT2G35010	PG14IR / PG14IS
	AT1G18210	PG14IR / PG14IS
	-	PG14IR / PG14IS
	AT5G20720	PG14IR / PG14IS
	AT5G55530	PG14IR / PG14IS
	AT1G64880	PG14IR / PG14IS
	AT1G51510	PG14IR / PG14IS
	-	PG14IR / PG14IS
	AT2G43100	PG14IR / PG14IS
	AT2G41740	PG14IR / PG14IS
	AT1G29990	PG14IR / PG14IS
	AT2G35120	PG14IR / PG14IS
	AT2G21045	PG14IR / PG14IS
	AT2G41630	PG14IR / PG14IS
	-	PG14IR / PG14IS
	-	PG14IR / PG14IS
	-	PG14IR / PG14IS
	AT1G29350	PG14IR / PG14IS
	AT4G15802	PG14IR / PG14IS
	-	PG14IR / PG14IS
	-	PG14IR / PG14IS
	AT3G61440	PG14IR / PG14IS
	-	PG14IR / PG14IS
	AT5G38470	PG14IR / PG14IS
	AT1G32470	PG14IR / PG14IS
	-	PG14IR / PG14IS
	AT5G64080	PG14IR / PG14IS
	AT4G03430	PG14IR / PG14IS
	AT5G16840	PG14IR / PG14IS
	AT2G40060	PG14IR / PG14IS
	AT3G05950	PG14IR / PG14IS
	-	PG14IR / PG14IS
	AT2G19760	PG14IR / PG14IS
	-	PG14IR / PG14IS
	AT4G17520	PG14IR / PG14IS
	AT4G02930	PG14IR / PG14IS
	AT4G39260	PG14IR / PG14IS
	AT4G08390	PG14IR / PG14IS
	-	PG14IR / PG14IS
	AT5G65020	PG14IR / PG14IS
	AT3G05070	PG14IR / PG14IS
	AT4G20020	PG14IR / PG14IS
	AT3G20570	PG14IR / PG14IS
	-	PG14IR / PG14IS
	AT3G43960	PG14IR / PG14IS
	AT3G16640	PG14IR / PG14IS
	-	PG14IR / PG14IS
	AT3G02540	PG14IR / PG14IS
	AT4G24190	PG14IR / PG14IS
	AT5G05480	PG14IR / PG14IS
	AT3G60240	PG14IR / PG14IS
	-	PG14IR / PG14IS
	-	PG14IR / PG14IS
	AT1G31812	PG14IR / PG14IS
	-	PG14IR / PG14IS
	-	PG14IR / PG14IS
	AT5G20680	PG14IR / PG14IS
	AT3G32980	PG14IR / PG14IS
	AT5G37770	PG14IR / PG14IS
	AT3G05900	PG14IR / PG14IS
	AT3G04120	PG14IR / PG14IS
	AT1G13220	PG14IR / PG14IS
	-	PG14IR / PG14IS
	AT4G32610	PG14IR / PG14IS
	-	PG14IR / PG14IS
	AT1G79920	PG14IR / PG14IS
	AT3G21770	PG14IR / PG14IS
	-	PG14IR / PG14IS
	AT1G78150	PG14IR / PG14IS
	AT1G32470	PG14IR / PG14IS
	AT4G28060	PG14IR / PG14IS
	-	PG14IR / PG14IS
	AT1G18070	PG14IR / PG14IS
	AT5G48480	PG14IR / PG14IS
	AT5G64080	PG14IR / PG14IS
	AT3G13290	PG14IR / PG14IS
	AT5G16730	PG14IR / PG14IS
	AT4G03520	PG14IR / PG14IS
	AT5G03630	PG14IR / PG14IS
	AT1G21380	PG14IR / PG14IS
	AT4G11650	PG14IR / PG14IS
	AT5G18400	PG14IR / PG14IS
	AT2G27510	PG14IR / PG14IS
	-	PG14IR / PG14IS
	AT2G37170	PG14IR / PG14IS
	-	PG14IR / PG14IS
	-	PG14IR / PG14IS
	AT2G27710	PG14IR / PG14IS
	AT1G47200	PG14IR / PG14IS
	AT5G19510	PG14IR / PG14IS
	AT5G16120	PG14IR / PG14IS
	AT4G17520	PG14IR / PG14IS
	AT1G72150	PG14IR / PG14IS
	AT4G20720	PG14IR / PG14IS
	AT1G66410	PG14IR / PG14IS
	AT3G02930	PG14IR / PG14IS
	AT5G46070	PG14IR / PG14IS
	AT2G24810	PG14IR / PG14IS
	AT4G11600	PG14IR / PG14IS
	AT5G60980	PG14IR / PG14IS
	-	PG14IR / PG14IS
	AT5G47210	PG14IR / PG14IS
	AT5G51120	PG14IR / PG14IS
	AT2G45140	PG14IR / PG14IS
	AT1G73230	PG14IR / PG14IS
	-	PG14IR / PG14IS
	AT3G25230	PG14IR / PG14IS
	AT1G21880	PG14IR / PG14IS
	AT3G45990	PG14IR / PG14IS
	AT5G47210	PG14IR / PG14IS
	-	PG14IR / PG14IS
	AT5G57290	PG14IR / PG14IS
	AT1G07890	PG14IR / PG14IS
	-	PG14IR / PG14IS

## Sheet: (6C) 21 DPI
Table S3-6C Differentially accumulated proteins (DAP) at 21 DPI between inoculated- CR/CS progeny and CR/CS parent, these are proteins with shared and opposing in pattern.
Protein ID	Average Log2 Fold Change (PG21IR_PG21IS)	qvalue(PG21IR_PG21IS)	Average Log2 Fold Change (PR21IR_PR21IS)	qvalue(PR21IR_PR21IS)	Annotation
Opposite in pattern
BnaC09T0579300WE	0.582207	0.0404915	-1.48086	0.0123364	syncoilin-like; K19748 RAB6-interacting golgin (A)
BnaA09T0079000WE	0.61165	0.0145008	-0.977542	0.0154365	Uncharacterized protein C6C3.02c OS=Schizosaccharomyces pombe (strain 972 / ATCC 24843) GN=SPAC6C3.02c PE=4 SV=1
BnaA07T0052600WE	0.931639	0.0243127	-0.664368	0.0107133	peptidase, putative (EC:3.4.21.25); K18443 golgi-specific brefeldin A-resistance guanine nucleotide exchange factor 1 (A)
BnaA03T0081400WE	-1.51574	0.0207605	0.662961	0.0314899	Lamin-like protein OS=Arabidopsis thaliana GN=At5g15350 PE=1 SV=1
BnaC02T0029600WE	-0.708855	0.0169806	1.2028	0.0157466	GFAP; glial fibrillary acidic protein; K05640 glial fibrillary acidic protein (A)
BnaA03T0158600WE	-0.614363	0.0338454	1.35146	0.0376572	mitochondrial import inner membrane translocase subunit TIM8; K17780 mitochondrial import inner membrane translocase subunit TIM8 (A)
BnaA02T0071800WE	-1.01308	0.0377355	1.44543	0.0458988	5-methyltetrahydropteroyltriglutamate--homocysteine methyltransferase 1-like; K00549 5-methyltetrahydropteroyltriglutamate--homocysteine methyltransferase [EC:2.1.1.14] (A)
BnaA09T0124200WE	-0.369934	0.0263366	4.48031	0.0241618	cysteine-rich receptor-like protein kinase 26; K04730 interleukin-1 receptor-associated kinase 1 [EC:2.7.11.1] (A)
Shared increased
BnaC01T0358000WE	0.930353	0.0113334	0.515886	0.0211613	TSA1-like protein OS=Arabidopsis thaliana GN=NAI2 PE=1 SV=1
BnaA03T0561300WE	0.701257	0.00319462	0.577	0.0486782	peroxidase 49; K00430 peroxidase [EC:1.11.1.7] (A)
BnaA04T0169100WE	1.17755	0.0236535	0.591933	0.00964876	60S acidic ribosomal protein P2-2-like; K02943 large subunit ribosomal protein LP2 (A)
BnaA02T0032500WE	0.690192	0.0239519	0.628763	0.0171906	heat shock 70 kDa protein 10, mitochondrial-like; K03283 heat shock 70kDa protein 1/8 (A)
BnaC04T0086100WE	0.511254	0.010294	0.655567	0.0347845	accA2; acetyl-coenzyme A carboxylase carboxyl transferase subunit alpha, chloroplastic-like; K01962 acetyl-CoA carboxylase carboxyl transferase subunit alpha [EC:6.4.1.2] (A)
BnaA07T0117100WE	1.01042	0.0262176	0.663828	0.016936	cytochrome c oxidase subunit 6b-1-like; K02267 cytochrome c oxidase subunit 6b (A)
BnaA03T0169900WE	1.28077	0.00234636	0.797641	0.024815	Laminin subunit alpha-2 OS=Homo sapiens GN=LAMA2 PE=1 SV=4
BnaC03T0178800WE	0.979774	0.0442449	0.822121	0.0253387	hypothetical protein; K05761 villin 1 (A)
BnaC07T0157500WE	1.18681	0.0140528	0.870115	0.0273419	cytochrome c oxidase subunit 6b-1-like; K02267 cytochrome c oxidase subunit 6b (A)
BnaA08T0250400WE	1.23615	0.0334009	0.878665	0.0275356	mitochondrial intermembrane space import and assembly protein 40-like; K17782 mitochondrial intermembrane space import and assembly protein 40 (A)
BnaA05T0115100WE	0.954946	0.00805052	0.948121	0.0410477	--
BnaA02T0359100WE	0.897977	0.0197987	0.969998	0.0317949	Uncharacterized protein At5g48480 OS=Arabidopsis thaliana GN=At5g48480 PE=1 SV=1
BnaC05T0417600WE	1.03143	0.0115405	0.970051	0.000323769	TSA1-like protein OS=Arabidopsis thaliana GN=NAI2 PE=1 SV=1
BnaA07T0335300WE	1.1608	0.040882	1.00001	0.04271	probable calcium-binding protein CML26; K13448 calcium-binding protein CML (A)
BnaC03T0518600WE	0.930303	0.00376565	1.15764	0.0218663	serine/threonine-protein phosphatase 6 regulatory subunit 3-like; K15501 serine/threonine-protein phosphatase 6 regulatory subunit 3 (A)
BnaA05T0304900WE	1.10852	0.022277	1.16806	0.0161236	hypothetical protein; K06965 protein pelota (A)
BnaA01T0156500WE	2.25199	0.00303274	1.21227	0.00839287	profilin-1; K05759 profilin (A)
BnaC03T0112700WE	0.870416	0.0151662	1.34315	0.0485181	mediator of RNA polymerase II transcription subunit 37f-like; K09490 heat shock 70kDa protein 5 (A)
BnaC07T0227600WE	1.11939	0.0253679	1.349	0.0431503	probable calcium-binding protein CML43; K13448 calcium-binding protein CML (A)
BnaA10T0052600WE	1.62482	0.0414433	1.64635	0.0242985	ran-binding protein 1 homolog a; K15306 Ran-binding protein 1 (A)
BnaA01T0006100WE	1.01281	0.0472844	1.75461	0.0277503	26S proteasome non-ATPase regulatory subunit 2 homolog A-like; K03028 26S proteasome regulatory subunit N1 (A)
BnaA08T0019900WE	0.63514	0.0138782	1.76586	0.0421663	eukaryotic translation initiation factor 2alpha kinase 1, putative; K16196 eukaryotic translation initiation factor 2-alpha kinase 4 [EC:2.7.11.1] (A)
BnaA03T0374600WE	1.67474	0.0166512	1.76974	0.0269674	calcium-dependent protein kinase 9; K13412 calcium-dependent protein kinase [EC:2.7.11.1] (A)
BnaA05T0033900WE	1.36538	0.0150865	1.91057	0.0356662	Protein YLS3 OS=Arabidopsis thaliana GN=YLS3 PE=2 SV=1
BnaC04T0203000WE	1.28958	0.012917	1.99855	0.0258054	ferredoxin, root R-B1-like; K02639 ferredoxin (A)
BnaA01T0301800WE	1.29418	0.0325285	2.01714	0.00492063	arginase 1, mitochondrial-like; K01476 arginase [EC:3.5.3.1] (A)
BnaA10T0195800WE	0.74439	0.00407954	2.08825	0.016595	uncharacterized LOC106427234; K12811 ATP-dependent RNA helicase DDX46/PRP5 [EC:3.6.4.13] (A)
BnaA05T0339900WE	0.875647	0.00446463	2.24407	0.0156761	Translocase of chloroplast 120, chloroplastic OS=Arabidopsis thaliana GN=TOC120 PE=1 SV=1
BnaA05T0063200WE	0.915537	0.0278269	3.39665	0.0479393	accA1-2; acetyl-coenzyme A carboxylase carboxyl transferase subunit alpha, chloroplastic-like; K01962 acetyl-CoA carboxylase carboxyl transferase subunit alpha [EC:6.4.1.2] (A)
BnaA01T0290000WE	2.25387	0.0233379	4.26468	0.0237747	superoxide dismutase [Mn] 1, mitochondrial; K04564 superoxide dismutase, Fe-Mn family [EC:1.15.1.1] (A)
