# Supplementary material for: A Proteome-Level Investigation Into Plasmodiophora brassicae Resistance in Brassica napus Canola
Source: Front Plant Sci. 2022 Mar 24;13:860393. doi: 10.3389/fpls.2022.860393 (PMC8988049; doi:10.3389/fpls.2022.860393)
Supplement: Supplementary file 5 [file Table_4.XLSX]

## Sheet: Proteins in Inoculated lines
Table S4. Differentially accumulated proteins (DAP) that are unique to the inoculated CR/CS progeny and CR/CS parent line across all time points in response clubroot pathogen. PG = progeny; PR = parent, IR = Inoculated resistant line and IS = inoculated susceptible line
Protein IDs	Average log2 ratio(PG7IR_PG7IS)	qvalue (PG7IR_PG7IS)	Average log2ratio(PG14IR_PG14IS)	qvalue ((PG14IR_PG14IS)	Average log2ratio (PG21IR_PG21IS)	qvalue(PG21IR_PG21IS)	Average log2 ratio (PR7IR_PR7IS)	qvalue (PR7IR_PR7IS)	Average log2ratio (PR14IR_PR14IS)	qvalue (PR14IR_PR14IS)	Average log2 fold change (PR21IR_PR21IS)	qvalue(PR21IR_PR21IS)	Annotation
BnaA01T0017300WE	-2.74561	0.0595317	-1.21008	0.0400291	-2.77286	0.00206395	-0.00805	0.383371	0.649344	0.127068	-0.263032	0.439147	60S ribosomal protein L11-2; K02868 large subunit ribosomal protein L11e (A)
BnaA02T0274900WE	-2.36266	0.238608	0.0857934	0.165561	-2.05761	0.0163722	0.0205235	0.325471	0.282921	0.16579	-0.0262183	0.172892	60S ribosomal protein L3-1-like; K02925 large subunit ribosomal protein L3e (A)
BnaA03T0240300WE	-2.79309	0.0501391	-0.663161	0.147018	-1.90064	0.0347981	-0.216034	0.369667	0.204306	0.177937	-0.384493	0.284726	glutathione S-transferase F8, chloroplastic-like; K00799 glutathione S-transferase [EC:2.5.1.18] (A)
BnaA02T0310600WE	-0.965855	0.117034	0.365615	0.0933128	-1.48396	0.0454062	0.450373	0.260835	-0.450292	0.333564	-0.880838	0.414937	probable fructose-bisphosphate aldolase 3, chloroplastic; K01623 fructose-bisphosphate aldolase, class I [EC:4.1.2.13] (A)
BnaA04T0062600WE	-2.07412	0.0742787	-0.331204	0.234417	-1.43994	0.0365341	0.168128	0.33611	-0.251864	0.195821	-0.198484	0.312522	adenosylhomocysteinase 1; K01251 adenosylhomocysteinase [EC:3.3.1.1] (A)
BnaA03T0164200WE	-1.8391	0.265438	0.0674061	0.411646	-1.13732	0.191663	0.16882	0.00732673	-2.62682	0.0465747	-0.181392	0.286204	glutathione S-transferase F10; K00799 glutathione S-transferase [EC:2.5.1.18] (A)
BnaA01T0247800WE	1.24775	0.25362	0.193381	0.0482599	-0.95668	0.224923	0.49725	0.357635	-0.0665251	0.146713	-2.09047	0.259932	novel plant SNARE 13-like; K08494 novel plant SNARE (A)
BnaA06T0293900WE	-1.56862	0.21416	-0.869977	0.34545	-0.946068	0.0407173	0.131249	0.00344663	-0.566436	0.22796	-1.45776	0.270559	POPTRDRAFT_654779; annexin-like protein RJ4; K17095 annexin A7/11 (A)
BnaA04T0164800WE	-1.04629	0.30308	-0.833248	0.166166	-0.932432	0.401769	-0.219223	0.226328	-1.22547	0.0246697	-4.21576	0.32378	hypothetical protein; K02727 20S proteasome subunit alpha 7 [EC:3.4.25.1] (A)
BnaA02T0197800WE	-1.93018	0.125495	-0.709672	0.0270635	-0.786447	0.119765	0.197142	0.347494	0.0169666	0.367142	-0.545692	0.182139	40S ribosomal protein SA-like; K02998 small subunit ribosomal protein SAe (A)
BnaA02T0010200WE	1.20155	0.258408	-0.540326	0.0274841	-0.618237	0.319689	0.384727	0.120005	-0.937054	0.171571	-0.364754	0.266794	fasciclin-like arabinogalactan protein 4; K19519 transforming growth factor-beta-induced protein (A)
BnaA03T0028500WE	-0.744731	0.0603837	-0.110815	0.352675	-0.559601	0.246051	0.322127	0.165077	-1.33394	0.0246083	-0.885715	0.166385	hypothetical protein; K01599 uroporphyrinogen decarboxylase [EC:4.1.1.37] (A)
BnaC09T0578500WE	2.04726	0.0628009	-1.80403	0.0596621	-0.458675	0.0808751	1.23799	0.0275312	-1.13813	0.0270647	-1.42114	0.251476	histone deacetylase HDT1-like; K11276 nucleophosmin 1 (A)
BnaA10T0285300WE	0.416635	0.130576	0.349191	0.0342071	-0.392477	0.0680586	-0.354947	0.0957443	-0.226211	0.120318	-0.0776916	0.389606	adenosine kinase 2-like; K00856 adenosine kinase [EC:2.7.1.20] (A)
BnaA03T0093400WE	0.516451	0.264147	0.181018	0.410113	-0.305997	0.311611	-0.305543	0.35068	-1.2553	0.0435425	-0.791188	0.0720046	Anamorsin homolog OS=Arabidopsis thaliana GN=At5g18400 PE=1 SV=1
BnaA03T0397600WE	0.234513	0.385333	-1.51485	0.0384068	-0.0946402	0.384161	-0.732136	0.129023	-1.07379	0.207829	-1.26876	0.40526	WRKY transcription factor 1; K18834 WRKY transcription factor 1 (A)
BnaA04T0040300WE	-0.00523159	0.432664	-0.548829	0.0801198	0.0659774	0.389132	-0.237056	0.112897	-0.575746	0.0794686	1.27339	0.0190266	60S ribosomal protein L23a-2-like; K02893 large subunit ribosomal protein L23Ae (A)
BnaC08T0482100WE	0.27435	0.368247	0.383261	0.204834	0.177308	0.151012	0.453358	0.129881	-1.11588	0.0452758	1.03841	0.26678	ran-binding protein 1 homolog a-like; K15306 Ran-binding protein 1 (A)
BnaC05T0253300WE	0.432655	0.242072	1.21796	0.0479061	0.233841	0.389449	-0.0942489	0.405183	-0.886787	0.122279	1.43523	0.0930691	patellin-4-like; K19996 phosphatidylinositol transfer protein SFH5 (A)
BnaA01T0112500WE	-0.144174	0.392153	-0.0978985	0.315661	0.368266	0.115878	-0.298866	0.23606	-0.62255	0.00594023	1.22672	0.241099	heat shock factor-binding protein 1-like; K19765 heat shock factor-binding protein 1 (A)
BnaA03T0276100WE	-0.324399	0.438149	-0.807917	0.023745	0.454689	0.129685	0.450363	0.163477	-0.769177	0.214546	0.522866	0.216169	thioredoxin M2, chloroplastic-like; K03671 thioredoxin 1 (A)
BnaC06T0267100WE	0.702853	0.0685068	-0.241201	0.198894	0.456662	0.00658349	0.039438	0.265397	0.469663	0.159522	0.109796	0.353557	hypothetical protein; K08142 MFS transporter, SP family, solute carrier family 2 (facilitated glucose transporter), member 3 (A)
BnaC03T0023800WE	-0.602686	0.342455	0.171416	0.399591	0.591639	0.123859	0.920157	0.0538638	2.37161	0.0120558	1.70281	0.229981	uncharacterized LOC103874839; K12811 ATP-dependent RNA helicase DDX46/PRP5 [EC:3.6.4.13] (A)
BnaC03T0587400WE	-0.580244	0.130427	0.701701	0.0447106	0.606626	0.0515372	0.0999314	0.230151	0.359428	0.246242	1.32168	0.0286398	apoptotic chromatin condensation inducer in the nucleus-like; K12875 apoptotic chromatin condensation inducer in the nucleus (A)
BnaA08T0019900WE	-0.528088	0.161693	0.323296	0.0837146	0.63514	0.0138782	0.505971	0.0215766	-0.182907	0.228892	1.76586	0.0421663	eukaryotic translation initiation factor 2alpha kinase 1, putative; K16196 eukaryotic translation initiation factor 2-alpha kinase 4 [EC:2.7.11.1] (A)
BnaA05T0410200WE	0.112496	0.224242	0.10209	0.270175	0.68889	0.00835679	0.405755	0.0746092	-0.0556952	0.330523	0.734636	0.161857	hypothetical protein; K19891 glucan endo-1,3-beta-glucosidase 1/2/3 [EC:3.2.1.39] (A)
BnaA01T0081700WE	-0.144014	0.323398	-0.42487	0.0398419	0.916394	0.147453	0.792887	0.0474109	-0.344851	0.100227	1.01105	0.301082	POPTRDRAFT_753230; glycerophosphoryl diester phosphodiesterase family protein; K01126 glycerophosphoryl diester phosphodiesterase [EC:3.1.4.46] (A)
BnaA05T0440000WE	-0.349935	0.184301	-0.0980918	0.110257	1.0637	0.0791864	-0.17027	0.157295	-0.490964	0.00773249	0.245685	0.402133	14-3-3-like protein GF14 nu; K06630 14-3-3 protein epsilon (A)
BnaC09T0444700WE	-0.991114	0.0517781	1.37482	0.00978821	1.10266	0.0457805	-0.152167	0.442024	1.00477	0.0201511	1.59759	0.142214	RAN GTPase-activating protein 2-like; K14319 Ran GTPase-activating protein 1 (A)
BnaC03T0627000WE	0.730578	0.0961206	1.18205	0.0511804	1.11389	0.0471449	1.04769	0.0235036	-0.380247	0.0777696	0.879033	0.0672551	gak; cyclin G associated kinase; K08855 cyclin G-associated kinase [EC:2.7.11.1] (A)
BnaA01T0020600WE	-0.327289	0.428793	1.44182	0.0460327	1.13983	0.0517965	-1.15961	0.0922185	-0.0434298	0.44165	0.913011	0.112962	ankyrin; K06694 26S proteasome non-ATPase regulatory subunit 10 (A)
BnaA06T0071700WE	0.398321	0.317079	1.75421	0.0576669	1.28073	0.0474208	0.680635	0.103796	-0.186285	0.169509	0.783487	0.116631	hypothetical protein; K06674 structural maintenance of chromosome 2 (A)
BnaA07T0266900WE	1.45526	0.0795018	3.21168	0.0284183	1.41213	0.0954442	-1.65479	0.00864444	-0.287714	0.113702	2.07276	0.176847	glucan endo-1,3-beta-glucosidase 1; K19891 glucan endo-1,3-beta-glucosidase 1/2/3 [EC:3.2.1.39] (A)
Bnascaffold286T0010300WE	0.556413	0.337159	1.87684	0.0877759	1.50687	0.147857	-0.0251612	0.329684	-0.760982	0.184529	0.937281	0.0404794	heat shock 70 kDa protein 9, mitochondrial; K04043 molecular chaperone DnaK (A)
BnaA07T0315100WE	0.901732	0.101786	-2.0891	0.0890403	1.59173	0.012775	1.27532	0.0638681	-0.0322176	0.397176	1.88234	0.141829	uncharacterized LOC100795409; K18171 COX assembly mitochondrial protein 1 (A)
BnaC03T0126000WE	-0.322132	0.136042	0.0386796	0.201711	1.63157	0.0902105	1.40261	0.201221	0.725453	0.202956	12.6441	0.00919866	uncharacterized LOC106388036; K12837 splicing factor U2AF 65 kDa subunit (A)
BnaA03T0559700WE	-2.86363	0.0505229	-0.939167	0.0397682	-1.95635	0.0132652	0.421676	0.163038	-0.203279	0.313078	0.544833	0.183965	60S ribosomal protein L8-3-like; K02938 large subunit ribosomal protein L8e (A)
BnaA03T0112800WE	-0.403451	0.328691	-0.0571292	0.237048	-1.93249	0.0799903	-0.896214	0.117483	1.13103	0.0346465	3.27825	0.0445542	conserved hypothetical protein; K02350 DNA polymerase zeta [EC:2.7.7.7] (A)
BnaA07T0092800WE	0.134706	0.235037	-0.581988	0.0685482	-1.90241	0.00632435	1.03121	0.0335232	1.52659	0.00665564	1.43152	0.12794	hypothetical protein; K04426 mitogen-activated protein kinase kinase kinase 5 [EC:2.7.11.25] (A)
BnaC03T0407200WE	0.807269	0.0836666	-1.63495	0.0823952	-1.7312	0.00936622	1.19919	0.0275649	1.77388	0.0275093	2.93337	0.0647167	WRKY1-1; WRKY transcription factor 1-like; K18834 WRKY transcription factor 1 (A)
BnaA04T0234400WE	1.47823	0.441088	1.1235	0.375942	-1.63393	0.333717	1.9045	0.0143982	1.8256	0.29411	1.54251	0.210066	peroxidase C3-like; K00430 peroxidase [EC:1.11.1.7] (A)
BnaA03T0081400WE	-0.155956	0.281026	-0.515964	0.0633326	-1.51574	0.0207605	0.211056	0.269677	0.210932	0.261654	0.662961	0.0314899	--
BnaC05T0121400WE	-0.314372	0.193993	-0.484065	0.0946661	-1.5149	0.375483	-0.0726918	0.251262	1.31419	0.0122254	1.43607	0.42335	YALI0F17996p; K08712 ATP-binding cassette, subfamily G (WHITE), member 2, SNQ2 (A)
BnaC09T0113900WE	0.0966739	0.282787	-0.164873	0.295251	-1.4802	0.0310831	-0.0891746	0.37601	-0.0476124	0.429378	0.250321	0.313506	peroxidase 32-like; K00430 peroxidase [EC:1.11.1.7] (A)
BnaA04T0094400WE	0.206288	0.228197	0.734314	0.00296758	-1.38421	0.176256	-0.823913	0.153663	0.0947538	0.289331	0.862228	0.0926571	ubiquitin receptor RAD23d; K10839 UV excision repair protein RAD23 (A)
BnaA02T0048800WE	-0.471748	0.22489	-0.418292	0.112321	-1.32361	0.036044	0.485819	0.270939	-0.298252	0.273303	1.03286	0.205441	ADP,ATP carrier protein 2, mitochondrial-like; K05863 solute carrier family 25 (mitochondrial adenine nucleotide translocator), member 4/5/6/31 (A)
BnaA01T0135000WE	-2.22689	0.0524303	-1.04356	0.0647765	-1.13265	0.00895028	0.0706704	0.404771	0.125263	0.344087	1.82465	0.116195	60S ribosomal protein L26-1; K02898 large subunit ribosomal protein L26e (A)
BnaA02T0058200WE	-1.24172	0.0631428	0.391953	0.0549583	-0.933926	0.0268675	0.0899442	0.20572	-0.100832	0.269217	1.42883	0.100479	40S ribosomal protein S9-1; K02997 small subunit ribosomal protein S9e (A)
BnaA04T0188600WE	-1.32244	0.129814	0.0694651	0.205797	-0.931179	0.0426244	0.0632518	0.376227	0.0692585	0.408632	0.758258	0.156579	glutathione S-transferase F9-like; K00799 glutathione S-transferase [EC:2.5.1.18] (A)
BnaA06T0012000WE	-0.951174	0.115801	-0.157645	0.116283	-0.899062	0.138946	1.37052	0.0334681	-0.923653	0.156012	1.05732	0.127099	malate dehydrogenase 1, mitochondrial-like; K00026 malate dehydrogenase [EC:1.1.1.37] (A)
BnaA07T0060300WE	-1.70358	0.175382	0.303007	0.0111084	-0.881454	0.00873197	0.271623	0.362127	-0.182191	0.361406	0.379182	0.338033	60S ribosomal protein L13a-2-like; K02872 large subunit ribosomal protein L13Ae (A)
BnaA02T0152000WE	-1.49784	0.128362	0.626058	0.203645	-0.763094	0.177482	-0.123206	0.390357	-1.16434	0.0256931	0.401443	0.234424	pyruvate dehydrogenase E1 component subunit beta-1, mitochondrial-like; K00162 pyruvate dehydrogenase E1 component beta subunit [EC:1.2.4.1] (A)
BnaA07T0188300WE	-0.321544	0.0573392	-0.660306	0.0159279	-0.702266	0.0476886	0.332743	0.0509413	-0.139957	0.32653	1.06509	0.167548	40S ribosomal protein S26-3-like; K02976 small subunit ribosomal protein S26e (A)
BnaA09T0639200WE	0.679907	0.193147	-0.744801	0.0235953	-0.627734	0.0582482	-0.025045	0.389855	-0.670506	0.0108492	0.0693561	0.332754	6-phosphofructo-2-kinase/fructose-2, 6-bisphosphatase-like; K01103 6-phosphofructo-2-kinase / fructose-2,6-biphosphatase 3&#160; [EC:2.7.1.105 3.1.3.46] (A)
BnaA07T0279100WE	-1.55191	0.111903	-0.139633	0.185397	-0.604324	0.115645	-0.0424446	0.325724	0.947082	0.0323656	1.21514	0.126495	cytosolic isocitrate dehydrogenase [NADP]-like; K00031 isocitrate dehydrogenase [EC:1.1.1.42] (A)
BnaC09T0524700WE	0.804726	0.156921	-0.227601	0.157241	-0.570952	0.29062	-0.612252	0.0372221	-0.506739	0.294709	0.130659	0.425647	beta-xylosidase/alpha-L-arabinofuranosidase 2-like; K15920 beta-D-xylosidase 4 [EC:3.2.1.37] (A)
BnaA10T0184500WE	-0.809103	0.136087	-0.324475	0.00797736	-0.56214	0.0983906	1.0514	0.0524825	-0.447629	0.155007	0.700246	0.0919706	40S ribosomal protein S16-3; K02960 small subunit ribosomal protein S16e (A)
BnaA03T0233900WE	-0.174902	0.295919	-0.0292054	0.272798	-0.522614	0.0378685	-0.12876	0.199725	-0.380238	0.148246	1.18173	0.0813013	40S ribosomal protein S27-2; K02978 small subunit ribosomal protein S27e (A)
BnaA08T0152700WE	-0.00623131	0.444704	0.103992	0.377619	-0.514079	0.253579	0.939025	0.0415369	0.0534769	0.411886	1.31	0.197198	myb-like protein X; K17046 protein DEK (A)
BnaA05T0026900WE	0.772458	0.0747002	-0.215262	0.294291	-0.493864	0.174296	0.269502	0.145661	-0.252293	0.0431317	0.183533	0.407902	3-isopropylmalate dehydratase small subunit 3-like; K01704 3-isopropylmalate/(R)-2-methylmalate dehydratase small subunit [EC:4.2.1.33 4.2.1.35] (A)
BnaC05T0282400WE	-0.810108	0.201776	3.45557	0.00286633	-0.461837	0.138088	0.0167757	0.187188	1.16653	0.052332	2.78667	0.167283	hypothetical protein; K11446 histone demethylase JARID1 [EC:1.14.11.-] (A)
BnaA08T0252200WE	-0.77492	0.0973044	-0.610464	0.0913144	-0.456463	0.0781829	0.444617	0.120779	-1.07944	0.0326973	0.251195	0.343666	glyceraldehyde-3-phosphate dehydrogenase, cytosolic-like; K00134 glyceraldehyde 3-phosphate dehydrogenase [EC:1.2.1.12] (A)
BnaA02T0062400WE	-0.0261859	0.389745	-0.68144	0.415962	-0.444284	0.349979	-0.626392	0.144874	-0.605859	0.0281216	0.342791	0.154958	caffeoylshikimate esterase-like; K01054 acylglycerol lipase [EC:3.1.1.23] (A)
BnaA09T0013600WE	-0.132272	0.194512	-0.243643	0.167879	-0.423301	0.0903215	-0.183947	0.222354	-0.737605	0.0136525	0.738865	0.123828	S-adenosylmethionine synthase; K00789 S-adenosylmethionine synthetase [EC:2.5.1.6] (A)
BnaA03T0267600WE	0.0379228	0.268425	-1.70776	0.00159805	-0.378639	0.325546	1.10863	0.052794	-0.0660976	0.404605	-1.85539	0.0395884	--
BnaC08T0473300WE	0.0907849	0.405507	0.847581	0.0499966	-0.364206	0.18793	0.197057	0.294524	-0.440359	0.219971	0.552805	0.296834	superoxide dismutase [Cu-Zn]; K04565 superoxide dismutase, Cu-Zn family [EC:1.15.1.1] (A)
BnaC04T0038900WE	0.344414	0.264963	-0.390955	0.219098	-0.34301	0.362848	-0.44472	0.157843	-0.919841	0.0329393	-0.128056	0.444184	3-isopropylmalate dehydratase small subunit 1-like; K01704 3-isopropylmalate/(R)-2-methylmalate dehydratase small subunit [EC:4.2.1.33 4.2.1.35] (A)
BnaA09T0066700WE	-0.32422	0.173073	0.443051	0.0383651	-0.26021	0.112451	0.461698	0.0521405	-0.236192	0.167395	0.435455	0.235064	40S ribosomal protein S19-3-like; K02966 small subunit ribosomal protein S19e (A)
BnaA02T0175000WE	-0.0471208	0.195458	0.261393	0.182947	-0.255041	0.300913	1.04433	0.0327503	0.610057	0.0707985	-0.0923522	0.370762	tRNA(adenine(34)) deaminase, chloroplastic; K11991 tRNA(adenine34) deaminase [EC:3.5.4.33] (A)
BnaA06T0466300WE	0.763962	0.0853277	0.675621	0.0400796	-0.254169	0.316676	0.484029	0.144359	0.613228	0.155578	0.434134	0.199895	Os03g0332500; K02866 large subunit ribosomal protein L10e (A)
BnaC02T0243900WE	0.309748	0.15573	0.422334	0.0329029	-0.23014	0.193287	-0.118523	0.371079	-0.189854	0.23893	0.698812	0.131694	--
BnaC09T0259500WE	-1.53403	0.0968376	-0.388956	0.0394103	-0.209805	0.19491	0.336968	0.145385	0.3336	0.169257	-0.756111	0.0963397	plant UBX domain-containing protein 4-like; K14012 UBX domain-containing protein 1 (A)
BnaA03T0113600WE	-0.0135777	0.416636	-0.0503345	0.1638	-0.153994	0.202535	-0.125725	0.123794	-0.309957	0.032452	-0.0179434	0.400513	elongation factor 1-alpha 1-like; K03231 elongation factor 1-alpha (A)
BnaA10T0130500WE	-0.0960245	0.272104	-0.580302	0.0351065	-0.104123	0.438972	0.532953	0.0486094	0.132226	0.324434	0.57373	0.213285	--
BnaA05T0311500WE	-0.728908	0.149371	-0.453006	0.174253	0.0381868	0.411428	0.900605	0.0296362	0.00155933	0.337032	0.539005	0.249969	E3 ubiquitin ligase BIG BROTHER-related-like; K19045 E3 ubiquitin-protein ligase BIG BROTHER and related proteins [EC:2.3.2.27] (A)
BnaC03T0245600WE	-1.07459	0.189456	-1.11836	0.0311776	0.0919197	0.41098	-1.12842	0.214946	0.6429	0.250816	-0.465389	0.271549	transcription initiation factor IIF subunit alpha-like; K03138 transcription initiation factor TFIIF subunit alpha (A)
BnaC06T0306200WE	0.236551	0.370107	-0.520088	0.121618	0.11805	0.415226	0.920439	0.00289643	0.577875	0.0872667	-0.00693336	0.442745	hypothetical protein; K18669 dual specificity tyrosine-phosphorylation-regulated kinase 2/3/4 [EC:2.7.12.1] (A)
BnaC02T0087300WE	0.323398	0.0765789	0.592225	0.043637	0.148234	0.273115	0.0827242	0.30462	-0.319099	0.0530262	0.508326	0.191592	elongation factor 1-beta 2; K03232 elongation factor 1-beta (A)
BnaA02T0319000WE	0.358004	0.157807	-0.527184	0.0266937	0.189278	0.0898804	1.35839	0.0607577	0.252834	0.129082	3.5932	0.243178	hypothetical protein; K15687 E3 ubiquitin-protein ligase makorin [EC:2.3.2.27] (A)
BnaC07T0416300WE	0.201868	0.0767487	-0.569822	0.124201	0.198745	0.180966	1.42383	0.0153838	-0.0303902	0.434278	-0.132311	0.35009	protein GrpE-like; K03687 molecular chaperone GrpE (A)
BnaC09T0006200WE	0.734241	0.0687482	0.351203	0.256293	0.206101	0.151818	0.964903	0.0464558	-0.100909	0.337667	2.49457	0.0425637	ubiquitin-like; K02927 large subunit ribosomal protein L40e (A)
BnaA03T0284500WE	-0.152841	0.345519	-1.58504	0.0246165	0.274816	0.173652	0.665758	0.0179721	-0.0521773	0.338196	-0.330141	0.380227	--
BnaC02T0096800WE	0.0161247	0.308552	-0.485626	0.20177	0.285027	0.335214	0.427957	0.0262412	-0.163331	0.403967	-0.78183	0.363808	20 kDa chaperonin, chloroplastic; K04078 chaperonin GroES (A)
BnaA06T0465500WE	-0.937681	0.097071	-0.694343	0.0322328	0.318049	0.0834601	-0.545458	0.0546936	-0.144729	0.303206	0.229177	0.322059	fasciclin-like arabinogalactan protein 4; K19519 transforming growth factor-beta-induced protein (A)
BnaA03T0092500WE	0.313785	0.0931777	-0.120256	0.0395937	0.355722	0.0111835	-1.58035	0.183568	0.0988493	0.20061	-0.168145	0.202724	CCR4-NOT transcription complex subunit 3-like; K12580 CCR4-NOT transcription complex subunit 3 (A)
BnaA10T0114200WE	-0.948045	0.0948559	-1.28043	0.022301	0.424725	0.27305	0.140556	0.341178	-0.735521	0.203793	0.679365	0.251819	glutamic acid-rich protein-like; K17046 protein DEK (A)
BnaA03T0191900WE	0.0672661	0.143877	-0.461111	0.128019	0.480679	0.0362522	0.211849	0.215864	-0.285189	0.0800027	-0.527384	0.128375	peroxidase 21; K00430 peroxidase [EC:1.11.1.7] (A)
BnaA08T0189100WE	0.253689	0.353405	-0.231395	0.315543	0.482674	0.0967394	1.08967	0.0103922	2.28249	0.00564309	-0.539461	0.0701998	uncharacterized LOC103329149; K19307 25S rRNA (uracil2634-N3)-methyltransferase [EC:2.1.1.313] (A)
BnaA09T0234900WE	0.477054	0.354587	0.499316	0.0353469	0.489515	0.144191	-0.238141	0.0440523	-0.489672	0.0281855	-0.255352	0.358497	plant UBX domain-containing protein 8-like; K18726 FAS-associated factor 2 (A)
BnaA06T0004200WE	1.2147	0.0811222	-0.819244	0.0669737	0.503208	0.0172784	0.530863	0.0462567	-0.230619	0.382377	-0.724771	0.0931862	transcription initiation factor TFIID subunit 7; K03132 transcription initiation factor TFIID subunit 7 (A)
BnaC05T0093200WE	0.274851	0.312391	-0.0648403	0.371988	0.616617	0.234078	0.0699932	0.245854	-0.207838	0.21772	-1.15425	0.0404076	hypothetical protein; K00826 branched-chain amino acid aminotransferase [EC:2.6.1.42] (A)
BnaA09T0025600WE	0.716347	0.107304	0.159326	0.324311	0.622968	0.0246139	-0.036391	0.174568	0.0804182	0.319674	-0.0692112	0.336316	protein STABILIZED1; K12855 pre-mRNA-processing factor 6 (A)
BnaC05T0188800WE	0.323994	0.390259	1.97192	0.0365521	0.772076	0.148355	-1.68493	0.0727512	-0.491495	0.213583	2.01501	0.13372	POPTRDRAFT_738169; hypothetical protein; K19996 phosphatidylinositol transfer protein SFH5 (A)
BnaA06T0354200WE	-0.0977039	0.395839	-0.792372	0.133735	0.818276	0.0443097	-0.0617103	0.296482	-0.942738	0.122949	-2.34488	0.182907	probable mediator of RNA polymerase II transcription subunit 37c; K03283 heat shock 70kDa protein 1/8 (A)
BnaC06T0277000WE	-0.125258	0.375942	0.210216	0.164093	0.8688	0.00907848	-1.26751	0.034081	0.478478	0.210673	1.15006	0.140422	nuclear-pore anchor-like; K09291 nucleoprotein TPR (A)
BnaC09T0022900WE	-0.885941	0.261627	1.89602	0.0459961	0.875751	0.142214	0.227849	0.285789	-0.240149	0.0696721	-0.226109	0.227637	protein STABILIZED1-like; K12855 pre-mRNA-processing factor 6 (A)
BnaA09T0072000WE	-0.0693412	0.438683	0.582069	0.133553	1.1312	0.0153682	0.626243	0.118234	0.274617	0.338308	-0.0707955	0.424937	serine/threonine-protein phosphatase 1 regulatory subunit 10-like; K17552 protein phosphatase 1 regulatory subunit 10 (A)
BnaC05T0396100WE	1.26965	0.0510952	0.00951944	0.354374	1.54142	0.0326629	0.432562	0.0713892	0.307433	0.203632	-0.238825	0.333954	uncharacterized LOC106451946; K17413 small subunit ribosomal protein S35 (A)
BnaA03T0410600WE	0.00507445	0.124674	0.845761	0.0618961	1.72973	0.0100113	-0.422363	0.424471	-0.227202	0.0305517	-0.593156	0.310568	probable mediator of RNA polymerase II transcription subunit 37e; K03283 heat shock 70kDa protein 1/8 (A)
