# Supplementary material for: A Proteome-Level Investigation Into Plasmodiophora brassicae Resistance in Brassica napus Canola
Source: Front Plant Sci. 2022 Mar 24;13:860393. doi: 10.3389/fpls.2022.860393 (PMC8988049; doi:10.3389/fpls.2022.860393)
Supplement: Supplementary file 6 [file Table_5.XLSX]

## Sheet: (4A) Progeny 7 DPI
Table S5-4A Differentially accumulated proteins (DAP) between control (CC) and inoculated (In), In/CC CR and In/CC CS, lines at 7 DPI, these proteins were showing opposite in pattern of regulation (either increase or decrease in abundance) in progeny lines. PG = progeny; IR = Inoculated resistant line, CR = control resistant line, IS = inoculated susceptible line, and CS = control susceptible lin…
Protein ID	Average Log2 Fold Change(PG7IR_PG7CR)	qvalue (PG7IR_PG7CR)	Average Log2 Fold Change (PG7IS_PG7CS)	qvalue (PG7IS_PG7CS)	Annotation
BnaC03T0212500WE	1.78711	0.0225689	-2.40443	0.0297037	ferredoxin, root R-B1-like; K02639 ferredoxin (A)
BnaA10T0109700WE	2.22667	0.0368257	-2.39943	0.0434443	grpE protein homolog, mitochondrial; K03687 molecular chaperone GrpE (A)
BnaC09T0007800WE	1.39359	0.0038264	-2.18957	0.0467472	60S acidic ribosomal protein P1-2
BnaC09T0553700WE	1.91677	0.0316681	-2.05865	0.0137477	peroxidase A2-like
BnaA08T0250400WE	1.90774	0.0130234	-1.90765	0.0137141	mitochondrial intermembrane space import and assembly protein 40-like; K17782 mitochondrial intermembrane space import and assembly protein 40 (A)
BnaA03T0111900WE	1.49434	0.0083959	-1.81058	0.00793206	vacuolar protein sorting-associated protein 24 homolog 1; K12193 charged multivesicular body protein 3 (A)
BnaC03T0266200WE	1.06043	0.0224533	-1.63444	0.0313806	60S acidic ribosomal protein P1-2; K02942 large subunit ribosomal protein LP1 (A)
BnaA10T0097300WE	0.688244	0.0222932	-1.57925	0.0301168	hypothetical protein; K00326 cytochrome-b5 reductase [EC:1.6.2.2] (A)
BnaA06T0099700WE	1.52233	0.0137958	-1.57643	0.0210036	--
BnaA10T0060600WE	1.21533	0.0077165	-1.57228	0.036132	RAN GTPase-activating protein 1-like
BnaA10T0251400WE	1.43813	0.0242678	-1.553	0.00886622	hypothetical protein; K07466 replication factor A1 (A)
BnaC05T0147300WE	1.01467	0.00665432	-1.425	0.0248394	probable calcium-binding protein CML27; K13448 calcium-binding protein CML (A)
BnaA09T0193800WE	0.540821	0.0379681	-1.32369	0.00195289	atlastin-like
BnaA09T0411200WE	0.908245	0.0140755	-1.32113	0.0113997	Cytochrome-b5 reductase [EC:1.6.2.2] (A)
BnaA02T0088400WE	0.725268	0.00922971	-1.31449	0.00740758	eukaryotic translation initiation factor 2 subunit beta; K03238 translation initiation factor 2 subunit 2 (A)
BnaA09T0602200WE	0.925222	0.00488467	-1.19676	0.0104375	ribonuclease 3-like
BnaC03T0083500WE	0.830423	0.00126811	-1.18393	0.0239088	dihydrolipoyllysine-residue succinyltransferase component of 2-oxoglutarate dehydrogenase complex 1, mitochondrial-like
BnaA03T0175300WE	1.59378	0.00966203	-1.1393	0.0431101	chaperonin CPN60, mitochondrial
BnaA02T0138700WE	0.989806	0.0139821	-1.13805	0.0431979	hypothetical protein; K00326 cytochrome-b5 reductase [EC:1.6.2.2] (A)
BnaC03T0575400WE	1.89773	0.00676121	-1.11736	0.017527	serine/threonine-protein phosphatase 6 regulatory subunit 3-like
BnaA07T0021600WE	1.8902	0.0101646	-1.09393	0.0442464	peptidyl-prolyl cis-trans isomerase Pin1
BnaA01T0157400WE	1.64094	0.0312986	-1.08096	0.031419	vacuolar protein sorting-associated protein 32 homolog 2-like
BnaC08T0197900WE	0.648957	0.0150074	-1.05637	0.0430867	D-3-phosphoglycerate dehydrogenase 2, chloroplastic-like
BnaA08T0207200WE	1.3545	0.0221058	-1.05513	0.0415236	protein decapping 5
BnaA03T0286400WE	1.22855	0.038433	-1.04944	0.0319764	60S acidic ribosomal protein P1-2
BnaA06T0094400WE	0.51503	0.0071921	-1.01942	0.0334599	valine--tRNA ligase-like
BnaC05T0101300WE	0.955709	0.0109927	-1.00664	0.0194085	--
BnaA02T0054400WE	1.58801	0.0296986	-1.004	0.026525	L-tryptophan-pyruvate aminotransferase [EC:2.6.1.99] (A)
BnaC03T0211900WE	0.76807	0.00565974	-0.998842	0.013035	60S acidic ribosomal protein P2-1-like
BnaC07T0227600WE	0.946505	0.0088032	-0.962193	0.0361862	probable calcium-binding protein CML43
BnaA06T0346000WE	1.72938	0.0238503	-0.935548	0.0355121	peptidyl-prolyl cis-trans isomerase Pin1
BnaC04T0201600WE	1.1194	0.00409691	-0.921471	0.035271	60S acidic ribosomal protein P2-2-like
BnaA02T0063300WE	0.674992	0.0382092	-0.828351	0.0363698	biotin carboxyl carrier protein of acetyl-CoA carboxylase 1, chloroplastic
BnaC03T0429600WE	0.690628	0.0418056	-0.784683	0.0200898	Chitin elicitor-binding protein (A)
BnaA07T0149700WE	1.17034	0.00441101	-0.782193	0.0408988	60S acidic ribosomal protein P2-2-like
BnaA03T0448600WE	0.890655	0.045713	-0.741823	0.0314899	plasminogen activator inhibitor 1 RNA-binding protein-like
BnaA06T0392600WE	1.01637	0.0141494	-0.689156	0.0483952	nitrate reductase (NAD(P)H) [EC:1.7.1.1 1.7.1.2 1.7.1.3] (A)
BnaA07T0105900WE	0.594069	0.00339058	-0.673319	0.027626	mediator of RNA polymerase II transcription subunit 10 (A)
BnaA08T0057400WE	1.47667	0.0228261	-0.632324	0.0088198	--
BnaC08T0350700WE	0.286511	0.0246027	-0.603692	0.00129377	Remorin, N-terminal region
BnaC09T0111300WE	1.0487	0.0311261	-0.602457	0.0444001	Thiosulfate sulfurtransferase 16, chloroplastic
BnaC05T0387200WE	0.748044	0.00394098	-0.584537	0.019656	Putative lipid-transfer protein DIR1
BnaA01T0032600WE	0.50585	0.0288655	-0.568556	0.043859	Cell division control protein 4
BnaA09T0075100WE	1.01647	0.039582	-0.558876	0.0140829	adenylate kinase 4
BnaC08T0208200WE	-1.11373	0.0124688	0.798353	0.0316067	BRCA1-A complex subunit BRE-like
BnaA02T0246600WE	-0.994652	0.0124195	0.86008	0.00117716	BRCA1-A complex subunit BRE-like
BnaC08T0482100WE	-0.180903	0.0379034	0.881939	0.0215144	ran-binding protein 1 homolog a-like
BnaC04T0547800WE	-0.773249	0.0465747	0.976029	0.0116406	peroxidase C3; K00430 peroxidase [EC:1.11.1.7] (A)
BnaA09T0537400WE	-0.914318	0.0261023	1.12466	0.031032	Mavicyanin OS=Cucurbita pepo PE=1 SV=1
BnaC08T0208400WE	-0.809701	0.0495869	1.40689	0.0218479	Thaumatin family
BnaA08T0229700WE	-0.942891	0.00993713	2.06079	0.00655941	Thaumatin family
BnaC04T0383100WE	-0.486634	0.0266315	2.2171	0.00124076	--

## Sheet: (4B) Progeny 14 DPI
Table S5-4B Differentially accumulated proteins (DAP) between control (CC) and inoculated (In), In/CC CR and In/CC CS, lines at 14 DPI, these proteins were showing opposite in pattern of regulation (either increase or decrease in abundance) in progeny lines. PG = progeny; IR = Inoculated resistant line, CR = control resistant line, IS = inoculated susceptible line, and CS = control susceptible li…
Protein ID	Average Log2 Fold Change (pg14IR_pg14CR)	qvalue (pg14IR_pg14CR)	Average Log2 Fold Change (PG14IS_PG14CS)	qvalue (PG14IS_PG14CS)	Annotation
BnaA04T0262800WE	1.03053	0.0249463	-1.07648	0.0104484	Pollen proteins Ole e I like
BnaA05T0316500WE	1.54713	0.0487382	-0.83603	0.0040318	Phosphatidylinositol 3,4,5-trisphosphate 3-phosphatase
BnaA03T0448600WE	0.855271	0.0127859	-0.80751	0.0474999	plasminogen activator inhibitor 1 RNA-binding protein-like
BnaC06T0056200WE	1.11309	0.0259332	-0.696576	0.0481674	nuclear pore complex protein NUP50A-like
BnaC03T0258900WE	1.3508	0.0319405	-0.642434	0.00196654	Cytosolic prostaglandin-E synthase [EC:5.3.99.3] (A)
BnaA05T0429000WE	1.50797	0.0410762	-0.568715	0.0267646	coiled-coil domain-containing protein 12-like
BnaC01T0167200WE	1.00296	0.0179221	-0.552487	0.017216	Membrane protein of ER body-like protein

## Sheet: (4C) Progeny 21 DPI
Table S5-4C Differentially accumulated proteins (DAP) between control (CC) and inoculated (In), In/CC CR and In/CC CS, lines at 21 DPI, these proteins were showing opposite in pattern of regulation (either increase or decrease in abundance) in progeny lines. PG = progeny; IR = Inoculated resistant line, CR = control resistant line, IS = inoculated susceptible line, and CS = control susceptible li…
Protein ID	Average Log2 Fold Change (PG21IR_PG21CR)	qvalue(PG21IR_PG21CR)	Average Log2 Fold Change (PG21IS_PG21CS)	qvalue (PG21IS_PG21CS)	Annotation
BnaA04T0186800WE	-0.657228	0.0192515	0.953349	0.0294762	Histone H1.2
BnaC03T0302500WE	-0.598017	0.0327093	0.667274	0.0427452	Auxin-induced in root cultures protein 12
BnaC06T0464800WE	0.586275	0.0123746	-0.602695	0.00421893	Metacaspase-4

## Sheet: (5A) Parent 7 DPI
Table S5-5A Differentially accumulated proteins (DAP) between control (CC) and inoculated (In), In/CC CR and In/CC CS, lines at 7 DPI, these proteins were showing opposite in pattern of regulation (either increase or decrease in abundance) in parental lines. PR = Parent; IR = Inoculated resistant line, CR = control resistant line, IS = inoculated susceptible line, and CS = control susceptible lin…
Protein ID	Average Log2 Fold Change (PR7IR_PR7CR)	qvalue (PR7IR_PR7CR)	Average log2 Fold Change (PR7IS_PR7CS)	qvalue(PR7IS_PR7CS)	Annotation
BnaA07T0362700WE	1.94395	0.0401925	-1.91323	0.0315774	adh1; alcohol dehydrogenase class-P; K18857 alcohol dehydrogenase class-P [EC:1.1.1.1] (A)
BnaC09T0431200WE	0.839676	0.0433448	-1.66908	0.0233895	sucrose synthase 1-like; K00695 sucrose synthase [EC:2.4.1.13] (A)
BnaA08T0253000WE	2.31409	0.00568369	-0.765954	0.02748	allene oxide cyclase 4, chloroplastic; K10525 allene oxide cyclase [EC:5.3.99.6] (A)
BnaA06T0265000WE	1.37644	0.0108177	-0.742592	0.0462482	calnexin homolog 1; K08054 calnexin (A)
BnaA01T0254600WE	0.954737	0.0466375	-0.724262	0.0488049	uncharacterized LOC104583002; K04506 E3 ubiquitin-protein ligase SIAH1 [EC:2.3.2.27] (A)
Bnascaffold1716T0016400WE	-1.07725	0.027075	0.412901	0.0211825	cysteine proteinase RD19a-like; K01373 cathepsin F [EC:3.4.22.41] (A)
BnaA02T0091800WE	-1.08228	0.0132366	0.520908	0.0224014	chaperone protein dnaJ 3; K09503 DnaJ homolog subfamily A member 2 (A)
BnaA08T0120600WE	-0.634644	0.00928049	0.608362	0.00625278	polyadenylate-binding protein 2; K13126 polyadenylate-binding protein (A)
BnaA05T0420500WE	-0.76245	0.00796617	0.648441	0.0240601	LbPrx1; peroxiredoxin; K14171 alkyl hydroperoxide reductase 1 [EC:1.11.1.15] (A)
BnaC01T0310600WE	-0.574133	0.0162163	0.668098	0.0216928	peroxidase 30; K00430 peroxidase [EC:1.11.1.7] (A)
BnaC09T0579300WE	-0.762124	0.0312988	0.702915	0.0338158	syncoilin-like; K19748 RAB6-interacting golgin (A)
BnaA02T0101300WE	-1.34625	0.000564943	0.732777	0.0235421	thiol protease aleurain-like; K01366 cathepsin H [EC:3.4.22.16] (A)
BnaA08T0176400WE	-0.95159	0.0344366	0.807377	0.0452218	glycine-rich RNA-binding family protein; K13195 cold-inducible RNA-binding protein (A)
BnaC08T0372200WE	-1.17622	0.0106624	0.849465	0.0127491	far upstream element-binding protein 1-like; K13210 far upstream element-binding protein (A)
BnaC06T0475000WE	-1.37778	0.0247099	0.855101	0.0221857	glutamate-rich WD repeat-containing protein 1-like; K14848 ribosome assembly protein RRB1 (A)
BnaA03T0009200WE	-0.978389	0.0317972	0.875966	0.0472062	Blue copper protein OS=Pisum sativum PE=2 SV=1
BnaA09T0193800WE	-1.36652	0.0387036	1.03883	0.0365501	atlastin-like; K17339 atlastin [EC:3.6.5.-] (A)
BnaC03T0584100WE	-0.775177	0.0242391	1.18983	0.0208976	RNA-binding protein FUS-like; K13098 RNA-binding protein FUS (A)
BnaA09T0616600WE	-1.29135	0.00234636	1.28726	0.0246179	hypothetical protein; K14962 COMPASS component SWD2 (A)
BnaA06T0285800WE	-0.728937	0.0238143	1.3238	0.00326511	Non-specific lipid-transfer protein-like protein At5g64080 O
BnaA07T0052600WE	-2.15406	0.000101533	1.98523	0.0109618	peptidase, putative (EC:3.4.21.25); K18443 golgi-specific brefeldin A-resistance guanine nucleotide exchange factor 1 (A)

## Sheet: (5B) Parent 14 DPI
Table S5-5B Differentially accumulated proteins (DAP) between control (CC) and inoculated (In), In/CC CR and In/CC CS, lines at 14 DPI, these proteins were showing opposite in pattern of regulation (either increase or decrease in abundance) in parental lines. PR = Parent; IR = Inoculated resistant line, CR = control resistant line, IS = inoculated susceptible line, and CS = control susceptible li…
Protein ID	Average Log2 Fold Change (PR14IR_PR14CR)	qvalue (PR14IR_PR14CR)	Average log2 Fold Change (PR14IS_PR14CS)	qvalue (PR14IS_PR14CS)	Annotation
BnaC06T0291300WE	2.3697	0.0445281	-2.82976	0.0215046	Dehydrin ERD14

## Sheet: (5C) Parent 21 DPI
Table S5-5C Differentially accumulated proteins (DAP) between control (CC) and inoculated (In), In/CC CR and In/CC CS, lines at 21 DPI, these proteins were showing opposite in pattern of regulation (either increase or decrease in abundance) in parental lines. PR = Parent; IR = Inoculated resistant line, CR = control resistant line, IS = inoculated susceptible line, and CS = control susceptible li…
Protein ID	Average Log2 Fold Change (PR21IR_PR21CR)	qvalue(PR21IR_PR21CR)	Average Log2 Fold Change (PR21IS_PR21CS)	qvalue(PR21IS_PR21CS)	Annotation
BnaA01T0140800WE	1.01814	0.00985839	-0.592618	0.0351325	Fasciclin-like arabinogalactan protein 2
BnaA01T0257500WE	0.726278	0.00603837	-0.69826	0.0472388	TSA1-like protein
BnaA01T0301800WE	2.69771	0.00170485	-1.44436	0.0164933	arginase 1, mitochondrial-like; K01476 arginase [EC:3.5.3.1] (A)
BnaA02T0071800WE	1.33155	0.044113	-1.67716	0.0265161	5-methyltetrahydropteroyltriglutamate--homocysteine methyltransferase 1
BnaA02T0359100WE	0.991816	0.0123251	-1.5506	0.0453534	Uncharacterized protein At5g48480
BnaA03T0009200WE	1.31913	0.00565974	-0.919212	0.0339919	Blue copper protein
BnaA05T0156000WE	1.54708	0.00164942	-0.980333	0.0202525	Proteasome subunit alpha type-5-A
BnaA06T0163700WE	0.97888	0.00956992	-1.24873	0.00559963	KDEL-tailed cysteine endopeptidase CEP2
BnaA06T0416400WE	1.43372	0.0021814	-1.58269	0.00770218	Mavicyanin
BnaA07T0187900WE	1.71375	0.00541272	-0.833529	0.00117659	Copper transport protein CCH
BnaA09T0076200WE	1.61736	0.0307688	-1.2162	0.000375023	DNA ligase 1-like
BnaA09T0113400WE	1.25628	0.0107656	-1.13291	0.0262765	Profilin-1
BnaA09T0184900WE	1.51758	0.0339421	-1.10622	0.0306607	Fasciclin-like arabinogalactan protein 13
BnaA09T0477700WE	2.20598	0.0242985	-1.26226	0.042004	Thioredoxin-like domain
BnaA09T0646900WE	1.26556	0.0248539	-0.858429	0.0384676	Peroxidase 3
BnaA10T0023700WE	1.67817	0.00181073	-2.40688	0.0183785	Fasciclin-like arabinogalactan protein 9
BnaA10T0052600WE	2.61006	0.0124097	-1.35661	0.0463363	Ran-binding protein 1 homolog
BnaA10T0134000WE	1.20413	0.010403	-1.18054	0.0177382	FIP1[V]-like protein
BnaA10T0195800WE	1.68375	0.0205845	-1.99643	0.0106624	WEB family protein At5g16730, chloroplastic
BnaC01T0104600WE	1.68537	0.00442655	-1.46224	0.0428219	Plasma membrane-associated cation-binding protein 1
BnaC03T0293600WE	2.3206	0.00916457	-2.55335	0.00371181	Pectin acetylesterase 12
BnaC06T0092100WE	1.33965	0.0242227	-1.14306	0.0165678	Far upstream element-binding protein 3 OS=Homo sapiens GN=FUBP3 PE=1 SV=2
BnaC07T0112600WE	2.47046	0.0309987	-1.62024	0.0208289	Patellin-4
BnaC08T0221200WE	2.85709	0.038018	-1.52215	0.0144272	Protein disulfide isomerase-like 1-1
BnaC08T0367400WE	0.65313	0.048346	-0.921634	0.0122704	RAN GTPase-activating protein 1
BnaC09T0470500WE	1.17895	0.0116068	-0.552551	0.0187451	WEB family protein At5g16730, chloroplastic
