# Supplementary material for: A Proteome-Level Investigation Into Plasmodiophora brassicae Resistance in Brassica napus Canola
Source: Front Plant Sci. 2022 Mar 24;13:860393. doi: 10.3389/fpls.2022.860393 (PMC8988049; doi:10.3389/fpls.2022.860393)
Supplement: Supplementary file 7 [file Table_6.XLSX]

## Sheet: (A) CR Progeny
Table S6-A. GO Enrichment in CR progeny group
GO term	Ontology	Description	Number in input list	Number in BG/Ref	p-value	FDR
GO:0007005	P	mitochondrion organization	5	40	0.00016	0.0045
GO:0034728	P	nucleosome organization	5	56	0.00069	0.016
GO:0006334	P	nucleosome assembly	5	56	0.00069	0.016
GO:0065004	P	protein-DNA complex assembly	5	60	0.00092	0.019
GO:0031497	P	chromatin assembly	5	60	0.00092	0.019
GO:0006323	P	DNA packaging	5	64	0.0012	0.024
GO:0051169	P	nuclear transport	5	71	0.0019	0.033
GO:0006913	P	nucleocytoplasmic transport	5	71	0.0019	0.033
GO:0006333	P	chromatin assembly or disassembly	6	82	0.00054	0.014
GO:0017038	P	protein import	6	86	0.00069	0.016
GO:0000302	P	response to reactive oxygen species	7	85	9.5e-05	0.0029
GO:0009408	P	response to heat	8	161	0.0008	0.018
GO:0006325	P	chromatin organization	8	175	0.0013	0.026
GO:0042742	P	defense response to bacterium	8	177	0.0014	0.026
GO:0010876	P	lipid localization	9	24	9.7e-11	3.3e-08
GO:0006869	P	lipid transport	9	163	0.00018	0.0049
GO:0034622	P	cellular macromolecular complex assembly	9	200	0.00075	0.017
GO:0065003	P	macromolecular complex assembly	9	210	0.001	0.021
GO:0006605	P	protein targeting	10	155	2.3e-05	0.00095
GO:0009617	P	response to bacterium	10	247	0.00085	0.018
GO:0046686	P	response to cadmium ion	11	178	1.3e-05	0.00062
GO:0034621	P	cellular macromolecular complex subunit organization	11	224	9.7e-05	0.0029
GO:0043933	P	macromolecular complex subunit organization	12	235	3.3e-05	0.0012
GO:0006457	P	protein folding	12	275	0.00014	0.0039
GO:0006886	P	intracellular protein transport	14	311	2.8e-05	0.0011
GO:0034613	P	cellular protein localization	14	322	4.1e-05	0.0014
GO:0009409	P	response to cold	14	328	4.9e-05	0.0017
GO:0010038	P	response to metal ion	15	238	2.9e-07	2.1e-05
GO:0070727	P	cellular macromolecule localization	15	341	1.9e-05	0.00081
GO:0045184	P	establishment of protein localization	15	381	6.5e-05	0.0021
GO:0015031	P	protein transport	15	381	6.5e-05	0.0021
GO:0008104	P	protein localization	15	408	0.00013	0.0039
GO:0009651	P	response to salt stress	16	366	1.1e-05	0.00053
GO:0051707	P	response to other organism	16	599	0.0023	0.04
GO:0010035	P	response to inorganic substance	18	279	1.4e-08	2.2e-06
GO:0006970	P	response to osmotic stress	18	408	2.8e-06	0.00016
GO:0009607	P	response to biotic stimulus	18	638	0.00068	0.016
GO:0009266	P	response to temperature stimulus	20	485	2.1e-06	0.00013
GO:0051704	P	multi-organism process	20	776	0.001	0.021
GO:0006979	P	response to oxidative stress	21	332	1.2e-09	2.4e-07
GO:0046907	P	intracellular transport	23	463	1.5e-08	2.2e-06
GO:0009791	P	post-embryonic development	23	705	1.5e-05	0.00068
GO:0051649	P	establishment of localization in cell	24	525	3.3e-08	4e-06
GO:0051641	P	cellular localization	25	569	3.5e-08	4e-06
GO:0006996	P	organelle organization	26	640	8.3e-08	6.5e-06
GO:0033036	P	macromolecule localization	28	462	5.1e-12	2.6e-09
GO:0006412	P	translation	32	1445	0.00051	0.013
GO:0016043	P	cellular component organization	35	1179	7.7e-07	4.9e-05
GO:0009628	P	response to abiotic stimulus	41	1471	4.2e-07	2.8e-05
GO:0042221	P	response to chemical stimulus	48	2085	7.8e-06	0.00042
GO:0006810	P	transport	50	1846	4.9e-08	4.9e-06
GO:0051234	P	establishment of localization	50	1851	5.3e-08	4.9e-06
GO:0051179	P	localization	51	1922	6.6e-08	5.6e-06
GO:0044267	P	cellular protein metabolic process	67	3487	4e-05	0.0014
GO:0006950	P	response to stress	72	2320	6.7e-14	6.8e-11
GO:0019538	P	protein metabolic process	77	4009	9.6e-06	0.00049
GO:0050896	P	response to stimulus	93	4057	2.1e-10	5.3e-08
GO:0009987	P	cellular process	166	11684	0.0014	0.026
GO:0016417	F	S-acyltransferase activity	5	14	2e-06	6.6e-05
GO:0016862	F	intramolecular oxidoreductase activity, interconverting keto- and enol-groups	5	22	1.3e-05	0.00029
GO:0003756	F	protein disulfide isomerase activity	5	22	1.3e-05	0.00029
GO:0016864	F	intramolecular oxidoreductase activity, transposing S-S bonds	5	22	1.3e-05	0.00029
GO:0016860	F	intramolecular oxidoreductase activity	5	60	0.00092	0.015
GO:0004197	F	cysteine-type endopeptidase activity	6	45	2.6e-05	0.00047
GO:0020037	F	heme binding	10	97	4.7e-07	2e-05
GO:0046906	F	tetrapyrrole binding	10	136	8e-06	0.00024
GO:0008135	F	translation factor activity, nucleic acid binding	10	181	8e-05	0.0014
GO:0004175	F	endopeptidase activity	10	257	0.0011	0.018
GO:0005507	F	copper ion binding	12	113	2.5e-08	2.3e-06
GO:0016684	F	oxidoreductase activity, acting on peroxide as acceptor	12	127	8.2e-08	4.2e-06
GO:0004601	F	peroxidase activity	12	127	8.2e-08	4.2e-06
GO:0005506	F	iron ion binding	12	161	8.8e-07	3.2e-05
GO:0005509	F	calcium ion binding	14	215	5.1e-07	2e-05
GO:0016209	F	antioxidant activity	15	150	9.6e-10	1.2e-07
GO:0009055	F	electron carrier activity	21	294	1.5e-10	5.4e-08
GO:0003735	F	structural constituent of ribosome	23	494	4.6e-08	3.3e-06
GO:0005198	F	structural molecule activity	30	659	6.7e-10	1.2e-07
GO:0016491	F	oxidoreductase activity	31	1463	0.0012	0.019
GO:0046872	F	metal ion binding	45	1997	2.5e-05	0.00047
GO:0043169	F	cation binding	47	2087	1.7e-05	0.00034
GO:0043167	F	ion binding	47	2087	1.7e-05	0.00034
GO:0005488	F	binding	173	11258	1.3e-05	0.00029

## Sheet: (B) CS Progeny
Table S6-C. GO Enrichment in CS progeny group
GO term	Ontology	Description	Number in input list	Number in BG/Ref	p-value	FDR
GO:0010876	P	lipid localization	5	24	1.9e-05	0.0011
GO:0034728	P	nucleosome organization	5	56	0.00071	0.021
GO:0006334	P	nucleosome assembly	5	56	0.00071	0.021
GO:0034220	P	ion transmembrane transport	5	59	0.00089	0.024
GO:0031497	P	chromatin assembly	5	60	0.00096	0.025
GO:0065004	P	protein-DNA complex assembly	5	60	0.00096	0.025
GO:0006323	P	DNA packaging	5	64	0.0013	0.031
GO:0000097	P	sulfur amino acid biosynthetic process	6	49	4.2e-05	0.002
GO:0000096	P	sulfur amino acid metabolic process	6	84	0.00064	0.02
GO:0019320	P	hexose catabolic process	6	84	0.00064	0.02
GO:0006007	P	glucose catabolic process	6	83	0.00061	0.02
GO:0046365	P	monosaccharide catabolic process	6	84	0.00064	0.02
GO:0006006	P	glucose metabolic process	6	86	0.00072	0.021
GO:0046164	P	alcohol catabolic process	6	89	0.00086	0.024
GO:0051169	P	nuclear transport	7	71	3.5e-05	0.0018
GO:0006913	P	nucleocytoplasmic transport	7	71	3.5e-05	0.0018
GO:0042742	P	defense response to bacterium	9	177	0.00035	0.013
GO:0034622	P	cellular macromolecular complex assembly	9	200	0.0008	0.023
GO:0065003	P	macromolecular complex assembly	10	210	0.00027	0.011
GO:0034621	P	cellular macromolecular complex subunit organization	10	224	0.00044	0.016
GO:0022607	P	cellular component assembly	10	265	0.0015	0.036
GO:0000302	P	response to reactive oxygen species	11	85	1.6e-08	2.2e-06
GO:0043933	P	macromolecular complex subunit organization	12	235	3.6e-05	0.0018
GO:0006457	P	protein folding	12	275	0.00015	0.0068
GO:0009408	P	response to heat	13	161	1.4e-07	1.7e-05
GO:0046686	P	response to cadmium ion	13	178	4.2e-07	4.2e-05
GO:0009617	P	response to bacterium	13	247	1.3e-05	0.00075
GO:0009651	P	response to salt stress	16	366	1.2e-05	0.00075
GO:0051641	P	cellular localization	16	569	0.0015	0.036
GO:0009409	P	response to cold	17	328	7.4e-07	6.3e-05
GO:0010038	P	response to metal ion	18	238	1.5e-09	2.3e-07
GO:0006970	P	response to osmotic stress	18	408	3.1e-06	0.00023
GO:0006996	P	organelle organization	19	640	0.0003	0.011
GO:0033036	P	macromolecule localization	20	462	1.2e-06	9.3e-05
GO:0006952	P	defense response	20	766	0.00099	0.025
GO:0051707	P	response to other organism	22	599	4.6e-06	0.00032
GO:0044085	P	cellular component biogenesis	23	571	6.2e-07	5.7e-05
GO:0010035	P	response to inorganic substance	25	279	2.9e-14	1.2e-11
GO:0006979	P	response to oxidative stress	25	332	1.1e-12	3.2e-10
GO:0009607	P	response to biotic stimulus	25	638	3.3e-07	3.6e-05
GO:0051704	P	multi-organism process	25	776	9.4e-06	0.00062
GO:0009266	P	response to temperature stimulus	28	485	1.9e-11	4.4e-09
GO:0016043	P	cellular component organization	28	1179	0.00046	0.016
GO:0006810	P	transport	40	1846	0.0002	0.0085
GO:0051234	P	establishment of localization	40	1851	0.00021	0.0087
GO:0051179	P	localization	41	1922	0.00022	0.0091
GO:0009628	P	response to abiotic stimulus	48	1471	4.3e-10	8.5e-08
GO:0042221	P	response to chemical stimulus	59	2085	7.6e-10	1.3e-07
GO:0006950	P	response to stress	83	2320	2.9e-19	3.5e-16
GO:0050896	P	response to stimulus	110	4057	7.7e-17	4.5e-14
GO:0004197	F	cysteine-type endopeptidase activity	5	45	0.00028	0.0066
GO:0016860	F	intramolecular oxidoreductase activity	6	60	0.00012	0.0032
GO:0016667	F	oxidoreductase activity, acting on sulfur group of donors	6	109	0.0023	0.047
GO:0005507	F	copper ion binding	7	113	0.00052	0.011
GO:0020037	F	heme binding	11	97	5.7e-08	5.3e-06
GO:0046906	F	tetrapyrrole binding	11	136	1.3e-06	5.4e-05
GO:0016684	F	oxidoreductase activity, acting on peroxide as acceptor	12	127	9e-08	5.6e-06
GO:0004601	F	peroxidase activity	12	127	9e-08	5.6e-06
GO:0005506	F	iron ion binding	13	161	1.4e-07	7.7e-06
GO:0016209	F	antioxidant activity	16	150	1.3e-10	4.7e-08
GO:0005509	F	calcium ion binding	16	215	1.5e-08	2.9e-06
GO:0009055	F	electron carrier activity	18	294	3.4e-08	4.2e-06
GO:0003735	F	structural constituent of ribosome	20	494	3.1e-06	0.00012
GO:0005198	F	structural molecule activity	25	659	5.9e-07	2.7e-05
GO:0016491	F	oxidoreductase activity	37	1463	1.6e-05	0.00054
GO:0046872	F	metal ion binding	43	1997	0.00013	0.0032
GO:0043169	F	cation binding	45	2087	8.6e-05	0.0025
GO:0043167	F	ion binding	45	2087	8.6e-05	0.0025

## Sheet: (C) CR Parent
Table S6-B. GO Enrichment in CR parent group
GO term	Ontology	Description	Number in input list	Number in BG/Ref	p-value	FDR
GO:0048469	P	cell maturation	5	45	0.00016	0.0047
GO:0048765	P	root hair cell differentiation	5	45	0.00016	0.0047
GO:0048764	P	trichoblast maturation	5	45	0.00016	0.0047
GO:0000097	P	sulfur amino acid biosynthetic process	5	49	0.00023	0.0064
GO:0010054	P	trichoblast differentiation	5	52	0.00029	0.0081
GO:0009069	P	serine family amino acid metabolic process	5	54	0.00035	0.0093
GO:0021700	P	developmental maturation	5	56	0.0004	0.01
GO:0010053	P	root epidermal cell differentiation	5	60	0.00054	0.013
GO:0048588	P	developmental cell growth	5	84	0.0022	0.044
GO:0000096	P	sulfur amino acid metabolic process	5	84	0.0022	0.044
GO:0000302	P	response to reactive oxygen species	7	85	4.6e-05	0.0018
GO:0006605	P	protein targeting	7	155	0.0015	0.03
GO:0010876	P	lipid localization	8	24	9.4e-10	1.4e-07
GO:0051169	P	nuclear transport	8	71	1.5e-06	7.9e-05
GO:0006913	P	nucleocytoplasmic transport	8	71	1.5e-06	7.9e-05
GO:0006869	P	lipid transport	8	163	0.0004	0.01
GO:0042742	P	defense response to bacterium	8	177	0.00067	0.015
GO:0009408	P	response to heat	9	161	6.9e-05	0.0024
GO:0048589	P	developmental growth	9	242	0.0012	0.026
GO:0009617	P	response to bacterium	9	247	0.0014	0.029
GO:0016192	P	vesicle-mediated transport	11	272	0.00018	0.0052
GO:0006457	P	protein folding	13	275	1e-05	0.00049
GO:0006886	P	intracellular protein transport	13	311	3.4e-05	0.0014
GO:0034613	P	cellular protein localization	13	322	4.8e-05	0.0018
GO:0070727	P	cellular macromolecule localization	14	341	2.1e-05	0.00089
GO:0045184	P	establishment of protein localization	14	381	6.6e-05	0.0024
GO:0015031	P	protein transport	14	381	6.6e-05	0.0024
GO:0008104	P	protein localization	14	408	0.00013	0.0044
GO:0046686	P	response to cadmium ion	15	178	1.7e-09	2e-07
GO:0009651	P	response to salt stress	15	366	1.1e-05	0.0005
GO:0051707	P	response to other organism	16	599	0.00068	0.015
GO:0010038	P	response to metal ion	17	238	1.5e-09	2e-07
GO:0006979	P	response to oxidative stress	17	332	1.5e-07	1.1e-05
GO:0006996	P	organelle organization	17	640	0.0005	0.012
GO:0009409	P	response to cold	18	328	2.4e-08	2.6e-06
GO:0006970	P	response to osmotic stress	18	408	5.3e-07	3e-05
GO:0009791	P	post-embryonic development	18	705	0.00054	0.013
GO:0051704	P	multi-organism process	19	776	0.00062	0.015
GO:0046907	P	intracellular transport	20	463	1.7e-07	1.1e-05
GO:0009607	P	response to biotic stimulus	20	638	1.8e-05	0.00081
GO:0051649	P	establishment of localization in cell	21	525	2.8e-07	1.7e-05
GO:0010035	P	response to inorganic substance	22	279	9.1e-13	3.3e-10
GO:0051641	P	cellular localization	22	569	2.6e-07	1.6e-05
GO:0033036	P	macromolecule localization	26	462	1.1e-11	2.8e-09
GO:0009266	P	response to temperature stimulus	26	485	2.9e-11	6.2e-09
GO:0016043	P	cellular component organization	27	1179	0.00014	0.0045
GO:0009628	P	response to abiotic stimulus	46	1471	6e-11	1.1e-08
GO:0006810	P	transport	46	1846	5.7e-08	5.5e-06
GO:0051234	P	establishment of localization	46	1851	6.2e-08	5.5e-06
GO:0051179	P	localization	47	1922	6.9e-08	5.7e-06
GO:0042221	P	response to chemical stimulus	49	2085	1.2e-07	8.8e-06
GO:0044267	P	cellular protein metabolic process	54	3487	0.002	0.041
GO:0006950	P	response to stress	70	2320	1.5e-15	1.6e-12
GO:0050896	P	response to stimulus	92	4057	5.3e-13	2.8e-10
GO:0009987	P	cellular process	150	11684	0.001	0.022
GO:0016860	F	intramolecular oxidoreductase activity	6	60	5.9e-05	0.0015
GO:0003743	F	translation initiation factor activity	7	115	0.00027	0.0055
GO:0015078	F	hydrogen ion transmembrane transporter activity	7	139	0.00079	0.012
GO:0015077	F	monovalent inorganic cation transmembrane transporter activity	7	156	0.0015	0.022
GO:0020037	F	heme binding	8	97	1.3e-05	0.00035
GO:0046906	F	tetrapyrrole binding	8	136	0.00012	0.0029
GO:0005507	F	copper ion binding	10	113	6e-07	6.3e-05
GO:0016684	F	oxidoreductase activity, acting on peroxide as acceptor	10	127	1.6e-06	8.5e-05
GO:0004601	F	peroxidase activity	10	127	1.6e-06	8.5e-05
GO:0005506	F	iron ion binding	10	161	1.2e-05	0.00035
GO:0016853	F	isomerase activity	10	265	0.00059	0.01
GO:0008135	F	translation factor activity, nucleic acid binding	11	181	5.2e-06	0.00017
GO:0016209	F	antioxidant activity	13	150	1.5e-08	5e-06
GO:0005509	F	calcium ion binding	13	215	7.7e-07	6.3e-05
GO:0009055	F	electron carrier activity	14	294	4.2e-06	0.00017
GO:0003735	F	structural constituent of ribosome	19	494	1.8e-06	8.5e-05
GO:0005198	F	structural molecule activity	25	659	5.5e-08	8.9e-06
GO:0016491	F	oxidoreductase activity	31	1463	0.00018	0.0038
GO:0046872	F	metal ion binding	37	1997	0.00055	0.01
GO:0043169	F	cation binding	38	2087	0.00063	0.01
GO:0043167	F	ion binding	38	2087	0.00063	0.01
GO:0005488	F	binding	158	11258	4.9e-06	0.00017

## Sheet: (D) CS Parent
Table S6-D. GO Enrichment in CS parent group
GO term	Ontology	Description	Number in input list	Number in BG/Ref	p-value	FDR
GO:0000302	P	response to reactive oxygen species	5	85	0.00072	0.018
GO:0033365	P	protein localization in organelle	6	80	6e-05	0.0018
GO:0017038	P	protein import	6	86	8.7e-05	0.0025
GO:0009408	P	response to heat	6	161	0.0021	0.046
GO:0051169	P	nuclear transport	7	71	2.7e-06	0.00013
GO:0006913	P	nucleocytoplasmic transport	7	71	2.7e-06	0.00013
GO:0006605	P	protein targeting	9	155	6.3e-06	0.00022
GO:0006970	P	response to osmotic stress	10	408	0.0018	0.041
GO:0010035	P	response to inorganic substance	11	279	2e-05	0.00066
GO:0006886	P	intracellular protein transport	13	311	1.9e-06	0.00012
GO:0034613	P	cellular protein localization	13	322	2.8e-06	0.00013
GO:0009409	P	response to cold	13	328	3.4e-06	0.00013
GO:0070727	P	cellular macromolecule localization	13	341	5e-06	0.00019
GO:0051707	P	response to other organism	13	599	0.0012	0.028
GO:0045184	P	establishment of protein localization	14	381	3.3e-06	0.00013
GO:0015031	P	protein transport	14	381	3.3e-06	0.00013
GO:0008104	P	protein localization	14	408	7e-06	0.00024
GO:0006979	P	response to oxidative stress	15	332	1.2e-07	1.3e-05
GO:0009607	P	response to biotic stimulus	15	638	0.00022	0.0061
GO:0006996	P	organelle organization	15	640	0.00023	0.0061
GO:0051704	P	multi-organism process	16	776	0.00056	0.014
GO:0046907	P	intracellular transport	18	463	5.8e-08	1.1e-05
GO:0009266	P	response to temperature stimulus	18	485	1.1e-07	1.3e-05
GO:0051649	P	establishment of localization in cell	19	525	7.3e-08	1.1e-05
GO:0051641	P	cellular localization	19	569	2.4e-07	2.3e-05
GO:0033036	P	macromolecule localization	20	462	1.8e-09	4.6e-07
GO:0016043	P	cellular component organization	20	1179	0.0013	0.031
GO:0009628	P	response to abiotic stimulus	30	1471	2.8e-06	0.00013
GO:0042221	P	response to chemical stimulus	35	2085	2.6e-05	0.00081
GO:0006810	P	transport	36	1846	7.4e-07	5.9e-05
GO:0051234	P	establishment of localization	36	1851	7.9e-07	5.9e-05
GO:0051179	P	localization	36	1922	1.8e-06	0.00012
GO:0044267	P	cellular protein metabolic process	43	3487	0.0023	0.049
GO:0019538	P	protein metabolic process	48	4009	0.0023	0.049
GO:0006950	P	response to stress	56	2320	1e-13	7.8e-11
GO:0050896	P	response to stimulus	71	4057	1.1e-10	4e-08
GO:0016417	F	S-acyltransferase activity	5	14	3e-07	1.8e-05
GO:0004197	F	cysteine-type endopeptidase activity	5	45	4.4e-05	0.0018
GO:0003743	F	translation initiation factor activity	5	115	0.0026	0.043
GO:0016860	F	intramolecular oxidoreductase activity	6	60	1.3e-05	0.0006
GO:0020037	F	heme binding	6	97	0.00016	0.005
GO:0046906	F	tetrapyrrole binding	6	136	0.0009	0.022
GO:0015078	F	hydrogen ion transmembrane transporter activity	6	139	0.001	0.023
GO:0015077	F	monovalent inorganic cation transmembrane transporter activity	6	156	0.0018	0.033
GO:0005506	F	iron ion binding	7	161	0.00037	0.0098
GO:0005509	F	calcium ion binding	7	215	0.0019	0.033
GO:0008135	F	translation factor activity, nucleic acid binding	8	181	0.00013	0.0043
GO:0005507	F	copper ion binding	11	113	4.2e-09	7.7e-07
GO:0016684	F	oxidoreductase activity, acting on peroxide as acceptor	11	127	1.3e-08	9.5e-07
GO:0004601	F	peroxidase activity	11	127	1.3e-08	9.5e-07
GO:0016209	F	antioxidant activity	12	150	6.5e-09	7.9e-07
GO:0003735	F	structural constituent of ribosome	13	494	0.0002	0.0057
GO:0009055	F	electron carrier activity	16	294	3.8e-09	7.7e-07
GO:0005198	F	structural molecule activity	16	659	9.5e-05	0.0035
GO:0046872	F	metal ion binding	29	1997	0.0013	0.025
GO:0043167	F	ion binding	30	2087	0.0012	0.025
GO:0043169	F	cation binding	30	2087	0.0012	0.025
GO:0005488	F	binding	126	11258	3e-06	0.00016
