# Supplementary material for: A Proteome-Level Investigation Into Plasmodiophora brassicae Resistance in Brassica napus Canola
Source: Front Plant Sci. 2022 Mar 24;13:860393. doi: 10.3389/fpls.2022.860393 (PMC8988049; doi:10.3389/fpls.2022.860393)
Supplement: Supplementary file 8 [file Table_7.XLSX]

## Sheet: (A) Control vs Inoculated
Table S7-A. Differentially accumulated proteins (DAP) at all three time points (7, 14, and 21 DPI) between control and inoculated lines across parent and progeny, these proteins are orthologous to phytohormones. PG = progeny; PR = parent, IR = Inoculated resistant line, CR = control resistant line, IS = inoculated susceptible line, and CS = control susceptible line.
Salicylic Acid
Protein ID	Average Log2 Fold Change (PG7IR_PG7CR)	qvalue (PG7IR_PG7CR)	Average Log2 Fold Change (pg14IR_pg14CR)	qvalue (pg14IR_pg14CR)	Average Log2 Fold Change(PG21IR_PG21CR)	qvalue(PG21IR_PG21CR)	Average Log2 Fold Change (PG7IS_PG7CS)	qvalue (PG7IS_PG7CS)	Average Log2 Fold Change (PG14IS_PG14CS)	qvalue (PG14IS_PG14CS)	Average Log2 Fold Change (PG21IS_PG21CS)	qvalue (PG21IS_PG21CS)	Average Log2 Fold Change (PR7IR_PR7CR)	qvalue (PR7IR_PR7CR)	Average Log2 Fold Change (PR14IR_PR14CR)	qvalue (PR14IR_PR14CR)	Average Log2 Fold Change (PR21IR_PR21CR)	qvalue(PR21IR_PR21CR)	Average Log2 Fold Change (PR7IS_PR7CS)	qvalue(PR7IS_PR7CS)	Average Log2 Fold Change (PR14IS_PR14CS)	qvalue (PR14IS_PR14CS)	average log2(PR21IS_PR21CS)	qvalue(PR21IS_PR21CS)	Annotation
BnaA01T0310200WE	-0.125841	0.139682	0.0820196	0.202673	0.324984	0.107733	-0.138101	0.182626	-0.295408	0.110711	-0.640284	0.0192157	0.162643	0.394322	-2.89076	0.296619	1.08348	0.0284829	-0.158726	0.0530163	1.24598	0.00969578	0.0313321	0.439948	sp|Q5ICL9|NPR4_ARATH Regulatory protein NPR4 OS=Arabidopsis thaliana OX=3702 GN=NPR4 PE=1 SV=1
BnaA02T0079400WE	0.7945	0.115379	-1.34335	0.12395	0.779865	0.220941	-0.180477	0.109785	-0.323325	0.267579	0.925394	0.130618	0.670968	0.0400779	-4.65448	0.297542	0.826035	0.0832524	-0.879561	0.0699029	-1.05403	0.0357317	0.175356	0.31956	sp|Q9ZQI7|ALD1_ARATH Aminotransferase ALD1, chloroplastic OS=Arabidopsis thaliana OX=3702 GN=ALD1 PE=1 SV=2
BnaA03T0555800WE	1.36926	0.0412108	0.384326	0.0977413	-0.185544	0.222046	-0.268729	0.120955	0.145776	0.265901	0.1396	0.207711	-0.119948	0.18115	0.323238	0.13452	-0.216119	0.347185	-0.152157	0.323997	-0.156059	0.312447	-1.11171	0.316033	sp|P93002|NPR1_ARATH Regulatory protein NPR1 OS=Arabidopsis thaliana OX=3702 GN=NPR1 PE=1 SV=1
BnaA09T0109100WE	-0.17142	0.0907398	0.644548	0.0778765	-0.568177	0.296988	0.308606	0.270378	0.73274	0.139126	0.961638	0.0105099	0.554982	0.102295	-3.37894	0.274525	1.01493	0.210131	0.231336	0.378871	0.350776	0.0491854	1.10117	0.103522	sp|Q9C9T2|SARD1_ARATH Protein SAR DEFICIENT 1 OS=Arabidopsis thaliana OX=3702 GN=SARD1 PE=1 SV=1
BnaA10T0130500WE		0.282241	0.179469	0.162548	-0.231602	0.331588	0.142951	0.158458	0.658231	0.0329455	-0.503928	0.146531	0.601059	0.0422771	-2.91729	0.273894	0.746858	0.105827	-0.0279191	0.350099	0.011815	0.438241	0.100334	0.36341	sp|Q9C9T2|SARD1_ARATH Protein SAR DEFICIENT 1 OS=Arabidopsis thaliana OX=3702 GN=SARD1 PE=1 SV=1
BnaC07T0044900WE	0.682423	0.0332087	0.60501	0.0471115	0.463351	0.20995	-0.275554	0.248842	-0.326517	0.0502137	-0.529756	0.0285294	-1.00931	0.0047686	-1.6274	0.2279	0.819768	0.0694607	-0.525722	0.12707	0.523728	0.183954	-1.18593	0.0838213	sp|P93002|NPR1_ARATH Regulatory protein NPR1 OS=Arabidopsis thaliana OX=3702 GN=NPR1 PE=1 SV=1
Bnascaffold286T0028200WE	1.17921	0.0414334	0.495293	0.0800071	0.547768	0.0769024	-0.441451	0.167684	0.00571786	0.376418	-0.634497	0.0314705	-0.863774	0.0113433	-1.74413	0.204202	0.436893	0.0849175	-0.386589	0.118019	0.137632	0.223779	-0.792104	0.220112	sp|P93002|NPR1_ARATH Regulatory protein NPR1 OS=Arabidopsis thaliana OX=3702 GN=NPR1 PE=1 SV=1
Ethylene and Jasmonic Acid
Protein ID	Average Log2 Fold Change (PG7IR_PG7CR)	qvalue (PG7IR_PG7CR)	Average Log2 Fold Change (pg14IR_pg14CR)	qvalue (pg14IR_pg14CR)	Average Log2 Fold Change(PG21IR_PG21CR)	qvalue(PG21IR_PG21CR)	Average Log2 Fold Change (PG7IS_PG7CS)	qvalue (PG7IS_PG7CS)	Average Log2 Fold Change (PG14IS_PG14CS)	qvalue (PG14IS_PG14CS)	Average Log2 Fold Change (PG21IS_PG21CS)	qvalue (PG21IS_PG21CS)	Average Log2 Fold Change (PR7IR_PR7CR)	qvalue (PR7IR_PR7CR)	Average Log2 Fold Change (PR14IR_PR14CR)	qvalue (PR14IR_PR14CR)	Average Log2 Fold Change (PR21IR_PR21CR)	qvalue(PR21IR_PR21CR)	Average Log2 Fold Change (PR7IS_PR7CS)	qvalue(PR7IS_PR7CS)	Average Log2 Fold Change (PR14IS_PR14CS)	qvalue (PR14IS_PR14CS)	average log2(PR21IS_PR21CS)	qvalue(PR21IS_PR21CS)	Annotation
BnaA03T0182000WE	0.538407	0.141559	1.03228	0.0496688	0.515279	0.0674298	-0.491508	0.0813028	0.168347	0.410925	-0.703083	0.153402	-0.925476	0.0317441	-0.232662	0.317459	-0.227183	0.299623	-0.492661	0.192143	-0.617169	0.090315	0.378448	0.123251	serine/threonine protein kinase, putative (EC:2.7.10.2); K04422 mitogen-activated protein kinase kinase kinase 13 [EC:2.7.11.25] (A)
BnaA03T0361400WE	0.576376	0.125559	-0.952678	0.0880614	0.268352	0.114333	-0.403647	0.0100604	-0.496169	0.0758061	-0.0727446	0.4318	-0.126507	0.229278	-3.45542	0.250705	1.90208	0.0672698	-1.02298	0.0902095	0.00536423	0.333439	-1.75009	0.168068	sp|Q9LUT2|METK4_ARATH S-adenosylmethionine synthase 4 OS=Arabidopsis thaliana OX=3702 GN=METK4 PE=1 SV=1
BnaA06T0336500WE	2.38189	0.044493	3.92805	0.000703555	1.48234	0.0250158	0.783049	0.00570365	0.20489	0.387606	0.6742	0.260032	-1.09588	0.0735198	-1.45304	0.103614	0.211117	0.377619	0.412948	0.286953	-0.733093	0.227855	0.686399	0.343269	sp|Q05609|CTR1_ARATH Serine/threonine-protein kinase CTR1 OS=Arabidopsis thaliana OX=3702 GN=CTR1 PE=1 SV=1
BnaA08T0253000WE	0.017929	0.323521	0.425762	0.125145	-1.63763	0.0836628	-0.513352	0.0431384	-0.154829	0.314394	0.362322	0.228148	2.31409	0.00568369	-3.8884	0.287996	0.964858	0.133201	-0.765954	0.02748	0.190484	0.183467	-0.840288	0.246639	sp|Q9LS02|AOC2_ARATH Allene oxide cyclase 2, chloroplastic OS=Arabidopsis thaliana OX=3702 GN=AOC2 PE=1 SV=1
BnaA09T0013600WE	-0.21403	0.204557	-0.257147	0.142496	0.268339	0.107004	-0.0781433	0.326121	0.177202	0.180654	0.659031	0.0403478	0.10546	0.152279	-2.37556	0.223348	1.414	0.0274668	0.157135	0.251808	0.410913	0.0905869	-0.50187	0.272415	sp|P17562|METK2_ARATH S-adenosylmethionine synthase 2 OS=Arabidopsis thaliana OX=3702 GN=SAM2 PE=1 SV=1
BnaA10T0292900WE	-0.0899215	0.236624	0.239987	0.23861	0.263004	0.237272	0.300604	0.0111623	-0.06227	0.223478	0.0839832	0.258137	0.0362739	0.26678	-2.85113	0.272447	1.16778	0.0492129	-0.568073	0.0419419	-0.329422	0.161755	0.0287582	0.414444	wall-associated receptor kinase-like 20; K04733 interleukin-1 receptor-associated kinase 4 [EC:2.7.11.1] (A)
BnaC01T0013800WE	-0.0575587	0.30007	-0.326929	0.2744	-0.39165	0.273568	-0.749023	0.0605983	0.26162	0.0859584	-0.174734	0.262252	-0.761489	0.037647	-2.40415	0.277454	1.6373	0.0310807	-0.147935	0.259878	0.819562	0.0197143	0.647284	0.058057	CPK5-2.1, CPK5.1; calcium-dependent protein kinase 5 (EC:2.7.11.1); K13412 calcium-dependent protein kinase [EC:2.7.11.1] (A)
BnaC03T0132700WE	1.09791	0.0217427	0.984575	0.0421737	-0.434865	0.339777	0.219323	0.374307	-0.00859956	0.392161	0.258924	0.34616	-1.01136	0.0632637	0.342044	0.227575	-0.833739	0.0204221	-1.42368	0.0580963	-0.241673	0.234572	0.258096	0.384778	serine/threonine protein kinase, putative (EC:2.7.10.2); K04422 mitogen-activated protein kinase kinase kinase 13 [EC:2.7.11.25] (A)
BnaC03T0264500WE	-0.0796649	0.249151	0.830806	0.102371	2.0731	0.067434	-1.15558	0.286896	0.817933	0.0872607	-1.03105	0.415421	-1.35342	0.0870932	0.653517	0.268623	0.0651435	0.18853	-0.776934	0.033989	1.49184	0.0622798	1.18767	0.419792	sp|P17562|METK2_ARATH S-adenosylmethionine synthase 2 OS=Arabidopsis thaliana OX=3702 GN=SAM2 PE=1 SV=1
BnaC04T0098000WE	-0.643372	0.0524437	-0.0938017	0.288872	0.596053	0.0418911	-0.700614	0.0344516	0.132114	0.252984	0.739442	0.0262873	-0.145662	0.271665	-1.70571	0.210729	0.927353	0.0479816	0.089902	0.337144	-0.450771	0.0979026	-0.890146	0.180935	sp|Q9SJL8|METK3_ARATH S-adenosylmethionine synthase 3 OS=Arabidopsis thaliana OX=3702 GN=METK3 PE=1 SV=1
BnaC04T0522800WE	-0.138183	0.261541	0.672718	0.0567128	-0.789151	0.157122	0.597426	0.0321315	-0.119172	0.428651	0.358674	0.317327	-0.703011	0.0520231	-2.30699	0.273888	1.09997	0.136868	-0.706895	0.0138095	-0.0646228	0.281705	0.126744	0.125359	serine/threonine protein kinase, putative (EC:2.7.10.2); K04422 mitogen-activated protein kinase kinase kinase 13 [EC:2.7.11.25] (A)
BnaC08T0419100WE	0.2584	0.272376	0.73488	0.0571502	0.027988	0.384308	-0.556049	0.120209	0.500713	0.0257352	-0.156694	0.302939	-0.342395	0.18694	-0.483095	0.0107649	-0.988462	0.0537574	-0.333254	0.0490669	-0.611771	0.176458	0.257976	0.322302	mitogen-activated protein kinase 8-like; K04371 mitogen-activated protein kinase 1/3 [EC:2.7.11.24] (A)
Auxin
Protein ID	Average Log2 Fold Change (PG7IR_PG7CR)	qvalue (PG7IR_PG7CR)	Average Log2 Fold Change (pg14IR_pg14CR)	qvalue (pg14IR_pg14CR)	Average Log2 Fold Change(PG21IR_PG21CR)	qvalue(PG21IR_PG21CR)	Average Log2 Fold Change (PG7IS_PG7CS)	qvalue (PG7IS_PG7CS)	Average Log2 Fold Change (PG14IS_PG14CS)	qvalue (PG14IS_PG14CS)	Average Log2 Fold Change (PG21IS_PG21CS)	qvalue (PG21IS_PG21CS)	Average Log2 Fold Change (PR7IR_PR7CR)	qvalue (PR7IR_PR7CR)	Average Log2 Fold Change (PR14IR_PR14CR)	qvalue (PR14IR_PR14CR)	Average Log2 Fold Change (PR21IR_PR21CR)	qvalue(PR21IR_PR21CR)	Average Log2 Fold Change (PR7IS_PR7CS)	qvalue(PR7IS_PR7CS)	Average Log2 Fold Change (PR14IS_PR14CS)	qvalue (PR14IS_PR14CS)	average log2(PR21IS_PR21CS)	qvalue(PR21IS_PR21CS)	Annotation
BnaA10T0208100WE	0.64819	0.0549659	0.253311	0.234567	0.741143	0.0303776	-0.0315106	0.380214	0.0716877	0.336255	-0.398169	0.111308	-1.02184	0.0432754	-3.05444	0.265244	-0.00352281	0.124425	-0.180549	0.116835	0.153711	0.280714	1.00356	0.136193	Putative auxin efflux carrier component 5 OS=Arabidopsis thaliana GN=PIN5 PE=3 SV=1
BnaA05T0409700WE	0.964865		0.489082	0.0140763	0.376266	0.104864	0.614958	0.0452563	-0.311107	0.27073	0.697319	0.201294	-0.256745	0.349298	-3.1837	0.176434	-0.0238008	0.277747	-0.131804	0.412255	0.0808547	0.382808	0.133371	0.393064	Auxin-induced in root cultures protein 12 OS=Arabidopsis thaliana GN=AIR12 PE=1 SV=3
BnaC03T0302500WE	-0.297082	0.273433	1.40151	0.0183496	-0.598017	0.0327093	-0.118567	0.203154	0.5757	0.132382	0.667274	0.0427452	-0.271437	0.114257	-3.76463	0.293505	1.86747	0.1712	1.11118	0.0270963	0.390689	0.0714969	-0.411473	0.395072	Auxin-induced in root cultures protein 12 OS=Arabidopsis thaliana GN=AIR12 PE=1 SV=3
Cytokinin
Protein ID	Average Log2 Fold Change (PG7IR_PG7CR)	qvalue (PG7IR_PG7CR)	Average Log2 Fold Change (pg14IR_pg14CR)	qvalue (pg14IR_pg14CR)	Average Log2 Fold Change(PG21IR_PG21CR)	qvalue(PG21IR_PG21CR)	Average Log2 Fold Change (PG7IS_PG7CS)	qvalue (PG7IS_PG7CS)	Average Log2 Fold Change (PG14IS_PG14CS)	qvalue (PG14IS_PG14CS)	Average Log2 Fold Change (PG21IS_PG21CS)	qvalue (PG21IS_PG21CS)	Average Log2 Fold Change (PR7IR_PR7CR)	qvalue (PR7IR_PR7CR)	Average Log2 Fold Change (PR14IR_PR14CR)	qvalue (PR14IR_PR14CR)	Average Log2 Fold Change (PR21IR_PR21CR)	qvalue(PR21IR_PR21CR)	Average Log2 Fold Change (PR7IS_PR7CS)	qvalue(PR7IS_PR7CS)	Average Log2 Fold Change (PR14IS_PR14CS)	qvalue (PR14IS_PR14CS)	average log2(PR21IS_PR21CS)	qvalue(PR21IS_PR21CS)	Annotation
BnaC07T0399800WE	0.956875	0.0438844	0.0403184	0.2311	0.357685	0.149876	0.23345	0.411644	-0.0121914	0.428185	-1.09666	0.0428857	-0.89483	0.00181536	-0.0665108	0.272676	0.377031	0.327358	-0.31421	0.0210329	-0.468681	0.22384	0.160551	0.31822	Histidine kinase-, DNA gyrase B-, and HSP90-like ATPase
BnaA06T0322500WE	0.914408	0.0166808	1.25742	0.0607609	0.221431	0.325013	-2.04492	0.0919205	0.65665	0.0418664	-0.0929988	0.266663	-1.24601	0.0336399	-1.9151	0.182687	0.778783	0.148682	-0.502731	0.203132	-0.150997	0.236763	-0.387152	0.155949	Histidine kinase-, DNA gyrase B-, and HSP90-like ATPase
BnaA01T0059700WE	0.838713	0.000839073	1.15997	0.0694052	0.178642	0.327859	-1.45538	0.0535719	0.202344	0.0793123	0.172963	0.0374296	-1.61878	0.022809	-3.10318	0.231517	1.50356	0.0184901	0.0258423	0.420319	0.345073	0.135243	-0.555393	0.164896	Histidine kinase-, DNA gyrase B-, and HSP90-like ATPase

## Sheet: (B) Resistant vs Susceptible
Table S7-B Differentially accumulated proteins (DAP) between inoculated- CR/CS progeny and CR/CS parent, these proteins are orthologous to phytohormones. PG = progeny; PR = parent, IR = Inoculated resistant line and IS = inoculated susceptible line
Salicylic
	Protein ID	Average Log2 Fold Change (PG7IR_PG7IS)	qvalue (PG7IR_PG7IS)	Average Log2ratio(PG14IR_PG14IS)	qvalue (pg14)	Average Log2 Fold Change (PG21IR_PG21IS)	qvalue(PG21IR_PG21IS)	Average Log2 Fold Change (PR7IR_PR7IS)	qvalue (PR7IR_PR7IS)	Average Log2 Fold Change (PR14IR_PR14IS)	qvalue (PR14IR_PR14IS)	Average Log2 Fold change (PR21IR_PR21IS)	qvalue(PR21IR_PR21IS)	Annotation
	BnaC07T0044900WE	0.545763	0.0692537	1.07812	0.0120609	1.44023	0.061169	0.0621793	0.277738	-0.518206	0.152312	1.2893	0.0347103	sp|P93002|NPR1_ARATH Regulatory protein NPR1 OS=Arabidopsis thaliana OX=3702 GN=NPR1 PE=1 SV=1
	Bnascaffold286T0028200WE	0.349869	0.0662186	0.615663	0.0498731	1.0324	0.00997762	-0.127316	0.294742	-0.335017	0.14734	-0.0491314	0.168597	sp|P93002|NPR1_ARATH Regulatory protein NPR1 OS=Arabidopsis thaliana OX=3702 GN=NPR1 PE=1 SV=1
Auxin
	Protein ID	Average Log2 Fold Change (PG7IR_PG7IS)	qvalue (PG7IR_PG7IS)	Average Log2ratio(PG14IR_PG14IS)	qvalue (pg14)	Average Log2 Fold Change (PG21IR_PG21IS)	qvalue(PG21IR_PG21IS)	Average Log2 Fold Change (PR7IR_PR7IS)	qvalue (PR7IR_PR7IS)	Average Log2 Fold Change (PR14IR_PR14IS)	qvalue (PR14IR_PR14IS)	Average Log2 Fold change (PR21IR_PR21IS)	qvalue(PR21IR_PR21IS)	Annotation
	BnaA05T0409700WE	0.372561	0.256241	-0.484429	0.118625	-0.852148	0.165766	0.24762	0.0485967	-1.54243	0.0408194	-0.976745	0.196343	Auxin-induced in root cultures protein 12 OS=Arabidopsis thaliana GN=AIR12 PE=1 SV=3
	BnaC03T0302500WE	1.42019	0.0133119	0.490464	0.261183	-1.21053	0.0040269	0.0375813	0.247045	-0.358552	0.24138	1.18946	0.226489	Auxin-induced in root cultures protein 12 OS=Arabidopsis thaliana GN=AIR12 PE=1 SV=3
Cytokinin
	Protein ID	Average Log2 Fold Change (PG7IR_PG7IS)	qvalue (PG7IR_PG7IS)	Average Log2ratio(PG14IR_PG14IS)	qvalue (pg14)	Average Log2 Fold Change (PG21IR_PG21IS)	qvalue(PG21IR_PG21IS)	Average Log2 Fold Change (PR7IR_PR7IS)	qvalue (PR7IR_PR7IS)	Average Log2 Fold Change (PR14IR_PR14IS)	qvalue (PR14IR_PR14IS)	Average Log2 Fold change (PR21IR_PR21IS)	qvalue(PR21IR_PR21IS)	Annotation
	BnaC07T0399800WE	0.495795	0.0171712	-0.100849	0.350892	0.591618	0.0681945	-0.0848254	0.173383	-0.284226	0.0262427	0.0784023	0.426752	Histidine kinase-, DNA gyrase B-, and HSP90-like ATPase
	BnaA01T0059700WE	0.745368	0.0918546	1.18724	0.0652226	0.520382	0.151471	-0.89925	0.00526052	-0.747547	0.0045214	1.12117	0.0342146	Histidine kinase-, DNA gyrase B-, and HSP90-like ATPase
Jasmonic
	Protein ID	Average Log2 Fold Change (PG7IR_PG7IS)	qvalue (PG7IR_PG7IS)	Average Log2ratio(PG14IR_PG14IS)	qvalue (pg14)	Average Log2 Fold Change (PG21IR_PG21IS)	qvalue(PG21IR_PG21IS)	Average Log2 Fold Change (PR7IR_PR7IS)	qvalue (PR7IR_PR7IS)	Average Log2 Fold Change (PR14IR_PR14IS)	qvalue (PR14IR_PR14IS)	Average Log2 Fold change (PR21IR_PR21IS)	qvalue(PR21IR_PR21IS)	Annotation
	BnaA08T0253000WE	-2.03729	0.00608941	-0.230046	0.103556	-1.66239	0.0200898	1.04275	0.0193702	0.103364	0.356069	0.478449	0.287576	Allene oxide cyclase
Ethylene
	Protein ID	Average Log2 Fold Change (PG7IR_PG7IS)	qvalue (PG7IR_PG7IS)	Average Log2ratio(PG14IR_PG14IS)	qvalue (pg14)	Average Log2 Fold Change (PG21IR_PG21IS)	qvalue(PG21IR_PG21IS)	Average Log2 Fold Change (PR7IR_PR7IS)	qvalue (PR7IR_PR7IS)	Average Log2 Fold Change (PR14IR_PR14IS)	qvalue (PR14IR_PR14IS)	Average Log2 Fold change (PR21IR_PR21IS)	qvalue(PR21IR_PR21IS)	Annotation
	BnaA09T0013600WE	-0.132272	0.194512	-0.243643	0.167879	-0.423301	0.0903215	-0.183947	0.222354	-0.737605	0.0136525	0.738865	0.123828	S-adenosylmethionine synthetase, N-terminal domain
