# Supplementary material for: A Proteome-Level Investigation Into Plasmodiophora brassicae Resistance in Brassica napus Canola
Source: Front Plant Sci. 2022 Mar 24;13:860393. doi: 10.3389/fpls.2022.860393 (PMC8988049; doi:10.3389/fpls.2022.860393)
Supplement: Supplementary file 9 [file Table_8.XLSX]

## Sheet: (A) Control vs Inoculated
Table S8-A Differentially accumulated proteins (DAP) at all three time points (7,14, and 21 DPI) between control and inoculated lines, these proteins are orthologous to calcium signaling related proteins. PG = progeny; PR = parent, IR = Inoculated resistant line, CR = control resistant line, IS = inoculated susceptible line, and CS = control susceptible line.
Protein ID	Average Log2 Fold Change (PG7IR_PG7CR)	qvalue (PG7IR_PG7CR)	Average Log2 Fold Change (pg14IR_pg14CR)	qvalue (pg14IR_pg14CR)	Average Log2 Fold Change (PG21IR_PG21CR)	qvalue(PG21IR_PG21CR)	Average Log2 Fold Change (PG7IS_PG7CS)	qvalue (PG7IS_PG7CS)	Average Log2 Fold Change (PG14IS_PG14CS)	qvalue (PG14IS_PG14CS)	Average Log2 Fold Change (PG21IS_PG21CS)	qvalue (PG21IS_PG21CS)	Average Log2 Fold Change (PR7IR_PR7CR)	qvalue (PR7IR_PR7CR)	Average Log2 Fold Change (PR14IR_PR14CR)	qvalue (PR14IR_PR14CR)	Average Log2 Fold Change (PR21IR_PR21CR)	qvalue(PR21IR_PR21CR)	Average Log2 Fold Change (PR7IS_PR7CS)	qvalue(PR7IS_PR7CS)	Average Log2 Fold Change (PR14IS_PR14CS)	pvalue (PR14IS_PR14CS)	qvalue (PR14IS_PR14CS)	Average Log2 Fold Change (PR21IS_PR21CS)	qvalue(PR21IS_PR21CS)	Annotation	Pfam - annotation
BnaA10T0130500WE	0.136896	0.282241	0.179469	0.162548	-0.231602	0.331588	0.142951	0.158458	0.658231	0.0329455	-0.503928	0.146531	0.601059	0.0422771	-2.91729	0.273894	0.746858	0.105827	-0.0279191	0.350099	0.011815	0.976425	0.438241	0.100334	0.36341	Calmodulin-binding protein 60 B OS=Arabidopsis thaliana GN=CBP60B PE=2 SV=1	Calmodulin binding protein-like
BnaA09T0109100WE	-0.17142	0.0907398	0.644548	0.0778765	-0.568177	0.296988	0.308606	0.270378	0.73274	0.139126	0.961638	0.0105099	0.554982	0.102295	-3.37894	0.274525	1.01493	0.210131	0.231336	0.378871	0.350776	0.0218225	0.0491854	1.10117	0.103522	Calmodulin-binding protein 60 C OS=Arabidopsis thaliana GN=CBP60C PE=2 SV=1	Calmodulin binding protein-like
BnaA09T0170100WE	-0.136085	0.355587	-0.213677	0.175649	-0.10646	0.30001	0.39928	0.0612342	0.120349	0.378465	0.862908	0.0709875	0.698528	0.0986526	-1.9275	0.233364	1.41024	0.0633668	-0.70017	0.0336531	0.0954536	0.76195	0.373909	-0.736466	0.225704	calreticulin-1-like; K08057 calreticulin (A)	Calreticulin family
BnaC03T0487100WE	0.541096	0.161127	0.296127	0.375588	0.294925	0.0311418	0.27484	0.0575876	-0.0393535	0.267609	0.208441	0.219232	0.574767	0.0879002	-3.5807	0.273881	1.31403	0.0602429	-1.18194	0.00971589	0.928544	0.0412395	0.0693356	0.38812	0.321192	calnexin homolog 1-like; K08054 calnexin (A)	Calreticulin family
BnaC09T0077400WE	-0.229783	0.23229	-0.190331	0.155901	-0.153103	0.179791	-0.015329	0.195311	0.368083	0.0561749	0.147219	0.22412	-0.14108	0.329838	-3.10551	0.287844	1.37598	0.0431666	-0.544482	0.0439387	0.360994	0.0747349	0.0963311	-0.32111	0.12683	calnexin homolog 1-like; K08054 calnexin (A)	Calreticulin family
BnaC09T0212500WE	-0.32749	0.045607	-0.40919	0.095285	-0.124776	0.172614	0.626105	0.0438663	0.498139	0.0110652	0.0961663	0.388133	0.34194	0.136855	-2.65837	0.234385	2.26561	0.157647	-0.774527	0.0578349	-0.218886	0.514275	0.290739	-1.7	0.0621112	calreticulin-1; K08057 calreticulin (A)	Calreticulin family
BnaC08T0141800WE	-0.0069425	0.386959	-0.365177	0.138015	-0.239087	0.252911	0.21757	0.17884	0.204884	0.189089	0.845137	0.0472682	0.569503	0.111932	-1.76197	0.249915	1.32554	0.0517531	-0.816738	0.0405232	-0.100688	0.681624	0.347807	-1.14632	0.188704	calreticulin-2-like; K08057 calreticulin (A)	Calreticulin family
BnaC01T0256600WE	-0.433095	0.0224533	0.345169	0.0425611	0.0165515	0.434095	0.709814	0.00601993	0.0251679	0.199236	1.18544	0.0835641	0.0492436	0.322232	-1.9368	0.227874	1.47794	0.0728239	-0.924691	0.0548437	0.084036	0.958992	0.433382	-1.07629	0.0624713	hypothetical protein; K08057 calreticulin (A)	Calreticulin family
BnaA06T0265000WE	-0.147708	0.118984	0.174113	0.224782	0.160101	0.329739	-0.206971	0.235314	-0.0971811	0.245448	0.923911	0.108362	1.37644	0.0108177	-2.83533	0.304914	0.303125	0.181429	-0.742592	0.0462482	0.506851	0.318975	0.220808	-0.386586	0.303311	calnexin homolog 1; K08054 calnexin (A)	Calreticulin family
BnaC02T0508100WE	0.171955	0.198205	-0.20745	0.173851	0.121231	0.406048	-0.501449	0.00430757	0.756234	0.0218492	0.918655	0.0818733	0.16857	0.347839	-3.10844	0.258264	2.30564	0.0467067	-0.823047	0.0107847	1.38422	0.00988946	0.0322385	-0.882363	0.0514307	calnexin homolog 1-like; K08054 calnexin (A)	Calreticulin family
BnaA01T0175700WE	-0.45749	0.0132905	-0.00200187	0.332229	0.497376	0.0963189	-0.12491	0.195087	0.361655	0.0351261	0.695908	0.163838	-0.268811	0.340906	-1.06119	0.11993	1.36417	0.0599727	-0.670577	0.117479	-0.193618	0.697256	0.353031	-1.12663	0.229211	calreticulin-1; K08057 calreticulin (A)	Calreticulin family
BnaC05T0170800WE	0.579034	0.0942917	0.661594	0.0168195	-0.24335	0.151297	0.362592	0.0228292	-0.210785	0.0462208	-0.366584	0.171217	-0.674583	0.00396084	-1.85128	0.214793	1.49685	0.0632008	-0.00727662	0.322737	0.406306	0.0551522	0.0813811	-1.35736	0.0661137	uncharacterized calcium-binding protein C800.10c; K12472 epidermal growth factor receptor substrate 15 (A)	Cytoskeletal-regulatory complex EF hand
BnaA07T0124500WE	0.489143	0.0792159	-0.357997	0.142767	-0.0149897	0.434918	0.201571	0.149194	-0.0755789	0.245639	-0.666837	0.0425187	0.268519	0.306292	-2.24118	0.234716	-0.285444	0.373697	-0.0474746	0.33802	0.686888	0.368216	0.239644	-0.114491	0.246324	uncharacterized calcium-binding protein C800.10c; K12472 epidermal growth factor receptor substrate 15 (A)	Cytoskeletal-regulatory complex EF hand
BnaA03T0464700WE	1.10797	0.00128596	1.15191	0.080882	0.55135	0.0681027	-0.67063	0.111686	1.65995	0.0169699	-0.498437	0.0636235	-1.14012	0.0263119	-1.31092	0.143063	0.765025	0.030352	-0.191123	0.234198	-0.398803	0.728705	0.363226	-0.171033	0.393043	calcium-binding protein CML42-like; K13448 calcium-binding protein CML (A)	EF-hand domain
BnaA08T0257500WE	0.00473067	0.425352	0.0132228	0.413555	-0.255772	0.0991253	-0.657962	0.0139046	0.024076	0.428083	0.219345	0.125321	-0.139143	0.222655	-2.49478	0.247301	1.85664	0.0208234	0.245032	0.0486922	0.805657	0.00121332	0.0109242	-0.834589	0.224937	probable calcium-binding protein CML13; K13448 calcium-binding protein CML (A)	EF-hand domain
BnaA06T0082200WE	0.230591	0.151132	-0.249396	0.174817	-0.0542914	0.342759	-0.904873	0.00566262	0.808103	0.0418264	-0.000968751	0.349666	-0.147382	0.239615	-2.54539	0.282739	2.29877	0.0572696	-0.638612	0.0264548	0.559242	0.00819677	0.0292351	-1.16906	0.114538	probable calcium-binding protein CML13; K13448 calcium-binding protein CML (A)	EF-hand domain
BnaC08T0173200WE	-0.432702	0.137421	0.372292	0.173556	-0.115345	0.364251	-0.88266	0.0287724	-0.0839707	0.367191	0.566225	0.0897273	0.78981	0.0733447	-0.259852	0.33026	1.03671	0.0467481	0.883427	0.0618896	0.858714	0.0173715	0.0434375	-0.0383212	0.305309	probable calcium-binding protein CML13; K13448 calcium-binding protein CML (A)	EF-hand domain
BnaA09T0613900WE	0.293139	0.130539	0.170289	0.254067	0.044638	0.383439	-0.646661	0.0381055	0.324962	0.106447	-0.257032	0.149659	-0.65662	0.0124557	-1.69032	0.223174	0.992251	0.0126086	0.400599	0.042111	0.841214	0.000277414	0.00520251	-1.03267	0.168006	probable calcium-binding protein CML13; K13448 calcium-binding protein CML (A)	EF-hand domain
BnaA01T0054600WE	-0.361684	0.0323351	-0.0646637	0.402485	0.231697	0.270342	0.0787604	0.307484	0.750148	0.0635521	0.832049	0.0373899	0.207804	0.18288	-2.27841	0.23171	2.12265	0.10797	-0.189529	0.195718	0.645848	0.0743466	0.0960473	0.244538	0.287064	calcium-dependent protein kinase 3-like; K13412 calcium-dependent protein kinase [EC:2.7.11.1] (A)	EF-hand domain pair
BnaA01T0132900WE	0.346561	0.249792	0.245539	0.0802766	0.0850389	0.329724	0.617873	0.00931667	-0.0681849	0.411337	-0.0215632	0.42858	0.347849	0.0629388	-2.85892	0.259313	1.27718	0.114572	-0.043726	0.365771	-0.167882	0.416433	0.256904	0.554991	0.282797	probable calcium-binding protein CML20; K13448 calcium-binding protein CML (A)	EF-hand domain pair
BnaA03T0041500WE	0.899076	0.0174824	0.741974	0.038747	-0.270545	0.289697	-0.208981	0.253744	-0.0959042	0.275747	-1.16302	0.0306936	-0.792244	0.0234033	-3.2402	0.299155	2.79382	0.157335	-0.0660058	0.265682	0.7369	0.0114529	0.0348265	0.429609	0.21107	uncharacterized LOC101776914; K06944 uncharacterized protein (A)	EF-hand domain pair
BnaA03T0262200WE	1.38853	0.0316507	0.288808	0.293975	1.27203	0.0300341	-0.376504	0.188083	0.483043	0.0384231	-0.802655	0.151132	-1.30865	0.0166944	2.0462	0.0593223	0.403644	0.087412	-0.319845	0.314331	-0.43302	0.193382	0.165224	2.04592	0.0126383	CPK4.2; calcium-dependent protein kinase 4 (EC:2.7.11.1); K13412 calcium-dependent protein kinase [EC:2.7.11.1] (A)	EF-hand domain pair
BnaC04T0409600WE	1.39585	0.0112147	-0.00226376	0.366725	0.3	0.201213	-0.311166	0.160387	0.46114	0.0594901	0.526408	0.0946773	-0.643752	0.0174838	-2.37939	0.193246	1.16502	0.0434692	0.201736	0.167175	0.00973965	0.93871	0.427626	-0.100402	0.373142	calmodulin-1-like; K02183 calmodulin (A)	EF-hand domain pair
BnaC04T0409500WE	0.635388	0.109757	0.472183	0.0069924	0.11244	0.358773	0.268708	0.0500101	0.174554	0.3137	0.0992796	0.379355	0.110414	0.30548	-3.47934	0.284292	0.806215	0.140688	0.342497	0.0591646	-0.327603	0.184194	0.160645	0.158864	0.418759	calcium-binding protein CML24-like; K13448 calcium-binding protein CML (A)	EF-hand domain pair
BnaC04T0461900WE	1.68724	0.00565318	1.33098	0.0906316	0.146809	0.38778	-0.675917	0.22071	0.538333	0.00862715	0.330028	0.155252	-1.70477	0.00507349	-1.34941	0.160921	0.834474	0.00871514	0.107355	0.329972	0.0877179	0.626395	0.329233	-1.1033	0.162078	calmodulin-7-like; K02183 calmodulin (A)	EF-hand domain pair
BnaC05T0147300WE	1.01467	0.00665432	0.15542	0.234477	-0.0303335	0.420159	-1.425	0.0248394	0.526184	0.0213433	1.00302	0.00299664	-0.691766	0.0328227	-3.14012	0.240757	1.79471	0.0504075	-0.00335324	0.413467	0.535948	0.0255276	0.0534902	-0.167463	0.350832	probable calcium-binding protein CML27; K13448 calcium-binding protein CML (A)	EF-hand domain pair
BnaA07T0236900WE	0.606912	0.170139	-0.0115867	0.209347	0.701383	0.0548993	2.64185	0.174992	0.3869	0.101385	-0.158621	0.33026	1.10165	0.05703	-2.76849	0.229496	-0.704825	0.0413758	-0.410714	0.442416	-0.80551	0.120295	0.125837	1.45102	0.353293	calcium-binding protein CML38-like; K13448 calcium-binding protein CML (A)	EF-hand domain pair
BnaC07T0227600WE	0.946505	0.0088032	0.391035	0.215328	0.376048	0.155083	-0.962193	0.0361862	0.666327	0.0308464	-0.0367177	0.3925	-1.68839	0.000910426	-2.42665	0.211255	1.82479	0.0254033	-0.232122	0.203326	0.443195	0.0230867	0.0506897	-1.57333	0.0833941	probable calcium-binding protein CML43; K13448 calcium-binding protein CML (A)	EF-hand domain pair
BnaC01T0013800WE	-0.0575587	0.30007	-0.326929	0.2744	-0.39165	0.273568	-0.749023	0.0605983	0.26162	0.0859584	-0.174734	0.262252	-0.761489	0.037647	-2.40415	0.277454	1.6373	0.0310807	-0.147935	0.259878	0.819562	0.00385767	0.0197143	0.647284	0.058057	CPK5-2.1, CPK5.1; calcium-dependent protein kinase 5 (EC:2.7.11.1); K13412 calcium-dependent protein kinase [EC:2.7.11.1] (A)	EF-hand domain pair
BnaC08T0316200WE	1.41735	0.0169418	1.74011	0.0404551	1.16276	0.0327858	0.125459	0.411449	0.0187746	0.403421	1.26224	0.00652692	-1.92853	0.0039615	-2.98372	0.241838	1.48376	0.0866308	-0.931437	0.00484393	-0.20222	0.700742	0.354152	-1.71381	0.134228	hypothetical protein; K02183 calmodulin (A)	EF-hand domain pair
BnaA03T0374600WE	-1.4911	0.00842156	1.09586	0.0462817	1.04917	0.0427775	-0.0344068	0.220213	0.343646	0.222085	-0.318853	0.24095	-0.6566	0.0511648	-2.26857	0.292933	2.28736	0.0188262	-1.76547	0.0460317	0.201719	0.336678	0.227843	-2.13416	0.0934527	calcium-dependent protein kinase 9; K13412 calcium-dependent protein kinase [EC:2.7.11.1] (A)	EF-hand domain pair
BnaA07T0335300WE	1.33553	0.0159427	0.636456	0.195	0.473098	0.185934	-1.29688	0.096406	0.883268	0.0514181	0.202332	0.279614	-1.02165	0.0581004	-2.59353	0.228842	1.72149	0.00142026	0.0131149	0.402455	1.19713	0.00721013	0.0273005	-0.707739	0.205419	probable calcium-binding protein CML26; K13448 calcium-binding protein CML (A)	EF-hand domain pair

## Sheet: (B) Resistant vs Susceptible
Table S8-B Differentially accumulated proteins (DAP) between inoculated- CR/CS progeny and CR/CS parent, these proteins are orthologous to calcium signaling related proteins. PG = progeny; PR = parent, IR = Inoculated resistant line and IS = inoculated susceptible line
Protein ID	Average Log2 Fold Change (PG7IR_PG7IS)	qvalue (PG7IR_PG7IS)	Average Log2 Fold Change (PG14IR_PG14IS)	qvalue (pg14)	Average Log2 Fold Change (PG21IR_PG21IS)	qvalue(PG21IR_PG21IS)	Average Log2 Fold Change (PR7IR_PR7IS)	qvalue (PR7IR_PR7IS)	Average Log2 Fold Change (PR14IR_PR14IS)	qvalue (PR14IR_PR14IS)	Average Log2 Fold Change (PR21IR_PR21IS)	qvalue(PR21IR_PR21IS)	GO (PR21IR_PR21IS)	Annotation	Pfam- annotation
BnaC04T0409500WE	0.79102	0.0071445	-0.00659153	0.363154	-0.147367	0.346151	0.558938	0.0160206	-0.45619	0.206429	0.54649	0.230478	GO:0005509	calcium-binding protein CML24-like; K13448 calcium-binding protein CML (A)	EF-hand domain pair
BnaA03T0464700WE	1.00714	0.0516441	0.754369	0.100268	1.20386	0.00992033	0.0581449	0.427702	-0.187418	0.0816158	-0.0166898	0.39893	GO:0005509	calcium-binding protein CML42-like; K13448 calcium-binding protein CML (A)	EF-hand domain
BnaA02T0252900WE	-0.291923	0.132247	-0.372604	0.216376	-0.957314	0.0752205	0.634271	0.0810318	-0.228533	0.27827	1.92571	0.0496782	GO:0004672	calcium-dependent protein kinase 21; K13412 calcium-dependent protein kinase [EC:2.7.11.1] (A)	EF-hand domain pair
BnaA03T0374600WE	-0.519268	0.434877	0.271193	0.150915	1.67474	0.0166512	0.589603	0.0939119	-0.43595	0.212728	1.76974	0.0269674	GO:0004672	calcium-dependent protein kinase 9; K13412 calcium-dependent protein kinase [EC:2.7.11.1] (A)	EF-hand domain pair
BnaC04T0409600WE	0.77676	0.0204221	0.0340873	0.42144	0.17259	0.420985	-0.0687276	0.128056	-0.981022	0.0596814	0.38359	0.206099	GO:0005509	calmodulin-1-like; K02183 calmodulin (A)	EF-hand domain pair
BnaA04T0124000WE	1.32139	0.0022149	1.05277	0.0695298	0.308247	0.27112	-0.624561	0.0497753	-0.691595	0.108634	0.651026	0.0314759	GO:0005509	calmodulin-1; K02183 calmodulin (A)	EF hand
BnaC04T0461900WE	1.39616	0.00842156	1.85746	0.0492881	0.369618	0.296618	-0.415957	0.111412	-0.602078	0.107532	0.638537	0.0136616	GO:0005509	calmodulin-7-like; K02183 calmodulin (A)	EF-hand domain pair
BnaC03T0487100WE	-1.01816	0.0186992	-0.0302996	0.125702	0.218323	0.242775	0.738543	0.0626331	-0.878283	0.149371	0.0289248	0.409743	GO:0005509	calnexin homolog 1-like; K08054 calnexin (A)	Calreticulin family
BnaC02T0508100WE	-0.448616	0.0678457	-0.26587	0.176455	-0.0670057	0.372448	0.543001	0.0425102	-0.599371	0.124311	1.7075	0.0742186	GO:0005509	calnexin homolog 1-like; K08054 calnexin (A)	Calreticulin family
BnaA06T0265000WE	-1.81368	0.00798535	0.13013	0.27619	-0.5845	0.175026	0.305352	0.168006	-0.277019	0.334028	0.219695	0.428803	GO:0005509	calnexin homolog 1; K08054 calnexin (A)	Calreticulin family
BnaC09T0212500WE	-0.44056	0.0917195	-0.788786	0.0020782	-0.225679	0.313789	0.675907	0.0836298	0.125012	0.333497	2.19237	0.164009	GO:0005509	calreticulin-1; K08057 calreticulin (A)	Calreticulin family
BnaC08T0141800WE	-0.775243	0.032844	-0.248185	0.278072	0.115428	0.320001	0.610998	0.110156	0.37714	0.191095	0.734816	0.117634	GO:0005509	calreticulin-2-like; K08057 calreticulin (A)	Calreticulin family
BnaA09T0613900WE	0.723677	0.00204321	0.423157	0.0619053	0.534755	0.0210082	-0.333542	0.0991883	-0.501926	0.0257538	0.335618	0.0926623	GO:0005509	probable calcium-binding protein CML13; K13448 calcium-binding protein CML (A)	EF-hand domain
BnaA08T0257500WE	0.330336	0.00484236	0.295923	0.06268	0.302907	0.062285	-0.0538391	0.384407	-0.478473	0.0348799	0.733719	0.103639	GO:0005509	probable calcium-binding protein CML13; K13448 calcium-binding protein CML (A)	EF-hand domain
BnaA06T0082200WE	0.0521131	0.3158	-0.56372	0.0806774	0.485958	0.022483	0.543343	0.0117136	-0.144527	0.358038	0.793562	0.215532	GO:0005509	probable calcium-binding protein CML13; K13448 calcium-binding protein CML (A)	EF-hand domain
BnaA01T0132900WE	0.510658	0.00478284	-0.587567	0.101854	-0.554619	0.11504	0.902233	0.00477365	-0.0239972	0.427707	0.405358	0.330515	GO:0005509	probable calcium-binding protein CML20; K13448 calcium-binding protein CML (A)	EF-hand domain pair
BnaA07T0335300WE	0.898398	0.0888995	1.12428	0.0826492	1.1608	0.040882	-0.136365	0.293689	-0.754331	0.0819805	1.00001	0.04271	GO:0005509	probable calcium-binding protein CML26; K13448 calcium-binding protein CML (A)	EF-hand domain pair
BnaC05T0147300WE	0.537128	0.041718	0.107823	0.297994	-0.196718	0.105946	-0.151284	0.314175	-0.715878	0.022129	0.543577	0.211817	GO:0005509	probable calcium-binding protein CML27; K13448 calcium-binding protein CML (A)	EF-hand domain pair
BnaC07T0227600WE	0.875923	0.0251244	1.08839	0.0422787	1.11939	0.0253679	-0.580347	0.0096753	-0.312171	0.10978	1.349	0.0431503	GO:0005509	probable calcium-binding protein CML43; K13448 calcium-binding protein CML (A)	EF-hand domain pair
BnaC08T0316200WE	1.6099	0.00507602	1.94579	0.0379408	0.803557	0.0679301	0.612802	0.00778557	-0.59555	0.0934431	1.74633	0.0653764	GO:0005509	hypothetical protein; K02183 calmodulin (A)	EF-hand domain pair
BnaA06T0092300WE	0.330553	0.362588	-1.03501	0.00600507	0.613469	0.101536	-0.904426	0.0832056	-0.090535	0.272134	0.293038	0.0912145	GO:0005515	protein gar2; K14411 RNA-binding protein Musashi (A)	IQ calmodulin-binding motif
BnaC05T0111400WE	-0.580391	0.414357	0.844683	0.0409484	0.139316	0.0932871	0.138349	0.34357	0.397902	0.261803	1.0278	0.0897909	GO:0005515	protein gar2; K14411 RNA-binding protein Musashi (A)	IQ calmodulin-binding motif
