# Supplementary material for: A Proteome-Level Investigation Into Plasmodiophora brassicae Resistance in Brassica napus Canola
Source: Front Plant Sci. 2022 Mar 24;13:860393. doi: 10.3389/fpls.2022.860393 (PMC8988049; doi:10.3389/fpls.2022.860393)
Supplement: Supplementary file 10 [file Table_9.XLSX]

## Sheet: (A) Control vs Inoculated
Table S9-A Lignin related differentially accumulated proteins (DAP) between control and inoculated across parent and progeny. PG = progeny; PR = parent, IR = Inoculated resistant line, CR = control resistant line, IS = inoculated susceptible line, and CS = control susceptible line.
Protein ID	Average Log2 Fold Change (PG7IR_PG7CR)	qvalue (PG7IR_PG7CR)	Average Log2 Fold Change (PG14IR_PG14CR)	qvalue (PG14IR_PG14CR)	Average Log2 Fold Change(PG21IR_PG21CR)	qvalue(PG21IR_PG21CR)	Average Log2 Fold Change (PG7IS_PG7CS)	qvalue (PG7IS_PG7CS)	Average Log2 Fold Change (PG14IS_PG14CS)	qvalue (PG14IS_PG14CS)	Average Log2 Fold Change (PG21IS_PG21CS)	qvalue (PG21IS_PG21CS)	Average Log2 Fold Change (PR7IR_PR7CR)	qvalue (PR7IR_PR7CR)	Average Log2 Fold Change (PR14IR_PR14CR)	qvalue (PR14IR_PR14CR)	Average Log2 Fold Change (PR21IR_PR21CR)	qvalue(PR21IR_PR21CR)	Average Log2 Fold Change (PR7IS_PR7CS)	qvalue(PR7IS_PR7CS)	Average Log2 Fold Change (PR14IS_PR14CS)	qvalue (PR14IS_PR14CS)	Average Log2 Fold Change (PR21IS_PR21CS)	qvalue(PR21IS_PR21CS)	Annotation
BnaA02T0018500WE	0.491593	0.192582	0.664065	0.0642493	0.288746	0.170677	-0.438705	0.0350418	-0.426267	0.0345194	0.0506047	0.356684	-0.648032	0.0526344	-0.00424953	0.229827	0.918345	0.0987456	0.574162	0.0977057	-0.433096	0.352718	-0.617694	0.118234	sp|Q941L0|CESA3_ARATH Cellulose synthase A catalytic subunit 3 [UDP-forming] OS=Arabidopsis thaliana OX=3702 GN=CESA3 PE=1 SV=2
BnaA03T0142300WE	-0.212131	0.305417	-0.941945	0.163522	0.900837	0.0216538	0.0653506	0.319267	-0.567211	0.0336841	-0.569133	0.236966	-0.104984	0.293134	-2.31669	0.227704	2.58215	0.185259	-0.879467	0.202877	-0.342122	0.412679	-0.660504	0.17482	sp|P28002|COMT1_MEDSA Caffeic acid 3-O-methyltransferase OS=Medicago sativa OX=3879 PE=1 SV=1
BnaA03T0191900WE	0.0879278	0.0869076	-0.856985	0.0633629	0.362286	0.108994	0.32995	0.0383762	-0.370182	0.123905	-0.516618	0.0753016	0.0914507	0.316518	-2.16172	0.247752	0.230099	0.253792	-0.0531326	0.393885	1.7	0.00117716	-0.961471	0.259064	sp|A7NY33|PER4_VITVI Peroxidase 4 OS=Vitis vinifera OX=29760 GN=GSVIVT00023967001 PE=1 SV=1
BnaA03T0361400WE	0.576376	0.125559	-0.952678	0.0880614	0.268352	0.114333	-0.403647	0.0100604	-0.496169	0.0758061	-0.0727446	0.4318	-0.126507	0.229278	-3.45542	0.250705	1.90208	0.0672698	-1.02298	0.0902095	0.00536423	0.333439	-1.75009	0.168068	sp|Q9SJL8|METK3_ARATH S-adenosylmethionine synthase 3 OS=Arabidopsis thaliana OX=3702 GN=METK3 PE=1 SV=1
BnaA05T0292400WE	-0.104029	0.239795	-0.412665	0.0313829	0.586048	0.0563989	-0.431298	0.0511745	0.230134	0.145462	0.348	0.169149	-0.711488	0.266686	-2.63999	0.288555	1.32831	0.0555614	0.181973	0.0641317	-0.262593	0.23218	0.577328	0.0399874	sp|A7QEU4|PER5_VITVI Peroxidase 5 OS=Vitis vinifera OX=29760 GN=GSVIVT00037159001 PE=1 SV=2
BnaA07T0321100WE	-0.168536	0.149823	-0.356093	0.270544	0.171554	0.0166281	0.282581	0.0365704	-0.306567	0.226997	0.405177	0.29106	-0.901134	0.0169123	-3.20587	0.256688	2.9349	0.126733	-0.955869	0.0138216	-1.05318	0.174124	-1.6144	0.0686447	sp|A7NY33|PER4_VITVI Peroxidase 4 OS=Vitis vinifera OX=29760 GN=GSVIVT00023967001 PE=1 SV=1
BnaA09T0013600WE	-0.21403	0.204557	-0.257147	0.142496	0.268339	0.107004	-0.0781433	0.326121	0.177202	0.180654	0.659031	0.0403478	0.10546	0.152279	-2.37556	0.223348	1.414	0.0274668	0.157135	0.251808	0.410913	0.0905869	-0.50187	0.272415	sp|Q9SJL8|METK3_ARATH S-adenosylmethionine synthase 3 OS=Arabidopsis thaliana OX=3702 GN=METK3 PE=1 SV=1
BnaA09T0096000WE	-0.177995	0.0191781	-0.303741	0.136204	-0.299774	0.082283	-0.330593	0.132062	-0.260875	0.0668039	0.472973	0.16282	-0.354445	0.112098	-2.73625	0.28127	0.345914	0.0551029	0.51721	0.00158089	0.671396	0.0177938	-0.749648	0.118058	sp|Q02200|PERX_NICSY Lignin-forming anionic peroxidase OS=Nicotiana sylvestris OX=4096 PE=2 SV=1
BnaA09T0237900WE	-0.94124	0.00414069	-0.579325	0.0675711	-0.491017	0.0347239	-0.190643	0.194723	0.0459436	0.388466	0.421936	0.067085	0.418233	0.00515598	-2.31845	0.270299	1.37379	0.0378317	-0.265347	0.178264	0.902926	0.00615257	-0.485216	0.0843098	sp|A7QEU4|PER5_VITVI Peroxidase 5 OS=Vitis vinifera OX=29760 GN=GSVIVT00037159001 PE=1 SV=2
BnaA09T0252100WE	-0.0654569	0.385519	-0.726954	0.0344644	-0.363868	0.190696	0.235081	0.0972425	-0.43374	0.0655855	0.521572	0.203285	0.352299	0.286444	-3.28974	0.274119	1.41206	0.0919554	-0.655974	0.0239248	0.105419	0.390696	-0.268543	0.304075	sp|A7NY33|PER4_VITVI Peroxidase 4 OS=Vitis vinifera OX=29760 GN=GSVIVT00023967001 PE=1 SV=1
BnaA09T0646900WE	-0.856434	0.0164701	-0.468621	0.191705	-0.911359	0.00584382	-0.0287284	0.397435	-0.409551	0.106076	0.574845	0.0958389	0.756758	0.00238394	-2.73847	0.287312	1.26556	0.0248539	-0.366702	0.269732	1.16013	0.00476568	-0.858429	0.0384676	sp|A7QEU4|PER5_VITVI Peroxidase 5 OS=Vitis vinifera OX=29760 GN=GSVIVT00037159001 PE=1 SV=2
BnaA10T0260700WE	1.65408	0.132765	1.04742	0.00524488	0.420414	0.03168	0.498769	0.00360601	-0.448902	0.240935	-0.905729	0.250965	-0.376487	0.0117231	-1.75989	0.156315	0.371556	0.308862	0.234446	0.0986287	-0.923286	0.164995	0.893224	0.171735	sp|A7NY33|PER4_VITVI Peroxidase 4 OS=Vitis vinifera OX=29760 GN=GSVIVT00023967001 PE=1 SV=1
BnaC01T0221000WE	1.05158	0.169053	-0.359373	0.347135	1.98184	0.0183384	0.479669	0.369801	-1.15377	0.253968	-0.58655	0.304189	2.77834	0.368023	-3.72814	0.355837	-2.96318	0.376964	2.3689	0.0575841	-0.192285	0.233179	2.64763	0.142632	sp|Q9FLC0|PER52_ARATH Peroxidase 52 OS=Arabidopsis thaliana OX=3702 GN=PER52 PE=2 SV=1
BnaC01T0310600WE	-0.193713	0.130819	0.271206	0.0954993	0.304857	0.116575	-0.132827	0.0920558	0.616386	0.0350125	0.42364	0.165439	-0.574133	0.0162163	-2.11034	0.236625	-0.333148	0.100545	0.668098	0.0216928	-0.0354355	0.366246	-0.397211	0.232185	sp|A7QEU4|PER5_VITVI Peroxidase 5 OS=Vitis vinifera OX=29760 GN=GSVIVT00037159001 PE=1 SV=2
BnaC02T0060900WE	0.266919	0.148052	0.126526	0.227937	-0.690439	0.0605801	-1.07296	0.0522582	0.437614	0.0138834	-0.459963	0.164109	0.213688	0.388743	-2.33656	0.28088	0.128569	0.0218086	0.33224	0.159097	1.00719	0.0576139	-0.493333	0.238744	sp|Q43387|PER71_ARATH Peroxidase 71 OS=Arabidopsis thaliana OX=3702 GN=PER71 PE=1 SV=1
BnaC02T0522200WE	0.0526613	0.335577	-1.09615	0.0553028	1.05179	0.138334	-0.177825	0.219213	-0.57857	0.00522609	-0.728481	0.0226334	0.0654767	0.259885	-0.206767	0.216322	2.37829	0.26148	-1.20832	0.216722	0.675103	0.0688979	0.111019	0.312354	sp|Q43387|PER71_ARATH Peroxidase 71 OS=Arabidopsis thaliana OX=3702 GN=PER71 PE=1 SV=1
BnaC03T0229800WE	-0.0458632	0.146193	0.0790217	0.442381	1.51857	0.00677204	0.0106986	0.134871	-0.684874	0.0918276	1.93923	0.0942646	-0.0856727	0.39177	-2.75057	0.215124	0.54227	0.157224	0.692817	0.0723847	-0.627127	0.112268	-1.54222	0.308745	sp|Q02200|PERX_NICSY Lignin-forming anionic peroxidase OS=Nicotiana sylvestris OX=4096 PE=2 SV=1
BnaC03T0264500WE	-0.0796649	0.249151	0.830806	0.102371	2.0731	0.067434	-1.15558	0.286896	0.817933	0.0872607	-1.03105	0.415421	-1.35342	0.0870932	0.653517	0.268623	0.0651435	0.18853	-0.776934	0.033989	1.49184	0.0622798	1.18767	0.419792	sp|Q9SJL8|METK3_ARATH S-adenosylmethionine synthase 3 OS=Arabidopsis thaliana OX=3702 GN=METK3 PE=1 SV=1
BnaC04T0098000WE	-0.643372	0.0524437	-0.0938017	0.288872	0.596053	0.0418911	-0.700614	0.0344516	0.132114	0.252984	0.739442	0.0262873	-0.145662	0.271665	-1.70571	0.210729	0.927353	0.0479816	0.089902	0.337144	-0.450771	0.0979026	-0.890146	0.180935	sp|Q9SJL8|METK3_ARATH S-adenosylmethionine synthase 3 OS=Arabidopsis thaliana OX=3702 GN=METK3 PE=1 SV=1
BnaC04T0547800WE	-0.773249	0.0465747	-0.659289	0.10741	-0.158845	0.164752	0.976029	0.0116406	-0.437489	0.0357974	1.02023	0.102081	0.803993	0.164742	-2.25272	0.258536	2.23046	0.111551	-1.06688	0.0597516	-0.15493	0.414753	-0.364912	0.202288	sp|Q02200|PERX_NICSY Lignin-forming anionic peroxidase OS=Nicotiana sylvestris OX=4096 PE=2 SV=1
BnaC08T0247300WE	0.109974	0.259277	0.629956	0.103823	0.549003	0.300659	-0.869722	0.097386	-0.676628	0.164993	-0.648544	0.257725	-1.09813	0.0498415	-4.75436	0.333763	2.37222	0.0744433	0.659024	0.0615873	0.635594	0.0631937	1.86828	0.0882285	sp|Q9FLC0|PER52_ARATH Peroxidase 52 OS=Arabidopsis thaliana OX=3702 GN=PER52 PE=2 SV=1
BnaC09T0113900WE	-0.181388	0.0307505	0.279419	0.376499	-0.65354	0.0354729	0.143714	0.389571	0.00694354	0.36403	0.612666	0.13819	0.170083	0.1132	-3.33658	0.300724	0.555936	0.254242	0.355931	0.0568348	0.702227	0.00216027	-0.177733	0.357976	sp|Q02200|PERX_NICSY Lignin-forming anionic peroxidase OS=Nicotiana sylvestris OX=4096 PE=2 SV=1
BnaC09T0553700WE	1.91677	0.0316681	1.18019	0.00763012	-0.0683953	0.394996	-2.05865	0.0137477	0.375661	0.181113	0.630644	0.308038	-0.686228	0.0793656	-0.934317	0.188737	0.402929	0.381957	-0.146937	0.20535	-0.765039	0.29969	0.27972	0.376757	sp|A7NY33|PER4_VITVI Peroxidase 4 OS=Vitis vinifera OX=29760 GN=GSVIVT00023967001 PE=1 SV=1
BnaC09T0553800WE	0.201314	0.199927	0.415404	0.0619768	0.293215	0.177087	0.057042	0.0183829	-0.208227	0.240671	0.561361	0.275437	-0.177308	0.409	-1.5758	0.179472	0.635564	0.337114	-0.594098	0.15326	-0.633391	0.130207	0.381008	0.401474	sp|Q9FLC0|PER52_ARATH Peroxidase 52 OS=Arabidopsis thaliana OX=3702 GN=PER52 PE=2 SV=1

## Sheet: (B) Resistant vs Susceptible
Table S9-B Lignin related differentially accumulated proteins (DAP) between inoculated- CR/CS parent and CR/CS progeny groups. PG = progeny; PR = parent, IR = Inoculated resistant line and IS = inoculated susceptible line
Protein ID	Average Log2 Fold Change (PG7IR_PG7IS)	qvalue (PG7IR_PG7IS)	Average Log2 Fold Change (PG14IR_PG14IS)	qvalue (PG14IR_PG14IS)	Average Log2 Fold Change (PG21IR_PG21IS)	qvalue(PG21IR_PG21IS)	Average Log2 Fold Change (PR7IR_PR7IS)	qvalue (PR7IR_PR7IS)	Average Log2 Fold Change (PR14IR_PR14IS)	qvalue (PR14IR_PR14IS)	Average Log2 Fold Change (PR21IR_PR21IS)	qvalue(PR21IR_PR21IS)	GO (PR21IR_PR21IS)	Annotation
BnaA02T0018500WE	0.643185	0.078048	0.946614	0.0308434	-0.152795	0.26739	-0.579009	0.0377242	-0.252082	0.174613	0.879512	0.135797	GO:0005515	sp|Q941L0|CESA3_ARATH Cellulose synthase A catalytic subunit 3 [UDP-forming] OS=Arabidopsis thaliana OX=3702 GN=CESA3 PE=1 SV=2
BnaA02T0062400WE	-0.0261859	0.389745	-0.68144	0.415962	-0.444284	0.349979	-0.626392	0.144874	-0.605859	0.0281216	0.342791	0.154958	GO:0003735	sp|Q9C942|CSE_ARATH Caffeoylshikimate esterase OS=Arabidopsis thaliana OX=3702 GN=CSE PE=1 SV=1
BnaA03T0142300WE	-0.5716	0.265457	0.846014	0.00603087	-0.672504	0.0901697	0.202883	0.277052	-0.317804	0.240661	1.87619	0.238591	GO:0008168	sp|P28002|COMT1_MEDSA Caffeic acid 3-O-methyltransferase OS=Medicago sativa OX=3879 PE=1 SV=1
BnaA03T0199000WE	-0.425748	0.227782	-0.72034	0.111169	-1.43588	0.0922037	0.673402	0.0180461	0.55134	0.24434	2.53203	0.131134	GO:0004601	sp|Q02200|PERX_NICSY Lignin-forming anionic peroxidase OS=Nicotiana sylvestris OX=4096 PE=2 SV=1
BnaA03T0561300WE	0.0322197	0.14407	-0.362455	0.0237364	0.701257	0.00319462	0.00254577	0.424848	-0.0742681	0.431885	0.577	0.0486782	GO:0004601	sp|Q9FLC0|PER52_ARATH Peroxidase 52 OS=Arabidopsis thaliana OX=3702 GN=PER52 PE=2 SV=1
BnaA04T0234400WE	1.47823	0.441088	1.1235	0.375942	-1.63393	0.333717	1.9045	0.0143982	1.8256	0.29411	1.54251	0.210066	GO:0004601	sp|Q02200|PERX_NICSY Lignin-forming anionic peroxidase OS=Nicotiana sylvestris OX=4096 PE=2 SV=1
BnaA05T0292400WE	1.16876	0.104958	0.21768	0.380493	0.0112027	0.277226	0.275296	0.0313556	0.942327	0.0207197	0.599874	0.174793	GO:0004601	sp|A7QEU4|PER5_VITVI Peroxidase 5 OS=Vitis vinifera OX=29760 GN=GSVIVT00037159001 PE=1 SV=2
BnaA08T0120800WE	-0.200299	0.436277	0.18404	0.1829	-0.352537	0.231688	-0.394664	0.131969	-0.605483	0.00547567	-0.170383	0.435956	GO:0008171	sp|O49499|CAMT4_ARATH Caffeoyl-CoA O-methyltransferase 1 OS=Arabidopsis thaliana OX=3702 GN=CCOAOMT1 PE=1 SV=1
BnaA09T0013600WE	-0.132272	0.194512	-0.243643	0.167879	-0.423301	0.0903215	-0.183947	0.222354	-0.737605	0.0136525	0.738865	0.123828	GO:0004478	sp|Q9SJL8|METK3_ARATH S-adenosylmethionine synthase 3 OS=Arabidopsis thaliana OX=3702 GN=METK3 PE=1 SV=1
BnaA09T0096000WE	0.592626	0.0415192	0.0691074	0.360962	-0.706232	0.0871629	-0.27903	0.0341018	-0.243538	0.123477	0.176407	0.285465	GO:0004601	sp|Q02200|PERX_NICSY Lignin-forming anionic peroxidase OS=Nicotiana sylvestris OX=4096 PE=2 SV=1
BnaA09T0237900WE	-0.734476	0.023597	-0.687005	0.0605433	-0.436409	0.0644805	-0.0508965	0.341409	0.197554	0.21076	0.736342	0.104055	GO:0004601	sp|A7QEU4|PER5_VITVI Peroxidase 5 OS=Vitis vinifera OX=29760 GN=GSVIVT00037159001 PE=1 SV=2
BnaA09T0646900WE	-1.41608	0.0179856	-0.13121	0.347197	-1.00158	0.0348143	-0.292621	0.219511	0.0561669	0.392102	0.894134	0.054728	GO:0004601	sp|A7QEU4|PER5_VITVI Peroxidase 5 OS=Vitis vinifera OX=29760 GN=GSVIVT00037159001 PE=1 SV=2
BnaA10T0260700WE	0.856501	0.0036963	0.377706	0.155123	-0.602069	0.14075	0.245568	0.2233	-0.258304	0.253453	0.114846	0.410959	GO:0004601	sp|A7NY33|PER4_VITVI Peroxidase 4 OS=Vitis vinifera OX=29760 GN=GSVIVT00023967001 PE=1 SV=1
BnaC01T0310600WE	1.19937	0.00368568	-0.192849	0.238805	-0.372637	0.197643	-0.0428641	0.439874	-0.0541881	0.383126	-0.471612	0.0225579	GO:0004601	sp|A7QEU4|PER5_VITVI Peroxidase 5 OS=Vitis vinifera OX=29760 GN=GSVIVT00037159001 PE=1 SV=2
BnaC02T0522200WE	-1.54134	0.160326	-0.320852	0.168502	0.747585	0.199419	-0.267543	0.0810072	-0.488937	0.00455157	1.40341	0.323339	GO:0004601	sp|Q43387|PER71_ARATH Peroxidase 71 OS=Arabidopsis thaliana OX=3702 GN=PER71 PE=1 SV=1
BnaC08T0247300WE	3.0536	0.0114413	0.396118	0.129036	1.06757	0.307136	1.29645	0.0211449	0.135974	0.43854	0.690799	0.296934	GO:0004601	sp|Q9FLC0|PER52_ARATH Peroxidase 52 OS=Arabidopsis thaliana OX=3702 GN=PER52 PE=2 SV=1
BnaC09T0113900WE	0.0966739	0.282787	-0.164873	0.295251	-1.4802	0.0310831	-0.0891746	0.37601	-0.0476124	0.429378	0.250321	0.313506	GO:0004601	sp|Q02200|PERX_NICSY Lignin-forming anionic peroxidase OS=Nicotiana sylvestris OX=4096 PE=2 SV=1
BnaC09T0553700WE	1.32835	0.0102362	0.350107	0.216507	-1.17576	0.192587	0.789058	0.0366631	-0.47458	0.330158	0.853058	0.295157	GO:0004601	sp|A7NY33|PER4_VITVI Peroxidase 4 OS=Vitis vinifera OX=29760 GN=GSVIVT00023967001 PE=1 SV=1
