# Supplementary material for: A Proteome-Level Investigation Into Plasmodiophora brassicae Resistance in Brassica napus Canola
Source: Front Plant Sci. 2022 Mar 24;13:860393. doi: 10.3389/fpls.2022.860393 (PMC8988049; doi:10.3389/fpls.2022.860393)
Supplement: Supplementary file 11 [file Table_10.XLSX]

## Sheet: (A) Control vs Inoculated
Table S10-A Differentially accumulated proteins (DAP) at all three time points (7, 14, and 21 DPI) between control and inoculated lines across parent and progeny, these proteins are orthologous reactive oxygen species (ROS) related proteins. PG = progeny; PR = parent, IR = Inoculated resistant line, CR = control resistant line, IS = inoculated susceptible line, and CS = control susceptible line.
Protein ID	Average Log2 Fold Change (PG7IR_PG7CR)	qvalue (PG7IR_PG7CR)	Average Log2 Fold Change (pg14IR_pg14CR)	qvalue (pg14IR_pg14CR)	Average Log2 Fold Change (PG21IR_PG21CR)	qvalue(PG21IR_PG21CR)	Average Log2 Fold Change (PG7IS_PG7CS)	qvalue (PG7IS_PG7CS)	Average Log2 Fold Change (PG14IS_PG14CS)	qvalue (PG14IS_PG14CS)	Average Log2 Fold Change (PG21IS_PG21CS)	qvalue (PG21IS_PG21CS)	Average Log2 Fold Change (PR7IR_PR7CR)	qvalue (PR7IR_PR7CR)	Average Log2 Fold Change (PR14IR_PR14CR)	qvalue (PR14IR_PR14CR)	Average Log2 Fold Change (PR21IR_PR21CR)	qvalue(PR21IR_PR21CR)	Average Log2 Fold Change (PR7IS_PR7CS)	qvalue(PR7IS_PR7CS)	Average Log2 Fold Change (PR14IS_PR14CS)	pvalue (PR14IS_PR14CS)	qvalue (PR14IS_PR14CS)	Average Log2 Fold Change (PR21IS_PR21CS)	qvalue(PR21IS_PR21CS)	Annotation
BnaA02T0246400WE	0.481293	0.128329	0.118268	0.333773	0.100366	0.172972	-0.435177	0.041375	-0.111709	0.230875	-0.297772	0.179418	-0.428368	0.052298	-1.58679	0.223824	-0.162158	0.211392	0.699048	0.0044932	0.151996	0.409188	0.254337	0.0786534	0.35076	probable phospholipid hydroperoxide glutathione pe
BnaA03T0167800WE	0.619957	0.273323	-1.51853	0.117268	1.44909	0.0738783	-1.46284	0.0834638	1.21191	0.0100234	0.937687	0.154676	-0.198245	0.404053	-1.95472	0.184881	2.6241	0.159103	-2.58327	0.0464218	1.69475	0.314957	0.219258	-1.13647	0.129211	probable glutathione peroxidase 2; K00432 glutathi
BnaA05T0420500WE	1.28959	0.0654459	0.0970294	0.313708	0.705455	0.00564631	-0.557998	0.0630109	-0.21305	0.237812	-0.56179	0.222878	-0.76245	0.00796617	-2.90644	0.244536	0.574862	0.0713681	0.648441	0.0240601	0.0707236	0.981359	0.439637	0.347094	0.144292	LbPrx1; peroxiredoxin; K14171 alkyl hydroperoxide
BnaA06T0044600WE	-0.000211134	0.307198	0.482264	0.150022	0.447976	0.0374367	-0.0675387	0.200813	0.404996	0.0710667	0.742938	0.101253	-0.945827	0.00249758	-2.54813	0.231169	0.840715	0.0387034	-0.464167	0.0981675	0.684918	0.0195182	0.046276	-1.66129	0.168098	L-ascorbate peroxidase 1, cytosolic-like; K00434 L
BnaA07T0321100WE	-0.168536	0.149823	-0.356093	0.270544	0.171554	0.0166281	0.282581	0.0365704	-0.306567	0.226997	0.405177	0.29106	-0.901134	0.0169123	-3.20587	0.256688	2.9349	0.126733	-0.955869	0.0138216	-1.05318	0.211629	0.174124	-1.6144	0.0686447	peroxidase 12; K00430 peroxidase [EC:1.11.1.7] (A)
BnaA09T0252100WE	-0.0654569	0.385519	-0.726954	0.0344644	-0.363868	0.190696	0.235081	0.0972425	-0.43374	0.0655855	0.521572	0.203285	0.352299	0.286444	-3.28974	0.274119	1.41206	0.0919554	-0.655974	0.0239248	0.105419	0.81579	0.390696	-0.268543	0.304075	peroxidase C2; K00430 peroxidase [EC:1.11.1.7] (A)
BnaA09T0254100WE	1.16076	0.0149587	0.46828	0.0393271	0.136121	0.141979	-0.400461	0.0359037	0.585803	0.0867801	0.0686275	0.349721	-0.723941	0.00490665	-2.1418	0.26205	0.498944	0.119595	0.390768	0.137466	0.229529	0.602833	0.321146	-0.372472	0.273932	sapx; L-ascorbate peroxidase S, chloroplastic/mito
BnaA09T0461400WE	-0.371733	0.0461939	0.0138257	0.427126	0.343732	0.124399	-0.0922277	0.288615	-0.357281	0.0571705	0.165457	0.246393	0.00587179	0.331015	-2.40086	0.262567	2.19798	0.0404043	-0.378684	0.0167944	0.660045	0.00365338	0.0191277	-1.02205	0.0729925	peroxiredoxin-2D; K03386 peroxiredoxin (alkyl hydr
BnaA09T0631100WE	0.186441	0.336322	1.07529	0.00357625	1.51961	0.0314776	0.711561	0.0225782	-0.125034	0.412553	0.151766	0.295724	-0.811374	0.161428	-0.760534	0.0799534	2.76846	0.172609	-0.944782	0.0642873	0.265784	0.545157	0.301264	0.797579	0.254573	superoxide dismutase [Cu-Zn]; K04565 superoxide di
BnaA09T0635000WE	-0.340139	0.149954	-0.604055	0.0720913	0.438171	0.060802	-0.374161	0.201084	0.103352	0.441195	0.458792	0.0833771	-0.626212	0.0528069	-1.88896	0.209489	1.47919	0.0228472	0.036484	0.381335	0.455668	0.0159007	0.0414486	-0.508242	0.120514	apx2; L-ascorbate peroxidase 1, cytosolic; K00434
BnaA09T0646900WE	-0.856434	0.0164701	-0.468621	0.191705	-0.911359	0.00584382	-0.0287284	0.397435	-0.409551	0.106076	0.574845	0.0958389	0.756758	0.00238394	-2.73847	0.287312	1.26556	0.0248539	-0.366702	0.269732	1.16013	0.000232223	0.00476568	-0.858429	0.0384676	peroxidase 3-like; K00430 peroxidase [EC:1.11.1.7]
BnaA10T0260700WE	1.65408	0.132765	1.04742	0.00524488	0.420414	0.03168	0.498769	0.00360601	-0.448902	0.240935	-0.905729	0.250965	-0.376487	0.0117231	-1.75989	0.156315	0.371556	0.308862	0.234446	0.0986287	-0.923286	0.192924	0.164995	0.893224	0.171735	peroxidase A2; K00430 peroxidase [EC:1.11.1.7] (A)
BnaC01T0310600WE	-0.193713	0.130819	0.271206	0.0954993	0.304857	0.116575	-0.132827	0.0920558	0.616386	0.0350125	0.42364	0.165439	-0.574133	0.0162163	-2.11034	0.236625	-0.333148	0.100545	0.668098	0.0216928	-0.0354355	0.737853	0.366246	-0.397211	0.232185	peroxidase 30; K00430 peroxidase [EC:1.11.1.7] (A)
BnaC04T0471000WE	0.537204	0.0910777	0.482912	0.0453665	0.697531	0.0825075	0.460535	0.0190555	-0.183501	0.264798	-0.146959	0.278224	-0.7586	0.110272	-2.20462	0.264182	0.683409	0.200391	-0.037928	0.412185	-0.198784	0.88703	0.412388	-0.0688008	0.426144	superoxide dismutase [Cu-Zn] 2, chloroplastic-like
BnaC04T0547800WE	-0.773249	0.0465747	-0.659289	0.10741	-0.158845	0.164752	0.976029	0.0116406	-0.437489	0.0357974	1.02023	0.102081	0.803993	0.164742	-2.25272	0.258536	2.23046	0.111551	-1.06688	0.0597516	-0.15493	0.895021	0.414753	-0.364912	0.202288	peroxidase C3; K00430 peroxidase [EC:1.11.1.7] (A)
BnaC05T0064800WE	0.359659	0.146331	0.0793906	0.13306	0.568521	0.0831961	0.616794	0.0346383	-0.345837	0.152034	-0.220343	0.310779	-0.465809	0.0571944	-1.70581	0.213889	1.26765	0.106182	-0.119231	0.350319	0.0950871	0.697154	0.352998	-0.448306	0.241261	superoxide dismutase [Cu-Zn] 1; K04565 superoxide
BnaC08T0473300WE	-0.00699267	0.412123	0.859558	0.00719645	-0.0484388	0.327661	-0.123405	0.319917	-0.400534	0.230496	-0.351742	0.356388	0.233227	0.200555	-0.622902	0.14255	0.948353	0.191093	0.126956	0.322618	-0.304406	0.45312	0.269838	-0.645322	0.250497	superoxide dismutase [Cu-Zn]; K04565 superoxide di
BnaC09T0113900WE	-0.181388	0.0307505	0.279419	0.376499	-0.65354	0.0354729	0.143714	0.389571	0.00694354	0.36403	0.612666	0.13819	0.170083	0.1132	-3.33658	0.300724	0.555936	0.254242	0.355931	0.0568348	0.702227	4.71e-05	0.00216027	-0.177733	0.357976	peroxidase 32-like; K00430 peroxidase [EC:1.11.1.7
BnaC09T0553700WE	1.91677	0.0316681	1.18019	0.00763012	-0.0683953	0.394996	-2.05865	0.0137477	0.375661	0.181113	0.630644	0.308038	-0.686228	0.0793656	-0.934317	0.188737	0.402929	0.381957	-0.146937	0.20535	-0.765039	0.540595	0.29969	0.27972	0.376757	peroxidase A2-like; K00430 peroxidase [EC:1.11.1.7
BnaC09T0553800WE	0.201314	0.199927	0.415404	0.0619768	0.293215	0.177087	0.057042	0.0183829	-0.208227	0.240671	0.561361	0.275437	-0.177308	0.409	-1.5758	0.179472	0.635564	0.337114	-0.594098	0.15326	-0.633391	0.127826	0.130207	0.381008	0.401474	peroxidase A2; K00430 peroxidase [EC:1.11.1.7] (A)

## Sheet: (B) Resistant vs Susceptible
Table S10-B Differentially accumulated proteins (DAP) between inoculated- CR/CS progeny and CR/CS parent, these proteins are orthologous to reactive oxygen species (ROS) related proteins. PG = progeny; PR = parent, IR = Inoculated resistant line and IS = inoculated susceptible line
Protein ID	Average Log2 Fold Change (PG7IR_PG7IS)	qvalue (PG7IR_PG7IS)	Average Log2 Fold Change (PG14IR_PG14IS)	qvalue (PG14IR_PG14IS)	Average Log2 Fold Change (PG21IR_PG21IS)	qvalue(PG21IR_PG21IS)	Average Log2 Fold Change (PR7IR_PR7IS)	qvalue (PR7IR_PR7IS)	Average Log2 Fold Change (PR14IR_PR14IS)	qvalue (PR14IR_PR14IS)	Average Log2 Fold Change (PR21IR_PR21IS)	qvalue(PR21IR_PR21IS)	Annotation
BnaC02T0522200WE	-1.54134	0.160326	-0.320852	0.168502	0.747585	0.199419	-0.267543	0.0810072	-0.488937	0.00455157	1.40341	0.323339	peroxidase 69-like; K00430 peroxidase [EC:1.11.1.7] (A)
BnaA09T0646900WE	-1.41608	0.0179856	-0.13121	0.347197	-1.00158	0.0348143	-0.292621	0.219511	0.0561669	0.392102	0.894134	0.054728	peroxidase 3-like; K00430 peroxidase [EC:1.11.1.7] (A)
BnaC06T0450900WE	-0.897541	0.0054299	-0.637754	0.11998	0.313031	0.154597	1.55898	0.0812092	0.131324	0.296256	0.821325	0.144758	protein disulfide isomerase-like 1-2; K09580 protein disulfide-isomerase A1 [EC:5.3.4.1] (A)
BnaC07T0162900WE	-0.78223	0.0608054	-0.90115	0.0358926	-0.844363	0.0910319	0.403305	0.116332	0.391274	0.120558	0.989561	0.219317	protein disulfide isomerase-like 1-1; K09580 protein disulfide-isomerase A1 [EC:5.3.4.1] (A)
BnaA09T0237900WE	-0.734476	0.023597	-0.687005	0.0605433	-0.436409	0.0644805	-0.0508965	0.341409	0.197554	0.21076	0.736342	0.104055	peroxidase 39; K00430 peroxidase [EC:1.11.1.7] (A)
BnaA10T0155700WE	-0.723861	0.0349158	-0.707491	0.0423906	-0.320327	0.205898	0.491497	0.138654	0.292858	0.129577	1.12813	0.141212	protein disulfide isomerase-like 1-4; K09580 protein disulfide-isomerase A1 [EC:5.3.4.1] (A)
BnaC09T0415700WE	-0.629655	0.0478758	-0.504849	0.0463623	-0.526226	0.126329	0.335893	0.215744	0.732011	0.0778627	0.730894	0.175193	protein disulfide isomerase-like 1-4; K09580 protein disulfide-isomerase A1 [EC:5.3.4.1] (A)
BnaA07T0365600WE	-0.478249	0.0175851	-0.457086	0.0994649	-0.0342458	0.442755	0.917398	0.0632396	0.182107	0.291649	1.66023	0.147411	protein disulfide isomerase-like 1-2; K09580 protein disulfide-isomerase A1 [EC:5.3.4.1] (A)
BnaA03T0199000WE	-0.425748	0.227782	-0.72034	0.111169	-1.43588	0.0922037	0.673402	0.0180461	0.55134	0.24434	2.53203	0.131134	peroxidase 22-like; K00430 peroxidase [EC:1.11.1.7] (A)
BnaA03T0276100WE	-0.324399	0.438149	-0.807917	0.023745	0.454689	0.129685	0.450363	0.163477	-0.769177	0.214546	0.522866	0.216169	thioredoxin M2, chloroplastic-like; K03671 thioredoxin 1 (A)
BnaA09T0477700WE	-0.17519	0.031898	0.390875	0.031898	0.197244	0.192371	0.478622	0.10083	0.0591716	0.438151	1.86669	0.0323623	protein disulfide isomerase-like 1-3; K09580 protein disulfide-isomerase A1 [EC:5.3.4.1] (A)
BnaA03T0561300WE	0.0322197	0.14407	-0.362455	0.0237364	0.701257	0.00319462	0.00254577	0.424848	-0.0742681	0.431885	0.577	0.0486782	peroxidase 49; K00430 peroxidase [EC:1.11.1.7] (A)
BnaA03T0191900WE	0.0672661	0.143877	-0.461111	0.128019	0.480679	0.0362522	0.211849	0.215864	-0.285189	0.0800027	-0.527384	0.128375	peroxidase 21; K00430 peroxidase [EC:1.11.1.7] (A)
BnaC08T0473300WE	0.0907849	0.405507	0.847581	0.0499966	-0.364206	0.18793	0.197057	0.294524	-0.440359	0.219971	0.552805	0.296834	superoxide dismutase [Cu-Zn]; K04565 superoxide dismutase, Cu-Zn family [EC:1.15.1.1] (A)
BnaA03T0167800WE	0.205082	0.345146	-0.335007	0.266383	-0.033539	0.348259	2.59011	0.00838293	-2.68444	0.123124	2.57869	0.163049	probable glutathione peroxidase 2; K00432 glutathione peroxidase [EC:1.11.1.9] (A)
BnaA06T0044600WE	0.336425	0.138397	0.731453	0.0393755	-0.0980005	0.391097	-0.145235	0.128484	-0.43466	0.13827	0.353743	0.212396	L-ascorbate peroxidase 1, cytosolic-like; K00434 L-ascorbate peroxidase [EC:1.11.1.11] (A)
BnaA09T0635000WE	0.383169	0.155549	-0.0519727	0.441647	0.195061	0.378097	-0.279527	0.0865504	-0.358312	0.0176549	0.667482	0.0862449	apx2; L-ascorbate peroxidase 1, cytosolic; K00434 L-ascorbate peroxidase [EC:1.11.1.11] (A)
BnaC07T0044900WE	0.545763	0.0692537	1.07812	0.0120609	1.44023	0.061169	0.0621793	0.277738	-0.518206	0.152312	1.2893	0.0347103	serine/threonine-protein phosphatase 6 regulatory ankyrin repeat subunit B isoform X1; K06867 uncharacterized protein (A)
BnaA09T0096000WE	0.592626	0.0415192	0.0691074	0.360962	-0.706232	0.0871629	-0.27903	0.0341018	-0.243538	0.123477	0.176407	0.285465	peroxidase 32; K00430 peroxidase [EC:1.11.1.7] (A)
BnaA09T0254100WE	0.710358	0.0730955	0.151489	0.344367	-0.163094	0.221214	-0.404351	0.112781	-0.649419	0.0419631	-0.0415825	0.408923	sapx; L-ascorbate peroxidase S, chloroplastic/mitochondrial; K00434 L-ascorbate peroxidase [EC:1.11.1.11] (A)
BnaA09T0026100WE	0.742114	0.0286397	-0.0323365	0.401431	0.365471	0.0306964	0.0903779	0.437847	-0.567319	0.0391625	0.0603683	0.3445	thioredoxin M2, chloroplastic-like; K03671 thioredoxin 1 (A)
BnaA10T0260700WE	0.856501	0.0036963	0.377706	0.155123	-0.602069	0.14075	0.245568	0.2233	-0.258304	0.253453	0.114846	0.410959	peroxidase A2; K00430 peroxidase [EC:1.11.1.7] (A)
BnaA02T0246400WE	0.884873	0.00229496	0.048784	0.424766	-0.340485	0.0764248	-0.242542	0.186872	-0.198165	0.165149	-1.01613	0.0142976	probable phospholipid hydroperoxide glutathione peroxidase 6, mitochondrial; K00432 glutathione peroxidase [EC:1.11.1.9] (A)
BnaA01T0290000WE	1.07857	0.0104566	0.672601	0.0344538	2.25387	0.0233379	4.54373	0.0613451	0.478324	0.287198	4.26468	0.0237747	superoxide dismutase [Mn] 1, mitochondrial; K04564 superoxide dismutase, Fe-Mn family [EC:1.15.1.1] (A)
BnaA05T0420500WE	1.0872	0.00285433	-0.416247	0.087686	0.0703951	0.432557	-0.323695	0.126271	-0.562404	0.046276	-0.340188	0.0939879	LbPrx1; peroxiredoxin; K14171 alkyl hydroperoxide reductase 1 [EC:1.11.1.15] (A)
BnaA05T0292400WE	1.16876	0.104958	0.21768	0.380493	0.0112027	0.277226	0.275296	0.0313556	0.942327	0.0207197	0.599874	0.174793	peroxidase 30; K00430 peroxidase [EC:1.11.1.7] (A)
BnaC01T0310600WE	1.19937	0.00368568	-0.192849	0.238805	-0.372637	0.197643	-0.0428641	0.439874	-0.0541881	0.383126	-0.471612	0.0225579	peroxidase 30; K00430 peroxidase [EC:1.11.1.7] (A)
BnaA04T0213400WE	1.26154	0.0678067	0.0554018	0.297424	0.193083	0.380139	-0.334643	0.0493032	-0.486366	0.0985161	-0.0116627	0.437744	thioredoxin O1, mitochondrial; K03671 thioredoxin 1 (A)
BnaC09T0553700WE	1.32835	0.0102362	0.350107	0.216507	-1.17576	0.192587	0.789058	0.0366631	-0.47458	0.330158	0.853058	0.295157	peroxidase A2-like; K00430 peroxidase [EC:1.11.1.7] (A)
BnaA04T0234400WE	1.47823	0.441088	1.1235	0.375942	-1.63393	0.333717	1.9045	0.0143982	1.8256	0.29411	1.54251	0.210066	peroxidase C3-like; K00430 peroxidase [EC:1.11.1.7] (A)
BnaC08T0247300WE	3.0536	0.0114413	0.396118	0.129036	1.06757	0.307136	1.29645	0.0211449	0.135974	0.43854	0.690799	0.296934	peroxidase; peroxidase 34-like; K00430 peroxidase [EC:1.11.1.7] (A)
