# Supplementary material for: A Proteome-Level Investigation Into Plasmodiophora brassicae Resistance in Brassica napus Canola
Source: Front Plant Sci. 2022 Mar 24;13:860393. doi: 10.3389/fpls.2022.860393 (PMC8988049; doi:10.3389/fpls.2022.860393)
Supplement: Supplementary file 12 [file Table_11.XLSX]

## Sheet: (A) Dehydrin Control vs Inocul.
Table S11-A Differentially accumulated proteins (DAP) at all three time points (7, 14, 21) between control and inoculated lines across parent and progeny, these proteins are orthologous to dehydrin related proteins. PG = progeny; PR = parent, IR = Inoculated resistant line, CR = control resistant line, IS = inoculated susceptible line, and CS = control susceptible line.
Protein ID	Average Log2 Fold Change (PG7IR_PG7CR)	qvalue (PG7IR_PG7CR)	Average Log2 Fold Change (pg14IR_pg14CR)	qvalue (pg14IR_pg14CR)	Average Log2 Fold Change (PG21IR_PG21CR)	qvalue(PG21IR_PG21CR)	Average Log2 Fold Change (PG7IS_PG7CS)	qvalue (PG7IS_PG7CS)	Average Log2 Fold Change (PG14IS_PG14CS)	qvalue (PG14IS_PG14CS)	Average Log2 Fold Change (PG21IS_PG21CS)	qvalue (PG21IS_PG21CS)	Average Log2 Fold Change (PR7IR_PR7CR)	qvalue (PR7IR_PR7CR)	Average Log2 Fold Change (PR14IR_PR14CR)	qvalue (PR14IR_PR14CR)	Average Log2 Fold Change (PR21IR_PR21CR)	qvalue(PR21IR_PR21CR)	Average Log2 Fold Change (PR7IS_PR7CS)	qvalue(PR7IS_PR7CS)	Average Log2 Fold Change (PR14IS_PR14CS)	qvalue (PR14IS_PR14CS)	Average Log2 Fold Change (PR21IS_PR21CS)	qvalue(PR21IS_PR21CS)	Swissport	Pfam
BnaA06T0140500WE	0.652527	0.17235	0.100754	0.342849	0.916789	0.0225454	0.87869	0.0361965	-0.117381	0.272767	-0.067291	0.35544	-0.257107	0.427178	-0.623618	0.110042	0.191639	0.400476	-0.977532	0.138087	-0.353032	0.283859	0.349417	0.36156	Dehydrin ERD10 OS=Arabidopsis thaliana GN=ERD10 PE=1 SV=1	Dehydrin
BnaA07T0126200WE	-0.551108	0.00215317	0.302214	0.00833528	-0.526643	0.00287245	-0.38029	0.227837	-0.270521	0.228751	0.314907	0.287097	0.353804	0.119257	-3.59313	0.290406	0.560809	0.208625	-0.12748	0.433976	0.672987	0.0165216	0.202267	0.236654	Dehydrin ERD10 OS=Arabidopsis thaliana GN=ERD10 PE=1 SV=1	Dehydrin
BnaA07T0239200WE	2.46657	0.165803	-0.0635009	0.383541	0.616397	0.0132807	1.45292	0.00724126	-0.273055	0.387985	-1.78773	0.254353	0.79977	0.0112139	-0.250138	0.375196	0.298021	0.245199	1.39167	0.0101812	-1.15026	0.0378315	0.74434	0.246063	Dehydrin ERD14 OS=Arabidopsis thaliana GN=ERD14 PE=1 SV=1	Dehydrin
BnaA07T0354800WE	1.06849	0.171913	-0.114623	0.222243	0.355674	0.0978438	0.576837	0.0644596	-0.241117	0.375957	-0.729672	0.270992	0.100591	0.193665	-0.0289964	0.337042	-0.226852	0.203713	0.688934	0.0439273	-0.33532	0.141819	0.333	0.367915	Dehydrin ERD14 OS=Arabidopsis thaliana GN=ERD14 PE=1 SV=1	Dehydrin
BnaC02T0286500WE	2.14247	0.141685	0.114556	0.204971	0.926324	0.0102697	1.06438	0.00435124	-1.5379	0.289204	-1.09474	0.2478	-0.353581	0.302736	-0.824028	0.0666958	-0.837736	0.0651977	0.0466372	0.130901	-1.12809	0.0608711	1.24567	0.191538	Dehydrin ERD14 OS=Arabidopsis thaliana GN=ERD14 PE=1 SV=1	Dehydrin
BnaC05T0168500WE	0.512439	0.202708	0.354317	0.0933678	0.103846	0.368609	0.722167	0.00267524	-0.304748	0.224852	-0.0354591	0.443834	-0.0660872	0.440114	-2.16113	0.156403	-0.135455	0.28038	0.395234	0.207178	-0.0760909	0.33388	0.115993	0.387695	Dehydrin ERD10 OS=Arabidopsis thaliana GN=ERD10 PE=1 SV=1	Dehydrin
BnaC06T0291300WE	2.88162	0.153701	-0.931587	0.0671188	1.9828	0.00280519	1.81527	0.0270115	-0.579137	0.375148	-2.0795	0.234277	2.31707	0.00501777	2.3697	0.0445281	-1.92714	0.00651523	2.54552	0.0341659	-2.82976	0.0215046	4.17032	0.190572	Dehydrin ERD14 OS=Arabidopsis thaliana GN=ERD14 PE=1 SV=1	Dehydrin
BnaC06T0439800WE	0.0494045	0.393914	-0.627093	0.153626	0.596786	0.0211704	1.48289	0.0518063	0.266413	0.363791	-0.829602	0.217227	1.13616	0.00882207	0.507762	0.120706	-0.671902	0.0604935	0.529344	0.0389575	-0.714524	0.142886	0.267756	0.378545	Dehydrin ERD14 OS=Arabidopsis thaliana GN=ERD14 PE=1 SV=1	Dehydrin
BnaC07T0170900WE	-0.998304	0.000969976	0.315981	0.0416681	-1.45789	0.0100008	-0.488077	0.168222	0.0698637	0.417214	0.0266165	0.430169	0.347496	0.142556	-2.45054	0.1818	0.309404	0.249756	0.063842	0.441204	0.419554	0.270798	-0.57557	0.298772	Dehydrin ERD10 OS=Arabidopsis thaliana GN=ERD10 PE=1 SV=1	Dehydrin
BnaA08T0045300WE	-1.18558	0.0272392	0.27628	0.136723	0.499652	0.0933239	0.335311	0.0192185	-0.0361715	0.231608	2.33601	0.0725301	-1.44789	0.116801	-3.01806	0.266566	1.58122	0.0286414	-0.821061	0.0464843	0.117985	0.180258	-0.840708	0.238889	Cysteine proteinase RD21a OS=Arabidopsis thaliana GN=RD21A PE=1 SV=1	Granulin
BnaA10T0060800WE	-0.946112	0.00644721	0.218942	0.0864211	0.476718	0.0223166	0.491693	0.0708428	0.162387	0.29131	1.64494	0.130265	-0.632889	0.137289	-2.58164	0.158319	0.793165	0.0600054	-0.240787	0.278019	0.550757	0.0871642	-1.15892	0.1707	Cysteine proteinase RD21a OS=Arabidopsis thaliana GN=RD21A PE=1 SV=1	Granulin
BnaC02T0364000WE	-0.452108	0.0311443	0.341942	0.0282429	0.416579	0.0296784	0.10135	0.234984	0.275345	0.169401	1.06799	0.0981209	-0.262765	0.156187	-2.38376	0.216853	1.62604	0.0690026	0.0427317	0.374348	0.469537	0.0832429	-0.636333	0.180594	Cysteine proteinase RD21a OS=Arabidopsis thaliana GN=RD21A PE=1 SV=1	Granulin

## Sheet: (B) Dehydrin Res. vs Sus.
Table S11-B Differentially accumulated proteins (DAP) between inoculated- CR/CS progeny and CR/CS parent, these proteins are orthologous to dehydrin related proteins. PG = progeny; PR = parent, IR = Inoculated resistant line and IS = inoculated susceptible line.
Protein ID	Average Log2 Fold Change (PG7IR_PG7IS)	qvalue (PG7IR_PG7IS)	Average Log2 Fold Change (PG14IR_PG14IS)	qvalue (PG14IR_PG14IS)	Average Log2 Fold Change (PG21IR_PG21IS)	qvalue(PG21IR_PG21IS)	Average Log2 Fold Change (PR7IR_PR7IS)	qvalue (PR7IR_PR7IS)	Average Log2 Fold Change (PR14IR_PR14IS)	qvalue (PR14IR_PR14IS)	Average Log2 Fold Change (PR21IR_PR21IS)	qvalue(PR21IR_PR21IS)	Annotation
BnaA07T0239200WE	1.28346	0.000283059	-2.19362	0.071342	-1.04397	0.0473156	0.691558	0.0339026	0.566061	0.125207	-1.12164	0.176351	Dehydrin ERD14 OS=Arabidopsis thaliana GN=ERD14 PE=1 SV=1
BnaA07T0354800WE	0.822563	0.00376565	-0.88382	0.0573929	-0.30908	0.150279	0.23422	0.268011	-0.488545	0.107637	-1.23999	0.120256	Dehydrin ERD14 OS=Arabidopsis thaliana GN=ERD14 PE=1 SV=1
BnaC06T0291300WE	0.324662	0.0121625	-2.35412	0.0739559	-0.8974	0.136466	0.0962053	0.244515	1.90127	0.0855452	-3.84489	0.143478	Dehydrin ERD14 OS=Arabidopsis thaliana GN=ERD14 PE=1 SV=1
BnaC06T0439800WE	0.256606	0.0576551	-1.12911	0.172623	-0.20896	0.274954	0.863419	0.0190145	-0.213573	0.306402	-1.50603	0.141782	Dehydrin ERD14 OS=Arabidopsis thaliana GN=ERD14 PE=1 SV=1
BnaA10T0060800WE	0.562308	0.17518	-0.445564	0.119712	-0.998307	0.217613	0.170206	0.15547	-0.662603	0.0447119	0.144338	0.377299	Cysteine proteinase RD21a OS=Arabidopsis thaliana GN=RD21A PE=1 SV=1
BnaA08T0045300WE	1.03012	0.138096	0.518614	0.0408028	-0.900402	0.210316	0.403291	0.0816994	0.165466	0.313839	0.422351	0.399735	Cysteine proteinase RD21a OS=Arabidopsis thaliana GN=RD21A PE=1 SV=1
BnaC02T0364000WE	0.577652	0.0431677	-0.172063	0.268329	-0.370637	0.269636	0.272156	0.0935252	-0.17376	0.22172	1.07281	0.125902	Cysteine proteinase RD21a OS=Arabidopsis thaliana GN=RD21A PE=1 SV=1
