# Supplementary material for: A Proteome-Level Investigation Into Plasmodiophora brassicae Resistance in Brassica napus Canola
Source: Front Plant Sci. 2022 Mar 24;13:860393. doi: 10.3389/fpls.2022.860393 (PMC8988049; doi:10.3389/fpls.2022.860393)
Supplement: Supplementary file 13 [file Table_12.XLSX]

## Sheet: (A) Control vs Inoculated
Table S12-A Differentially accumulated proteins (DAP) at all three time points between control and inoculated lines across parent and progeny, these proteins are orthologous to general stress related proteins. PG = progeny; PR = parent, IR = Inoculated resistant line, CR = control resistant line, IS = inoculated susceptible line, and CS = control susceptible line.
Protein ID	Average Log2 Fold Change (PG7IR_PG7CR)	qvalue (PG7IR_PG7CR)	Average Log2 Fold Change (pg14IR_pg14CR)	qvalue (pg14IR_pg14CR)	Average Log2 Fold Change (PG21IR_PG21CR)	qvalue(PG21IR_PG21CR)	Average Log2 Fold Change (PG7IS_PG7CS)	qvalue (PG7IS_PG7CS)	Average Log2 Fold Change (PG14IS_PG14CS)	qvalue (PG14IS_PG14CS)	Average Log2 Fold Change (PG21IS_PG21CS)	qvalue (PG21IS_PG21CS)	Average Log2 Fold Change (PR7IR_PR7CR)	qvalue (PR7IR_PR7CR)	Average Log2 Fold Change (PR14IR_PR14CR)	qvalue (PR14IR_PR14CR)	Average Log2 Fold Change (PR21IR_PR21CR)	qvalue(PR21IR_PR21CR)	Average Log2 Fold Change (PR7IS_PR7CS)	qvalue(PR7IS_PR7CS)	Average Log2 Fold Change (PR14IS_PR14CS)	qvalue (PR14IS_PR14CS)	Average Log2 Fold Change (PR21IS_PR21CS)	qvalue(PR21IS_PR21CS)	Annotation	Kegg(pg14IR_pg14CR)	Swissport (pg14IR_pg14CR)	Pfam (pg14IR_pg14CR)	NR (pg14IR_pg14CR)
BnaA01T0054800WE	-1.11096	0.0316347	-0.625144	0.0860704	0.14509	0.326841	-0.0207515	0.415791	0.0420247	0.432141	0.293025	0.137303	0.878037	0.0213646	0.190263	0.0829122	0.162425	0.338665	0.549769	0.0926371	0.839462	0.0438457	-1.21686	0.0223779	Pathogenesis-related protein Bet v I family	--	MLP-like protein 328 OS=Arabidopsis thaliana GN=MLP328 PE=2	Pathogenesis-related protein Bet v I family	PREDICTED: MLP-like protein 328 [Brassica rapa]
BnaA01T0112500WE	-0.0461237	0.422062	0.36437	0.216646	0.655386	0.11838	-0.948023	0.0673694	0.528295	0.0495648	0.0368902	0.367074	-0.492304	0.0532426	-0.822787	0.075611	0.844227	0.0617942	-0.337613	0.172449	-0.183159	0.316421	-0.652725	0.406236	heat shock factor-binding protein 1-like; K19765 heat shock factor-binding protein 1 (A)	heat shock factor-binding protein 1-like; K19765 heat shock factor-binding protein 1 (A)	Translocase of chloroplast 159, chloroplastic OS=Arabidopsis	Heat shock factor binding protein 1	PREDICTED: translocase of chloroplast 159, chloroplastic [Br
BnaA01T0236000WE	-0.332579	0.0444876	-0.233591	0.234956	0.120378	0.329245	-0.292888	0.0256606	0.527096	0.0477664	1.15211	0.0705715	0.624563	0.12993	-2.56951	0.25368	2.36689	0.0692548	-0.272846	0.0940918	0.99419	0.0198344	-0.774614	0.0857273	Granulin	hypothetical protein; K16292 KDEL-tailed cysteine endopeptidase [EC:3.4.22.-] (A)	Cysteine proteinase RD21a OS=Arabidopsis thaliana GN=RD21A P	Granulin	BnaA01g26170D [Brassica napus]
BnaA02T0010200WE	0.233547	0.257955	0.254581	0.14478	0.725967	0.223946	1.33521	0.110934	0.803041	0.00466822	1.86895	0.188041	-1.4919	0.216158	-1.31676	0.0168151	-0.179804	0.351712	-0.675073	0.122935	-0.427255	0.355153	-1.95146	0.19765	fasciclin-like arabinogalactan protein 4; K19519 transforming growth factor-beta-induced protein (A)	fasciclin-like arabinogalactan protein 4; K19519 transforming growth factor-beta-induced protein (A)	Fasciclin-like arabinogalactan protein 11 OS=Arabidopsis tha	Fasciclin domain	PREDICTED: fasciclin-like arabinogalactan protein 11 [Brassi
BnaA02T0032500WE	0.485983	0.0121304	0.741373	0.0850781	0.3088	0.226976	-1.01557	0.030153	0.785579	0.0004008	-0.0248447	0.262828	-1.61913	0.0126215	-2.91678	0.257252	0.844882	0.00562711	0.122066	0.318026	0.472654	0.0771942	-0.7684	0.159927	heat shock 70 kDa protein 10, mitochondrial-like; K03283 heat shock 70kDa protein 1/8 (A)	heat shock 70 kDa protein 10, mitochondrial-like; K03283 heat shock 70kDa protein 1/8 (A)	Heat shock 70 kDa protein 10, mitochondrial OS=Arabidopsis t	Hsp70 protein	PREDICTED: heat shock 70 kDa protein 10, mitochondrial isofo
BnaA02T0041900WE	0.550933	0.00740065	0.268933	0.092817	0.343186	0.213076	-0.41099	0.173497	-0.136463	0.3096	-0.0474258	0.432295	-0.787114	0.032708	-0.892859	0.0377422	2.09381	0.120452	-0.350197	0.0110799	-0.433285	0.115366	0.207487	0.384587	clathrin interactor EPSIN 1-like; K12471 epsin (A)	clathrin interactor EPSIN 1-like; K12471 epsin (A)	Clathrin interactor EPSIN 1 OS=Arabidopsis thaliana GN=EPSIN	ENTH domain	BnaA02g35000D [Brassica napus]
BnaA02T0103900WE	0.346473	0.317128	-2.10249	0.187765	-0.185631	0.075562	0.947414	0.0488452	-1.40973	0.0474051	-0.690045	0.244883	-0.233159	0.29084	0.895939	0.117252	0.796569	0.172292	-1.60736	0.058337	-0.627619	0.137536	-0.852295	0.16778	ras-related protein RABE1c-like; K07901 Ras-related protein Rab-8A (A)	ras-related protein RABE1c-like; K07901 Ras-related protein Rab-8A (A)	Ras-related protein RABE1c OS=Arabidopsis thaliana GN=RABE1C	Ribosomal protein S8	PREDICTED: ras-related protein RABE1c-like isoform X1 [Brass
BnaA03T0011500WE	-0.565802	0.0202266	0.408365	0.000406231	-0.157501	0.222297	0.581621	0.00473203	0.152668	0.186842	0.809137	0.110842	-0.511369	0.013834	-3.21779	0.261035	2.53602	0.124444	-0.484439	0.123933	0.228593	0.176877	-0.343593	0.242648	Fer1; ferritin-1, chloroplastic; K00522 ferritin heavy chain [EC:1.16.3.2] (A)	Fer1; ferritin-1, chloroplastic; K00522 ferritin heavy chain [EC:1.16.3.2] (A)	Ferritin-1, chloroplastic OS=Brassica napus GN=LSC30 PE=2 SV	Ferritin-like domain	PREDICTED: ferritin-1, chloroplastic [Brassica rapa]
BnaA03T0160100WE	0.723374	0.0196681	0.228669	0.108048	0.135081	0.316349	-0.246402	0.169685	-0.555794	0.0267646	-0.511131	0.068187	-0.29898	0.262104	-2.46506	0.24723	1.53269	0.073238	-0.103959	0.295218	-0.0318412	0.291074	-0.790735	0.193325	ran-binding protein 1 homolog b; K15306 Ran-binding protein 1 (A)	ran-binding protein 1 homolog b; K15306 Ran-binding protein 1 (A)	Ran-binding protein 1 homolog b OS=Arabidopsis thaliana GN=R	RanBP1 domain	PREDICTED: ran-binding protein 1 homolog b [Brassica rapa]
BnaA03T0204200WE	1.03355	0.194901	0.318027	0.126775	1.75964	0.0176921	-1.3146	0.0375609	0.0492324	0.443189	-0.822418	0.234616	-1.13146	0.0157755	-0.327324	0.274831	1.08315	0.180276	0.877203	0.061233	-0.181789	0.305433	1.13021	0.235469	hypothetical protein; K17600 vacuolar protein sorting-associated protein 54 (A)	hypothetical protein; K17600 vacuolar protein sorting-associated protein 54 (A)	--	Ricin-type beta-trefoil lectin domain-like	PREDICTED: extensin-2 isoform X2 [Brassica rapa]
BnaA03T0209600WE	0.737492	0.160592	0.706962	0.0169007	0.824283	0.00964876	-0.257498	0.0288937	-0.13028	0.351515	-1.07321	0.144984	-0.486311	0.00471751	-3.51506	0.236832	0.585353	0.0261707	0.121064	0.062667	-0.0686318	0.443718	-0.0959176	0.430496	clathrin light chain 2-like; K04645 clathrin light chain B (A)	clathrin light chain 2-like; K04645 clathrin light chain B (A)	Clathrin light chain 2 OS=Arabidopsis thaliana GN=CLC2 PE=1	Clathrin light chain	PREDICTED: clathrin light chain 2 [Brassica rapa]
BnaA03T0217700WE	0.574111	0.00864602	0.283565	0.184035	-0.404132	0.205189	-0.0780046	0.366233	0.701997	0.0418417	-0.685524	0.0341235	-1.18787	0.0248202	-1.32637	0.0885664	-0.527298	0.058326	0.354882	0.264052	-0.346255	0.190235	-0.794151	0.145714	villin-3-like; K05768 gelsolin (A)	villin-3-like; K05768 gelsolin (A)	Villin-2 OS=Arabidopsis thaliana GN=VLN2 PE=1 SV=2	Villin headpiece domain	PREDICTED: villin-2-like [Brassica rapa]
BnaA03T0306200WE	0.053413	0.0765153	0.340172	0.112422	0.573957	0.0848622	1.33569	0.00030564	-0.398431	0.19149	4.08713	0.06106	-0.634963	0.200534	-3.29127	0.265994	2.42334	0.131877	-1.57913	0.00378214	-0.520762	0.242083	-0.920988	0.284829	Chitinase / Hevein / PR-4 / Wheatwin2; K04730 inte	Chitinase / Hevein / PR-4 / Wheatwin2; K04730 interleukin-1 receptor-associated kinase 1 [EC:2.7.11.1] (A)	Hevein-like preproprotein OS=Arabidopsis thaliana GN=HEL PE=	Chitin recognition protein	PREDICTED: hevein-like preproprotein [Brassica rapa]
BnaA03T0438200WE	0.570028	0.00666524	0.800836	0.0419792	-0.0643453	0.429487	-1.05393	0.0512609	-0.0809091	0.222302	-0.325657	0.046299	-0.582928	0.0764356	-3.91011	0.282501	1.26379	0.00704765	-0.0387603	0.444584	-0.0439553	0.377687	-0.910524	0.151506	heat shock factor-binding protein 1-like; K19765 heat shock factor-binding protein 1 (A)	heat shock factor-binding protein 1-like; K19765 heat shock factor-binding protein 1 (A)	Heat shock factor-binding protein 1 OS=Homo sapiens GN=HSBP1	Heat shock factor binding protein 1	PREDICTED: heat shock factor-binding protein 1-like [Brassic
BnaA04T0035500WE	1.09307	0.0346249	0.207212	0.158004	-0.277265	0.268945	-0.323833	0.158305	1.0615	0.00683302	-0.289473	0.224788	-0.592239	0.0403651	-1.84803	0.205439	0.663343	0.168827	0.0898631	0.27524	0.0830613	0.403469	-0.323756	0.224535	heat shock 70 kDa protein 15; K09489 heat shock 70kDa protein 4 (A)	heat shock 70 kDa protein 15; K09489 heat shock 70kDa protein 4 (A)	Heat shock 70 kDa protein 15 OS=Arabidopsis thaliana GN=HSP7	Hsp70 protein	BnaA04g03290D [Brassica napus]
BnaA04T0068800WE	1.58156	0.0324905	0.227526	0.300837	0.0905708	0.419065	0.0116917	0.386642	-0.452021	0.398464	-0.61517	0.109291	-1.49712	0.120331	-0.483093	0.418645	1.02318	0.142304	0.646283	0.00554957	-0.0796161	0.427782	-1.42626	0.293122	clathrin light chain 2-like; K04645 clathrin light chain B (A)	clathrin light chain 2-like; K04645 clathrin light chain B (A)	Clathrin light chain 3 OS=Arabidopsis thaliana GN=At3g51890	Clathrin light chain	BnaA04g05890D [Brassica napus]
BnaA04T0168300WE	0.16437	0.208539	0.0363167	0.150129	0.0988425	0.187408	0.033934	0.303351	0.175045	0.0415142	-0.0721289	0.189891	-0.379831	0.0647067	-2.26356	0.259983	0.662547	0.121095	0.2336	0.11633	0.367549	0.0804658	-0.251843	0.354336	ferredoxin, root R-B2; K02639 ferredoxin (A)	ferredoxin, root R-B2; K02639 ferredoxin (A)	Ferredoxin-3, chloroplastic OS=Arabidopsis thaliana GN=FD3 P	2Fe-2S iron-sulfur cluster binding domain	BnaA04g15880D [Brassica napus]
BnaA04T0240900WE	1.75206	0.150498	0.711169	0.022856	0.0333703	0.317065	-0.380073	0.24318	-0.0185669	0.410856	-2.81973	0.286108	-2.67621	0.00200239	-1.61773	0.0190321	0.226291	0.429622	-0.725717	0.050237	-0.623434	0.129252	0.622372	0.125911	clathrin light chain 2-like; K04645 clathrin light chain B (A)	clathrin light chain 2-like; K04645 clathrin light chain B (A)	Clathrin light chain 2 OS=Arabidopsis thaliana GN=CLC2 PE=1	Clathrin light chain	BnaA04g22660D [Brassica napus]
BnaA04T0262900WE	0.636064	0.0841592	0.132817	0.265048	0.322823	0.119089	-0.237682	0.086505	0.464005	0.0848863	0.103232	0.440001	-0.226806	0.0336175	-3.07877	0.270161	0.675357	0.0729117	-0.251631	0.0273285	-0.462241	0.00294194	0.244631	0.32429	clathrin interactor EPSIN 2-like; K12471 epsin (A)	clathrin interactor EPSIN 2-like; K12471 epsin (A)	Clathrin interactor EPSIN 2 OS=Arabidopsis thaliana GN=EPSIN	ENTH domain	PREDICTED: clathrin interactor EPSIN 2-like [Brassica rapa]
BnaA05T0016800WE	0.272925	0.0183384	-0.65854	0.0821544	-0.576399	0.227222	-0.20002	0.425139	0.511179	0.00376565	-0.647358	0.0179015	-1.39922	0.0459045	-3.01735	0.290216	1.49649	0.121687	-0.32922	0.0762887	0.303854	0.122106	-2.76601	0.0474997	villin-3-like; K05768 gelsolin (A)	villin-3-like; K05768 gelsolin (A)	Villin-2 OS=Arabidopsis thaliana GN=VLN2 PE=1 SV=2	Villin headpiece domain	BnaA05g02390D [Brassica napus]
BnaA05T0165000WE	0.408419	0.212928	0.30424	0.325184	0.258919	0.103951	-0.240786	0.176577	-0.353952	0.259612	-0.168518	0.41422	-0.988528	0.0957838	-1.44627	0.239104	0.445835	0.283971	-0.563793	0.0454527	-0.537007	0.109452	-0.717084	0.345464	ranBP2-like and GRIP domain-containing protein 4; K15304 Ran-binding protein 3 (A)	ranBP2-like and GRIP domain-containing protein 4; K15304 Ran-binding protein 3 (A)	Nuclear pore complex protein NUP50A OS=Arabidopsis thaliana	RanBP1 domain	BnaA05g14900D [Brassica napus]
BnaA05T0374000WE	0.781195	0.0530152	-0.0849744	0.311606	1.19039	0.03315	0.138614	0.287968	0.20575	0.0470939	0.705297	0.189963	-1.22753	0.0302261	-2.33398	0.265855	0.630178	0.196785	-0.149292	0.385583	0.175842	0.3946	0.225542	0.272335	endochitinase CH25-like; K01183 chitinase [EC:3.2.	endochitinase CH25-like; K01183 chitinase [EC:3.2.1.14] (A)	Endochitinase CH25 OS=Brassica napus PE=2 SV=1	Chitin recognition protein	PREDICTED: endochitinase CH25 [Brassica rapa]
BnaA05T0410200WE	0.185339	0.248621	0.535853	0.0817671	0.445662	0.12501	-0.247664	0.114668	0.532615	0.0524862	-0.675065	0.070182	-0.307563	0.182462	-3.22752	0.277256	1.45912	0.0697574	-0.600822	0.239924	1.13179	0.030232	0.0981168	0.434275	Probable glucan endo-1,3-beta-glucosidase A6 OS=Arabidopsis thaliana GN=A6 PE=2 SV=1	hypothetical protein; K19891 glucan endo-1,3-beta-glucosidase 1/2/3 [EC:3.2.1.39] (A)	Probable glucan endo-1,3-beta-glucosidase A6 OS=Arabidopsis	X8 domain	PREDICTED: probable glucan endo-1,3-beta-glucosidase A6 [Bra
BnaA06T0010600WE	0.631104	0.0587821	0.540652	0.0935306	0.221727	0.306475	0.0185134	0.415046	-0.110568	0.379409	-0.565808	0.129666	-0.518217	0.00559706	-1.84787	0.220873	0.505184	0.157224	-0.030302	0.321084	-0.0368359	0.437124	0.391174	0.401393	heat shock 70 kDa protein 14; K09489 heat shock 70kDa protein 4 (A)	heat shock 70 kDa protein 14; K09489 heat shock 70kDa protein 4 (A)	Heat shock 70 kDa protein 14 OS=Arabidopsis thaliana GN=HSP7	Hsp70 protein	PREDICTED: heat shock 70 kDa protein 14 [Brassica rapa]
BnaA06T0140500WE	0.652527	0.17235	0.100754	0.342849	0.916789	0.0225454	0.87869	0.0361965	-0.117381	0.272767	-0.067291	0.35544	-0.257107	0.427178	-0.623618	0.110042	0.191639	0.400476	-0.977532	0.138087	-0.353032	0.283859	0.349417	0.36156	Dehydrin ERD10 OS=Arabidopsis thaliana GN=ERD10 PE=1 SV=1	--	Dehydrin ERD10 OS=Arabidopsis thaliana GN=ERD10 PE=1 SV=1	Dehydrin	PREDICTED: dehydrin ERD10-like [Brassica rapa]
BnaA06T0163700WE	-0.407737	0.197532	0.113888	0.381872	-0.839578	0.0199689	-0.609413	0.171028	0.841275	0.0282216	-0.0560207	0.388445	0.56283	0.0958403	-2.20517	0.242289	0.97888	0.00956992	0.2378	0.286962	1.88815	0.0019873	-1.24873	0.00559963	KDEL-tailed cysteine endopeptidase CEP2; K16292 KDEL-tailed cysteine endopeptidase [EC:3.4.22.-] (A)	KDEL-tailed cysteine endopeptidase CEP2; K16292 KDEL-tailed cysteine endopeptidase [EC:3.4.22.-] (A)	KDEL-tailed cysteine endopeptidase CEP2 OS=Arabidopsis thali	Cathepsin propeptide inhibitor domain (I29)	BnaA06g16650D [Brassica napus]
BnaA06T0395000WE	-0.0927753	0.0850124	0.216741	0.270053	0.544402	0.0271147	0.568838	0.0113178	-0.162883	0.150839	0.585376	0.102656	0.251694	0.162605	-2.81664	0.226904	0.561008	0.161615	-0.783452	0.146866	0.412233	0.216695	-0.760018	0.21097	Glyoxalase-like domain	--	Uncharacterized protein At5g48480 OS=Arabidopsis thaliana GN	Glyoxalase-like domain	PREDICTED: uncharacterized protein At5g48480-like [Brassica
BnaA07T0126200WE	-0.551108	0.00215317	0.302214	0.00833528	-0.526643	0.00287245	-0.38029	0.227837	-0.270521	0.228751	0.314907	0.287097	0.353804	0.119257	-3.59313	0.290406	0.560809	0.208625	-0.12748	0.433976	0.672987	0.0165216	0.202267	0.236654	Dehydrin ERD10 OS=Arabidopsis thaliana GN=ERD10 PE=1 SV=1	--	Dehydrin ERD10 OS=Arabidopsis thaliana GN=ERD10 PE=1 SV=1	Dehydrin	cold-regulated protein [Brassica napus]
BnaA07T0187000WE	0.307164	0.00157429	0.184986	0.157845	0.35365	0.119892	0.381104	0.041461	-0.331629	0.152351	0.0527001	0.418387	-0.896744	0.00884079	-3.16067	0.266735	2.5358	0.0396846	-0.78	0.0274553	0.273956	0.199895	-1.12153	0.135	ferritin-3, chloroplastic-like; K00522 ferritin heavy chain [EC:1.16.3.2] (A)	ferritin-3, chloroplastic-like; K00522 ferritin heavy chain [EC:1.16.3.2] (A)	Ferritin-3, chloroplastic OS=Arabidopsis thaliana GN=FER3 PE	Ferritin-like domain	BnaA07g16710D [Brassica napus]
BnaA07T0239200WE	2.46657	0.165803	-0.0635009	0.383541	0.616397	0.0132807	1.45292	0.00724126	-0.273055	0.387985	-1.78773	0.254353	0.79977	0.0112139	-0.250138	0.375196	0.298021	0.245199	1.39167	0.0101812	-1.15026	0.0378315	0.74434	0.246063	Dehydrin ERD14 OS=Arabidopsis thaliana GN=ERD14 PE=1 SV=1	--	Dehydrin ERD14 OS=Arabidopsis thaliana GN=ERD14 PE=1 SV=1	Dehydrin	PREDICTED: dehydrin ERD14-like [Brassica rapa]
BnaA07T0354800WE	1.06849	0.171913	-0.114623	0.222243	0.355674	0.0978438	0.576837	0.0644596	-0.241117	0.375957	-0.729672	0.270992	0.100591	0.193665	-0.0289964	0.337042	-0.226852	0.203713	0.688934	0.0439273	-0.33532	0.141819	0.333	0.367915	Dehydrin ERD14 OS=Arabidopsis thaliana GN=ERD14 PE=1 SV=1	--	Dehydrin ERD14 OS=Arabidopsis thaliana GN=ERD14 PE=1 SV=1	Dehydrin	BnaA07g32420D [Brassica napus]
BnaA08T0045000WE	1.36248	0.00537983	0.797836	0.131722	-0.153575	0.301285	-1.19481	0.0750687	0.803561	0.0474999	0.1911	0.279721	-0.116781	0.337533	-2.7308	0.238578	1.65383	0.095261	-0.17177	0.241802	-0.310534	0.176287	0.194692	0.237681	RAN GTPase-activating protein 1-like; K14319 Ran GTPase-activating protein 1 (A)	RAN GTPase-activating protein 1-like; K14319 Ran GTPase-activating protein 1 (A)	WPP domain-containing protein 2 OS=Arabidopsis thaliana GN=W	WPP domain	PREDICTED: WPP domain-containing protein 2-like [Brassica ra
BnaA08T0045300WE	-1.18558	0.0272392	0.27628	0.136723	0.499652	0.0933239	0.335311	0.0192185	-0.0361715	0.231608	2.33601	0.0725301	-1.44789	0.116801	-3.01806	0.266566	1.58122	0.0286414	-0.821061	0.0464843	0.117985	0.180258	-0.840708	0.238889	Granulin	hypothetical protein; K16292 KDEL-tailed cysteine endopeptidase [EC:3.4.22.-] (A)	Cysteine proteinase RD21a OS=Arabidopsis thaliana GN=RD21A P	Granulin	BnaA08g04080D [Brassica napus]
BnaA08T0139700WE	0.417506	0.116785	0.305598	0.148721	-0.106669	0.370368	-0.274694	0.0674447	0.466718	0.0393577	-0.124031	0.227763	-0.652072	0.00857621	-2.20607	0.233423	0.34204	0.047068	0.208869	0.228002	-0.0444413	0.425545	-1.04104	0.151078	villin-4; K05768 gelsolin (A)	villin-4; K05768 gelsolin (A)	Villin-4 OS=Arabidopsis thaliana GN=VLN4 PE=1 SV=1	Villin headpiece domain	BnaA08g13190D [Brassica napus]
BnaA08T0170800WE	0.65406	0.0414594	1.21859	0.0933975	-0.071595	0.412875	-0.852274	0.0741559	0.807672	0.000337003	-0.154585	0.251321	-1.35866	0.0540087	-0.480274	0.102079	0.733119	0.00943187	-0.161721	0.384585	0.55899	0.0361547	-0.947618	0.215839	heat shock 70 kDa protein 9, mitochondrial-like; K04043 molecular chaperone DnaK (A)	heat shock 70 kDa protein 9, mitochondrial-like; K04043 molecular chaperone DnaK (A)	Heat shock 70 kDa protein 9, mitochondrial OS=Arabidopsis th	Hsp70 protein	BnaA08g15870D [Brassica napus]
BnaA08T0284200WE	0.300002	0.0769294	-0.155443	0.283719	-0.336872	0.217935	-0.477728	0.0686557	-0.464596	0.0554927	-0.614137	0.068935	-0.589552	0.0898402	-3.54593	0.301438	1.94751	0.021663	-0.641164	0.0680659	0.727298	0.016418	-0.207543	0.24354	ran-binding protein 1 homolog a-like; K15306 Ran-binding protein 1 (A)	ran-binding protein 1 homolog a-like; K15306 Ran-binding protein 1 (A)	Ran-binding protein 1 homolog a OS=Arabidopsis thaliana GN=R	RanBP1 domain	BnaA08g28880D [Brassica napus]
BnaA09T0143500WE	0.739316	0.0932476	0.109437	0.0987331	0.145725	0.285364	0.0113493	0.379041	0.0655707	0.368822	-0.658846	0.127984	-0.483616	0.0206567	-2.27657	0.238149	0.50609	0.171496	-0.229117	0.0475542	-0.105992	0.320631	0.371634	0.362313	hsp70-Hsp90 organizing protein 2; K09553 stress-induced-phosphoprotein 1 (A)	hsp70-Hsp90 organizing protein 2; K09553 stress-induced-phosphoprotein 1 (A)	Hsp70-Hsp90 organizing protein 2 OS=Arabidopsis thaliana GN=	Tetratricopeptide repeat	PREDICTED: hsp70-Hsp90 organizing protein 2 [Brassica rapa]
BnaA09T0184900WE	0.04165	0.355929	-0.386104	0.00995666	-0.846156	0.0289688	0.0167542	0.370425	0.0409979	0.327202	0.133337	0.361178	-0.211257	0.259144	-2.92817	0.245716	1.51758	0.0339421	-0.76423	0.17276	0.010166	0.302955	-1.10622	0.0306607	fasciclin-like arabinogalactan protein 4; K19519 transforming growth factor-beta-induced protein (A)	fasciclin-like arabinogalactan protein 4; K19519 transforming growth factor-beta-induced protein (A)	Fasciclin-like arabinogalactan protein 13 OS=Arabidopsis tha	Fasciclin domain	BnaA09g16950D [Brassica napus]
BnaA09T0426400WE	-0.269954	0.28689	0.179391	0.128863	0.723456	0.156139	0.270843	0.244759	-0.327259	0.0944963	0.195378	0.134689	-0.379532	0.189337	-2.71807	0.181954	0.855331	0.169972	1.19272	0.0442788	0.423606	0.0644333	-1.09685	0.075864	Pathogenesis-related protein Bet v I family	--	MLP-like protein 31 OS=Arabidopsis thaliana GN=MLP31 PE=2 SV	Pathogenesis-related protein Bet v I family	BnaA09g30090D [Brassica napus]
BnaA09T0486800WE	0.545686	0.0149869	0.351311	0.0630203	0.487099	0.016587	0.335375	0.128702	0.212067	0.0398932	0.227481	0.27063	-0.253672	0.224422	-2.87806	0.253446	1.20914	0.0572256	-0.731307	0.195943	0.244086	0.274824	-0.198953	0.284308	ferritin-1; K00522 ferritin heavy chain [EC:1.16.3.2] (A)	ferritin-1; K00522 ferritin heavy chain [EC:1.16.3.2] (A)	Ferritin-3, chloroplastic OS=Arabidopsis thaliana GN=FER3 PE	Ferritin-like domain	BnaA09g35560D [Brassica napus]
BnaA09T0571300WE	1.26092	0.0852963	0.428354	0.0577815	0.194868	0.264386	-0.0544805	0.12391	-0.555926	0.163386	-0.674537	0.217238	-0.0219429	0.0332006	-2.5748	0.242227	-0.330805	0.186448	-0.0831795	0.0660338	-0.406228	0.243192	0.469351	0.34789	clathrin light chain 2-like; K04645 clathrin light chain B (A)	clathrin light chain 2-like; K04645 clathrin light chain B (A)	Clathrin light chain 1 OS=Arabidopsis thaliana GN=At2g20760	Clathrin light chain	PREDICTED: clathrin light chain 1-like [Brassica rapa]
BnaA10T0023700WE	0.141496	0.355067	-0.613595	0.0940887	-1.23633	0.0478176	-0.0557425	0.369705	-0.677165	0.0747703	-0.0946109	0.236232	-0.131664	0.102087	-2.35554	0.254429	1.67817	0.00181073	-0.728716	0.110351	0.63234	0.0152041	-2.40688	0.0183785	fasciclin-like arabinogalactan protein 4; K19519 transforming growth factor-beta-induced protein (A)	fasciclin-like arabinogalactan protein 4; K19519 transforming growth factor-beta-induced protein (A)	Fasciclin-like arabinogalactan protein 9 OS=Arabidopsis thal	Fasciclin domain	PREDICTED: fasciclin-like arabinogalactan protein 9 [Brassic
BnaA10T0052600WE	0.44614	0.117793	0.318729	0.196585	0.523812	0.254583	-0.91882	0.0293402	-0.480287	0.0409676	-1.09319	0.032062	-1.33044	0.032486	-2.85635	0.296652	2.61006	0.0124097	0.104247	0.34641	0.937965	0.0084419	-1.35661	0.0463363	ran-binding protein 1 homolog a; K15306 Ran-binding protein 1 (A)	ran-binding protein 1 homolog a; K15306 Ran-binding protein 1 (A)	Ran-binding protein 1 homolog a OS=Arabidopsis thaliana GN=R	RanBP1 domain	PREDICTED: ran-binding protein 1 homolog a [Brassica rapa]
BnaA10T0060600WE	1.21533	0.0077165	0.813131	0.0577989	0.8756	0.0572158	-1.57228	0.036132	0.973449	0.0393981	-0.0350781	0.393355	-1.2608	0.00203323	-3.00328	0.237172	1.53336	0.0311344	0.384633	0.0712804	0.250882	0.143226	-0.229357	0.415445	RAN GTPase-activating protein 1-like; K14319 Ran GTPase-activating protein 1 (A)	RAN GTPase-activating protein 1-like; K14319 Ran GTPase-activating protein 1 (A)	WPP domain-containing protein 2 OS=Arabidopsis thaliana GN=W	WPP domain	PREDICTED: WPP domain-containing protein 2 [Brassica rapa]
BnaA10T0060800WE	-0.946112	0.00644721	0.218942	0.0864211	0.476718	0.0223166	0.491693	0.0708428	0.162387	0.29131	1.64494	0.130265	-0.632889	0.137289	-2.58164	0.158319	0.793165	0.0600054	-0.240787	0.278019	0.550757	0.0871642	-1.15892	0.1707	Granulin	hypothetical protein; K16292 KDEL-tailed cysteine endopeptidase [EC:3.4.22.-] (A)	Cysteine proteinase RD21a OS=Arabidopsis thaliana GN=RD21A P	Granulin	BnaA10g05390D [Brassica napus]
BnaC01T0059400WE	0.569353	0.0189716	0.686537	0.0949967	0.426849	0.0152142	-0.514985	0.100406	0.595054	0.00665432	-0.160801	0.109089	-0.89922	0.00873003	-2.08824	0.154421	-0.250176	0.129165	-0.230408	0.259845	0.157975	0.205191	-0.485146	0.141663	villin-4-like; K05768 gelsolin (A)	villin-4-like; K05768 gelsolin (A)	Villin-4 OS=Arabidopsis thaliana GN=VLN4 PE=1 SV=1	Villin headpiece domain	PREDICTED: villin-4 [Brassica rapa]
BnaC01T0180400WE	0.47102	0.0341123	0.536136	0.00890885	0.293947	0.325124	0.352495	0.0462536	0.197448	0.0244244	-0.104446	0.106697	-0.585403	0.0362318	-3.524	0.312652	0.780623	0.0355462	-0.656317	0.214957	-0.454514	0.18372	-0.175318	0.157843	heat shock 70 kDa protein 17-like; K09486 hypoxia up-regulated 1 (A)	heat shock 70 kDa protein 17-like; K09486 hypoxia up-regulated 1 (A)	Heat shock 70 kDa protein 17 OS=Arabidopsis thaliana GN=HSP7	Hsp70 protein	BnaC01g19960D [Brassica napus]
BnaC01T0354500WE	0.187987	0.166626	0.378808	0.0550525	0.443816	0.244062	-0.760109	0.172623	0.959959	0.318389	0.535959	0.0301834	-0.516765	0.392018	-0.0836115	0.240097	0.10058	0.165355	-0.50044	0.14028	1.15621	0.0290742	-0.220629	0.239304	Jacalin-like lectin domain	--	PYK10-binding protein 2 OS=Arabidopsis thaliana GN=PBP2 PE=1	Jacalin-like lectin domain	PREDICTED: PYK10-binding protein 1-like [Brassica rapa]
BnaC02T0243900WE	-0.574945	0.0554117	-0.183041	0.3325	-0.0523347	0.269413	-0.347075	0.0474584	-0.143115	0.216126	0.405031	0.17535	-0.93486	0.0316681	-0.844397	0.213603	1.22812	0.0250111	-0.506589	0.096902	0.214741	0.245996	-1.86807	0.129736	Pathogenesis-related protein Bet v I family	--	MLP-like protein 28 OS=Arabidopsis thaliana GN=MLP28 PE=1 SV	Pathogenesis-related protein Bet v I family	PREDICTED: MLP-like protein 31 [Brassica rapa]
BnaC02T0286500WE	2.14247	0.141685	0.114556	0.204971	0.926324	0.0102697	1.06438	0.00435124	-1.5379	0.289204	-1.09474	0.2478	-0.353581	0.302736	-0.824028	0.0666958	-0.837736	0.0651977	0.0466372	0.130901	-1.12809	0.0608711	1.24567	0.191538	Dehydrin ERD14 OS=Arabidopsis thaliana GN=ERD14 PE=1 SV=1	--	Dehydrin ERD14 OS=Arabidopsis thaliana GN=ERD14 PE=1 SV=1	Dehydrin	PREDICTED: dehydrin ERD14-like [Brassica rapa]
BnaC02T0364000WE	-0.452108	0.0311443	0.341942	0.0282429	0.416579	0.0296784	0.10135	0.234984	0.275345	0.169401	1.06799	0.0981209	-0.262765	0.156187	-2.38376	0.216853	1.62604	0.0690026	0.0427317	0.374348	0.469537	0.0832429	-0.636333	0.180594	Granulin	hypothetical protein; K16292 KDEL-tailed cysteine endopeptidase [EC:3.4.22.-] (A)	Cysteine proteinase RD21a OS=Arabidopsis thaliana GN=RD21A P	Granulin	BnaC02g30040D [Brassica napus]
BnaC02T0467800WE	0.397421	0.252441	0.574623	0.0159473	-0.922269	0.113442	0.735631	0.413583	-1.3976	0.126083	1.19463	0.0833117	-0.562076	0.0459525	-2.14804	0.297535	2.0006	0.0608263	0.266678	0.261216	0.537424	0.0450497	-0.408847	0.171231	Glyoxalase-like domain	--	Uncharacterized protein At5g48480 OS=Arabidopsis thaliana GN	Glyoxalase-like domain	BnaC02g38630D [Brassica napus]
BnaC02T0504900WE	-0.111523	0.225925	0.151929	0.103937	-0.171852	0.202145	-0.540413	0.040898	0.24087	0.282383	0.389664	0.0386506	-0.436495	0.0688734	-1.96495	0.172938	0.677093	0.0543372	0.341801	0.151114	0.0521113	0.335361	-0.587523	0.0683633	ras GTPase-activating protein-binding protein 1; K17265 Ras GTPase-activating protein-binding protein 1 [EC:3.6.4.12 3.6.4.13] (A)	ras GTPase-activating protein-binding protein 1; K17265 Ras GTPase-activating protein-binding protein 1 [EC:3.6.4.12 3.6.4.13] (A)	Putative G3BP-like protein OS=Schizosaccharomyces pombe (str	-	PREDICTED: ras GTPase-activating protein-binding protein 2-l
BnaC03T0075500WE	-0.0864632	0.379143	-1.15275	0.104965	-0.376061	0.0340614	-0.15571	0.0974326	-0.388734	0.209034	0.217971	0.36908	0.0801629	0.400157	-2.22063	0.212539	0.797178	0.0196787	-0.311355	0.259597	-0.283876	0.251444	-0.899115	0.087119	heat shock protein 90-2-like; K04079 molecular chaperone HtpG (A)	heat shock protein 90-2-like; K04079 molecular chaperone HtpG (A)	Heat shock protein 90-4 OS=Arabidopsis thaliana GN=HSP90-4 P	Histidine kinase-, DNA gyrase B-, and HSP90-like A	PREDICTED: heat shock protein 90-2-like [Brassica rapa]
BnaC03T0212500WE	1.78711	0.0225689	-1.36087	0.143803	0.487735	0.127053	-2.40443	0.0297037	0.846623	0.124604	-0.0721166	0.41556	0.991185	0.041166	-1.74444	0.271241	-2.14002	0.000773248	-0.320827	0.315372	-0.263063	0.301186	-0.747917	0.292529	ferredoxin, root R-B1-like; K02639 ferredoxin (A)	ferredoxin, root R-B1-like; K02639 ferredoxin (A)	Ferredoxin-3, chloroplastic OS=Arabidopsis thaliana GN=FD3 P	2Fe-2S iron-sulfur cluster binding domain	BnaC03g47090D [Brassica napus]
BnaC03T0326700WE	-0.0828204	0.246023	-0.262273	0.250157	-0.377103	0.0588201	-0.603956	0.0055989	0.501121	0.0124763	1.18056	0.0446587	-1.15289	0.0020668	-3.51241	0.312522	2.8591	0.0608396	0.374591	0.0510133	0.493144	0.141454	-0.744213	0.0407087	endochitinase CH25-like; K01183 chitinase [EC:3.2.	endochitinase CH25-like; K01183 chitinase [EC:3.2.1.14] (A)	Endochitinase CH25 OS=Brassica napus PE=2 SV=1	Chitin recognition protein	chitinase [Brassica juncea]
BnaC04T0028000WE	0.396954	0.0337159	-0.011014	0.386037	-0.229245	0.231722	-0.293042	0.105839	0.488277	0.0185435	-0.425219	0.0165216	-1.57316	0.0119318	-2.62816	0.235426	0.0332332	0.246125	-0.722715	0.0907561	0.208573	0.170445	-1.05678	0.0227511	villin-3-like; K05768 gelsolin (A)	villin-3-like; K05768 gelsolin (A)	Villin-2 OS=Arabidopsis thaliana GN=VLN2 PE=1 SV=2	Villin headpiece domain	BnaC04g02110D [Brassica napus]
BnaC04T0203000WE	0.852185	0.00768417	-0.066474	0.44304	0.311564	0.18755	-0.361674	0.129757	-0.48773	0.0854933	-0.057002	0.390183	-0.614665	0.0561179	-3.06214	0.301264	3.02806	0.0137332	-0.696577	0.0545566	0.907932	0.0535337	-2.12809	0.0772442	ferredoxin, root R-B1-like; K02639 ferredoxin (A)	ferredoxin, root R-B1-like; K02639 ferredoxin (A)	Ferredoxin-3, chloroplastic OS=Arabidopsis thaliana GN=FD3 P	2Fe-2S iron-sulfur cluster binding domain	BnaC04g16810D [Brassica napus]
BnaC04T0209600WE	-0.843389	0.00518225	0.211735	0.123589	0.54451	0.0276945	-0.0491659	0.409323	0.0586383	0.329642	1.04835	0.060012	0.101589	0.216172	-2.49983	0.248696	1.94419	0.0453452	0.102521	0.210154	0.424979	0.0719609	-0.294035	0.276923	Granulin	hypothetical protein; K16292 KDEL-tailed cysteine endopeptidase [EC:3.4.22.-] (A)	Cysteine proteinase RD21a OS=Arabidopsis thaliana GN=RD21A P	Granulin	BnaC04g17750D [Brassica napus]
BnaC04T0303200WE	0.00735199	0.226341	0.87519	0.0359574	0.261884	0.269693	0.277251	0.338769	0.532275	0.199915	-1.76668	0.0279777	-0.485087	0.0394497	-2.41562	0.24725	0.0102145	0.370659	-0.269183	0.196971	-0.300789	0.197068	-0.179101	0.170345	heat shock 70 kDa protein 15; K09489 heat shock 70kDa protein 4 (A)	heat shock 70 kDa protein 15; K09489 heat shock 70kDa protein 4 (A)	Heat shock 70 kDa protein 15 OS=Arabidopsis thaliana GN=HSP7	Hsp70 protein	BnaC04g25190D [Brassica napus]
BnaC05T0168500WE	0.512439	0.202708	0.354317	0.0933678	0.103846	0.368609	0.722167	0.00267524	-0.304748	0.224852	-0.0354591	0.443834	-0.0660872	0.440114	-2.16113	0.156403	-0.135455	0.28038	0.395234	0.207178	-0.0760909	0.33388	0.115993	0.387695	Dehydrin ERD10 OS=Arabidopsis thaliana GN=ERD10 PE=1 SV=1	--	Dehydrin ERD10 OS=Arabidopsis thaliana GN=ERD10 PE=1 SV=1	Dehydrin	dehydrin [Brassica napus]
BnaC05T0379600WE	-0.515597	0.0199875	0.210387	0.201442	0.0130509	0.442255	0.0495375	0.397738	0.347167	0.0530035	1.20897	0.0789744	0.281199	0.156829	-2.84699	0.275952	1.85612	0.0527754	-0.307801	0.199481	0.49307	0.0715816	-0.87927	0.0858139	Granulin	hypothetical protein; K16292 KDEL-tailed cysteine endopeptidase [EC:3.4.22.-] (A)	Cysteine proteinase RD21a OS=Arabidopsis thaliana GN=RD21A P	Granulin	PREDICTED: probable cysteine proteinase At3g19400 [Brassica
BnaC05T0460400WE	0.147547	0.216812	0.284045	0.0112347	-0.238117	0.0940887	-0.101447	0.103599	-0.279876	0.0523072	0.528868	0.0918648	0.0231977	0.444217	-3.31379	0.270419	1.70911	0.0386005	-0.913488	0.0308629	0.259171	0.0347164	-1.29642	0.160609	Fasciclin-like arabinogalactan protein 18 OS=Arabidopsis thaliana GN=FLA18 PE=2 SV=1	--	Fasciclin-like arabinogalactan protein 18 OS=Arabidopsis tha	Fasciclin domain	BnaC05g41500D [Brassica napus]
BnaC06T0013200WE	1.71537	0.011038	0.495297	0.180236	0.174097	0.346666	-0.81836	0.112456	0.741918	0.0481674	-0.0173287	0.409112	-1.26096	0.00782776	-1.28766	0.147794	0.591069	0.062112	0.352973	0.124098	0.0198933	0.435613	-0.0409325	0.41321	RAN GTPase-activating protein 1-like; K14319 Ran GTPase-activating protein 1 (A)	RAN GTPase-activating protein 1-like; K14319 Ran GTPase-activating protein 1 (A)	WPP domain-containing protein 2 OS=Arabidopsis thaliana GN=W	WPP domain	BnaCnng52270D [Brassica napus]
BnaC06T0068300WE	-0.0681151	0.368806	0.575054	0.0681376	0.630352	0.100101	0.131581	0.414763	1.28997	0.00711292	-0.309656	0.0253593	-2.20713	0.0401809	-1.46172	0.00409103	1.08438	0.0954934	-1.21977	0.0342273	0.456902	0.188834	-0.547998	0.307408	heat shock 70 kDa protein 14-like; K09489 heat shock 70kDa protein 4 (A)	heat shock 70 kDa protein 14-like; K09489 heat shock 70kDa protein 4 (A)	Heat shock 70 kDa protein 14 OS=Arabidopsis thaliana GN=HSP7	Hsp70 protein	BnaC06g06400D [Brassica napus]
BnaC06T0195100WE	2.06368	0.0685222	1.38107	0.00865095	1.308	0.0154094	-1.02024	0.0890457	-0.375589	0.300475	-1.08105	0.176132	0.816306	0.0979123	-4.28546	0.256885	0.795568	0.153703	0.0275307	0.39176	0.692863	0.136357	1.89517	0.0938664	heat shock 70 kDa protein 17-like; K09486 hypoxia up-regulated 1 (A)	heat shock 70 kDa protein 17-like; K09486 hypoxia up-regulated 1 (A)	Heat shock 70 kDa protein 17 OS=Arabidopsis thaliana GN=HSP7	Hsp70 protein	PREDICTED: heat shock 70 kDa protein 17-like [Brassica rapa]
BnaC06T0291300WE	2.88162	0.153701	-0.931587	0.0671188	1.9828	0.00280519	1.81527	0.0270115	-0.579137	0.375148	-2.0795	0.234277	2.31707	0.00501777	2.3697	0.0445281	-1.92714	0.00651523	2.54552	0.0341659	-2.82976	0.0215046	4.17032	0.190572	Dehydrin ERD14 OS=Arabidopsis thaliana GN=ERD14 PE=1 SV=1	--	Dehydrin ERD14 OS=Arabidopsis thaliana GN=ERD14 PE=1 SV=1	Dehydrin	PREDICTED: dehydrin ERD14-like [Brassica rapa]
BnaC06T0439800WE	0.0494045	0.393914	-0.627093	0.153626	0.596786	0.0211704	1.48289	0.0518063	0.266413	0.363791	-0.829602	0.217227	1.13616	0.00882207	0.507762	0.120706	-0.671902	0.0604935	0.529344	0.0389575	-0.714524	0.142886	0.267756	0.378545	Dehydrin ERD14 OS=Arabidopsis thaliana GN=ERD14 PE=1 SV=1	--	Dehydrin ERD14 OS=Arabidopsis thaliana GN=ERD14 PE=1 SV=1	Dehydrin	PREDICTED: dehydrin ERD14 [Brassica rapa]
BnaC07T0170900WE	-0.998304	0.000969976	0.315981	0.0416681	-1.45789	0.0100008	-0.488077	0.168222	0.0698637	0.417214	0.0266165	0.430169	0.347496	0.142556	-2.45054	0.1818	0.309404	0.249756	0.063842	0.441204	0.419554	0.270798	-0.57557	0.298772	Dehydrin ERD10 OS=Arabidopsis thaliana GN=ERD10 PE=1 SV=1	--	Dehydrin ERD10 OS=Arabidopsis thaliana GN=ERD10 PE=1 SV=1	Dehydrin	BnaC07g15380D [Brassica napus]
BnaC07T0186300WE	0.51477	0.0162805	0.107577	0.0322212	-0.158987	0.410586	-0.319878	0.0784515	0.474726	0.118959	0.455738	0.0884658	-0.692923	0.00775806	-3.67594	0.286605	1.02846	0.101086	-0.793801	0.0370052	0.232502	0.283563	1.13384	0.0256016	ras GTPase-activating protein-binding protein 1; K17265 Ras GTPase-activating protein-binding protein 1 [EC:3.6.4.12 3.6.4.13] (A)	ras GTPase-activating protein-binding protein 1; K17265 Ras GTPase-activating protein-binding protein 1 [EC:3.6.4.12 3.6.4.13] (A)	Putative G3BP-like protein OS=Schizosaccharomyces pombe (str	-	BnaC09g17770D [Brassica napus]
BnaC07T0264200WE	-0.339619	0.00308154	-0.26384	0.158725	-0.0647703	0.351861	0.23562	0.0754602	0.300633	0.18466	0.788318	0.102407	-0.558986	0.177922	-2.42029	0.225901	0.918405	0.0612493	0.638129	0.00690121	0.265026	0.108305	-0.822083	0.108445	Pathogenesis-related protein Bet v I family	--	MLP-like protein 328 OS=Arabidopsis thaliana GN=MLP328 PE=2	Pathogenesis-related protein Bet v I family	BnaC07g48800D [Brassica napus]
BnaC07T0321900WE	-0.173571	0.0143963	0.230814	0.157815	0.0453019	0.408505	0.018432	0.298222	-0.153286	0.295003	0.341425	0.116795	0.273	0.146191	-2.79762	0.281444	1.67371	0.0558561	-0.443682	0.0951732	0.228497	0.219984	-0.593541	0.237874	Glyoxalase-like domain	--	Uncharacterized protein At5g48480 OS=Arabidopsis thaliana GN	Glyoxalase-like domain	hypothetical protein EUTSA_v10005050mg [Eutrema salsugineum]
BnaC07T0372100WE	-0.883534	0.0734817	-0.109638	0.403563	-0.430008	0.218038	0.300635	0.172401	-0.156509	0.356677	0.217442	0.242943	-0.519877	0.0351824	-0.0421221	0.182186	0.959762	0.042971	-0.0438793	0.355761	-0.370636	0.0363008	-0.589527	0.265227	ras GTPase-activating protein-binding protein 1; K17265 Ras GTPase-activating protein-binding protein 1 [EC:3.6.4.12 3.6.4.13] (A)	ras GTPase-activating protein-binding protein 1; K17265 Ras GTPase-activating protein-binding protein 1 [EC:3.6.4.12 3.6.4.13] (A)	Putative G3BP-like protein OS=Schizosaccharomyces pombe (str	-	BnaC07g30950D [Brassica napus]
BnaC08T0032300WE	1.3308	0.0713853	1.07643	0.100618	0.329129	0.29725	-0.794627	0.130592	-0.198928	0.114266	-0.401477	0.218837	-1.61087	0.00729797	-0.157564	0.349559	0.919006	0.141502	0.0551005	0.42012	0.486378	0.128461	-0.396751	0.262827	RAN GTPase-activating protein 1-like; K14319 Ran GTPase-activating protein 1 (A)	RAN GTPase-activating protein 1-like; K14319 Ran GTPase-activating protein 1 (A)	WPP domain-containing protein 2 OS=Arabidopsis thaliana GN=W	WPP domain	BnaC08g04700D [Brassica napus]
BnaC08T0159900WE	-0.778764	0.0666988	-0.593784	0.0450868	-1.10989	0.139382	0.284909	0.218196	0.433378	0.141673	0.824042	0.0478492	-0.535299	0.0196846	-1.55371	0.264895	0.545009	0.0639852	0.221389	0.358338	0.54949	0.226346	-0.730907	0.188859	Pathogenesis-related protein Bet v I family	--	MLP-like protein 328 OS=Arabidopsis thaliana GN=MLP328 PE=2	Pathogenesis-related protein Bet v I family	PREDICTED: MLP-like protein 328 [Brassica rapa]
BnaC08T0367400WE	-0.106229	0.18439	0.218181	0.36444	-0.513019	0.263515	-0.9626	0.0209781	2.63336	0.0127567	0.101812	0.366624	-1.70249	0.00506951	-1.78122	0.0689402	0.65313	0.048346	-0.511128	0.0890465	-0.411053	0.0517922	-0.921634	0.0122704	RAN GTPase-activating protein 1; K14319 Ran GTPase-activating protein 1 (A)	RAN GTPase-activating protein 1; K14319 Ran GTPase-activating protein 1 (A)	RAN GTPase-activating protein 1 OS=Arabidopsis thaliana GN=R	Leucine Rich repeat	BnaC08g32690D [Brassica napus]
BnaC08T0482100WE	-0.180903	0.0379034	0.607015	0.170094	0.117695	0.441811	0.881939	0.0215144	-0.305711	0.132475	0.561123	0.266959	-0.343652	0.32148	-3.02153	0.212959	1.20464	0.161253	-0.52266	0.069344	0.408963	0.107853	-1.53247	0.267257	ran-binding protein 1 homolog a-like; K15306 Ran-binding protein 1 (A)	ran-binding protein 1 homolog a-like; K15306 Ran-binding protein 1 (A)	Ran-binding protein 1 homolog a OS=Arabidopsis thaliana GN=R	RanBP1 domain	BnaC08g45160D [Brassica napus]
BnaC09T0009700WE	-0.810535	0.0246017	0.548259	0.172243	0.905039	0.0932274	-0.351348	0.0673054	0.040914	0.321401	1.08042	0.0610736	-0.423077	0.263852	-2.77209	0.314776	1.75516	0.0667566	0.881885	0.060514	0.259	0.0115128	-0.433511	0.202575	cathepsin B-like; K01363 cathepsin B [EC:3.4.22.1] (A)	cathepsin B-like; K01363 cathepsin B [EC:3.4.22.1] (A)	Cathepsin B OS=Macaca fascicularis GN=CTSB PE=2 SV=1	Peptidase family C1 propeptide	BnaCnng01440D [Brassica napus]
BnaC09T0040400WE	-0.161962	0.170095	0.415935	0.0330478	-0.0894316	0.443308	0.321585	0.110269	-0.264116	0.194253	0.387738	0.219353	0.0952434	0.325233	-3.032	0.273306	2.16983	0.0987275	-0.681275	0.0518766	0.366124	0.112251	-0.627847	0.141286	Glyoxalase-like domain	--	Uncharacterized protein At5g48480 OS=Arabidopsis thaliana GN	Glyoxalase-like domain	hypothetical protein EUTSA_v10005050mg [Eutrema salsugineum]
BnaC09T0143100WE	1.32561	0.104882	0.485424	0.0809426	-0.0289751	0.444711	0.321624	0.254589	-0.524272	0.312389	-0.741245	0.142766	-0.976436	0.0133389	-2.62421	0.180163	-0.0594364	0.423907	0.105479	0.12465	-0.147072	0.346231	-1.17221	0.0867145	hsp70-Hsp90 organizing protein 2; K09553 stress-induced-phosphoprotein 1 (A)	hsp70-Hsp90 organizing protein 2; K09553 stress-induced-phosphoprotein 1 (A)	Hsp70-Hsp90 organizing protein 2 OS=Arabidopsis thaliana GN=	Tetratricopeptide repeat	BnaC09g10920D [Brassica napus]
BnaC09T0172200WE	0.424513	0.0533425	-0.324233	0.130878	0.394154	0.214925	-0.711707	0.0154435	0.0192542	0.378162	-0.290834	0.121215	0.20513	0.269706	-4.11181	0.287471	1.11245	0.0468847	-1.24233	0.00739624	0.10235	0.359954	0.337898	0.319486	hsp70-Hsp90 organizing protein 2; K09553 stress-induced-phosphoprotein 1 (A)	hsp70-Hsp90 organizing protein 2; K09553 stress-induced-phosphoprotein 1 (A)	Hsp70-Hsp90 organizing protein 2 OS=Arabidopsis thaliana GN=	Tetratricopeptide repeat	PREDICTED: hsp70-Hsp90 organizing protein 2 [Brassica rapa]
BnaC09T0444700WE	-1.02809	0.090074	0.0687364	0.371874	-0.0204723	0.383752	0.473137	0.267866	-1.32324	0.10944	-0.813589	0.01327	0.782285	0.144257	-0.919989	0.0376044	0.758861	0.22354	-0.0566628	0.435135	-1.55321	0.0908585	-1.49432	0.0372965	RAN GTPase-activating protein 2-like; K14319 Ran GTPase-activating protein 1 (A)	RAN GTPase-activating protein 2-like; K14319 Ran GTPase-activating protein 1 (A)	ARM REPEAT PROTEIN INTERACTING WITH ABF2 OS=Arabidopsis thal	Leucine Rich repeat	BnaC09g38360D [Brassica napus]
Bnascaffold286T0010300WE	0.60289	0.0127291	1.90068	0.0912424	0.734764	0.256041	-1.70472	0.110727	1.00783	0.000630206	0.221063	0.176404	-1.82536	0.0938383	-1.82189	0.154363	1.13001	0.00046903	-1.24379	0.173824	1.36182	0.100013	-0.153621	0.340131	heat shock 70 kDa protein 9, mitochondrial; K04043 molecular chaperone DnaK (A)	heat shock 70 kDa protein 9, mitochondrial; K04043 molecular chaperone DnaK (A)	Heat shock 70 kDa protein 9, mitochondrial OS=Arabidopsis th	Hsp70 protein	BnaA01g00190D [Brassica napus]
BnaA01T0054600WE	-0.361684	0.0323351	-0.0646637	0.402485	0.231697	0.270342	0.0787604	0.307484	0.750148	0.0635521	0.832049	0.0373899	0.207804	0.18288	-2.27841	0.23171	2.12265	0.10797	-0.189529	0.195718	0.645848	0.0960473	0.244538	0.287064	calcium-dependent protein kinase 3-like; K13412 calcium-dependent protein kinase [EC:2.7.11.1] (A)	EF-hand domain pair	BnaA01g13330D [Brassica napus]	GSBRNA2T00079571001
BnaA02T0246600WE	-0.994652	0.0124195	0.495147	0.0483002	1.25174	0.0112081	0.86008	0.00117716	0.454826	0.0849242	2.90005	0.0960102	-1.56681	0.0716533	-2.08723	0.228065	1.05595	0.121085	0.820859	0.0440458	-0.169541	0.397825	-1.49711	0.204345	BRCA1-A complex subunit BRE-like; K12173 BRCA1-A complex subunit BRE (A)	Thaumatin family	PREDICTED: osmotin-like protein OSM34 [Brassica rapa]	GSBRNA2T00029364001
BnaA03T0142300WE	-0.212131	0.305417	-0.941945	0.163522	0.900837	0.0216538	0.0653506	0.319267	-0.567211	0.0336841	-0.569133	0.236966	-0.104984	0.293134	-2.31669	0.227704	2.58215	0.185259	-0.879467	0.202877	-0.342122	0.412679	-0.660504	0.17482	flavone 3'-O-methyltransferase 1; K13066 caffeic acid 3-O-methyltransferase [EC:2.1.1.68] (A)	Dimerisation domain	PREDICTED: flavone 3'-O-methyltransferase 1 [Brassica rapa]	GSBRNA2T00075885001
BnaA03T0182000WE	0.538407	0.141559	1.03228	0.0496688	0.515279	0.0674298	-0.491508	0.0813028	0.168347	0.410925	-0.703083	0.153402	-0.925476	0.0317441	-0.232662	0.317459	-0.227183	0.299623	-0.492661	0.192143	-0.617169	0.090315	0.378448	0.123251	serine/threonine protein kinase, putative (EC:2.7.10.2); K04422 mitogen-activated protein kinase kinase kinase 13 [EC:2.7.11.25] (A)	PB1 domain	PREDICTED: uncharacterized protein LOC103857556 [Brassica rapa]	GSBRNA2T00141892001
BnaA03T0222500WE	0.20548	0.220673	0.399902	0.0248099	0.458648	0.0101767	0.245418	0.0451705	0.00473467	0.4248	0.0861107	0.376835	-0.683107	0.01084	-2.56976	0.227729	0.298852	0.158958	0.308305	0.0295305	0.0343909	0.390972	-0.0210534	0.442559	3-isopropylmalate dehydratase small subunit 3; K01704 3-isopropylmalate/(R)-2-methylmalate dehydratase small subunit [EC:4.2.1.33 4.2.1.35] (A)	Aconitase C-terminal domain	PREDICTED: 3-isopropylmalate dehydratase small subunit 3 [Brassica rapa]	GSBRNA2T00139095001
BnaA03T0262200WE	1.38853	0.0316507	0.288808	0.293975	1.27203	0.0300341	-0.376504	0.188083	0.483043	0.0384231	-0.802655	0.151132	-1.30865	0.0166944	2.0462	0.0593223	0.403644	0.087412	-0.319845	0.314331	-0.43302	0.165224	2.04592	0.0126383	CPK4.2; calcium-dependent protein kinase 4 (EC:2.7.11.1); K13412 calcium-dependent protein kinase [EC:2.7.11.1] (A)	EF-hand domain pair	BnaC03g28620D [Brassica napus]	GSBRNA2T00151408001
BnaA03T0374600WE	-1.4911	0.00842156	1.09586	0.0462817	1.04917	0.0427775	-0.0344068	0.220213	0.343646	0.222085	-0.318853	0.24095	-0.6566	0.0511648	-2.26857	0.292933	2.28736	0.0188262	-1.76547	0.0460317	0.201719	0.227843	-2.13416	0.0934527	calcium-dependent protein kinase 9; K13412 calcium-dependent protein kinase [EC:2.7.11.1] (A)	EF-hand domain pair	PREDICTED: calcium-dependent protein kinase 9 [Brassica rapa]	GSBRNA2T00137346001
BnaA04T0197300WE	0.18037	0.254155	-0.0456102	0.403649	0.142856	0.336595	0.0655273	0.338288	-0.0719887	0.305144	-0.350425	0.0956376	-0.123181	0.352382	-2.38221	0.259827	1.16268	0.0541155	0.302361	0.0277256	0.18246	0.0944839	-0.133776	0.370943	40S ribosomal protein S12-1; K02951 small subunit ribosomal protein S12e (A)	Ribosomal protein L7Ae/L30e/S12e/Gadd45 family	BnaA04g28840D [Brassica napus]	-
BnaA06T0336500WE	2.38189	0.044493	3.92805	0.000703555	1.48234	0.0250158	0.783049	0.00570365	0.20489	0.387606	0.6742	0.260032	-1.09588	0.0735198	-1.45304	0.103614	0.211117	0.377619	0.412948	0.286953	-0.733093	0.227855	0.686399	0.343269	putative cysteine-rich receptor-like protein kinase 35; K04733 interleukin-1 receptor-associated kinase 4 [EC:2.7.11.1] (A)	Salt stress response/antifungal	PREDICTED: cysteine-rich receptor-like protein kinase 10 [Brassica rapa]	-
BnaA08T0229700WE	-0.942891	0.00993713	-0.0825627	0.298053	2.94902	0.0281541	2.06079	0.00655941	0.598621	0.134494	3.80978	0.13653	-0.914529	0.317766	-1.22994	0.140437	-1.38504	0.0277169	0.0299332	0.435605	-0.680752	0.315829	-1.69322	0.308709	BRCA1-A complex subunit BRE-like; K12173 BRCA1-A complex subunit BRE (A)	Thaumatin family	PREDICTED: pathogenesis-related protein 5-like [Brassica rapa]	-
BnaA10T0238900WE	-0.14335	0.15872	-0.759902	0.116846	0.607266	0.166528	-2.38034	0.0199798	0.557121	0.0637182	0.373851	0.201042	0.0233772	0.321106	-1.94821	0.284459	1.21654	0.0247082	0.565087	0.0062741	0.589333	0.0692689	0.316503	0.268419	cyclin-dependent kinase C-1; K08819 cyclin-dependent kinase 12/13 [EC:2.7.11.22 2.7.11.23] (A)	Protein kinase domain	PREDICTED: cyclin-dependent kinase C-1 [Brassica rapa]	GSBRNA2T00135908001
BnaA10T0292900WE	-0.0899215	0.236624	0.239987	0.23861	0.263004	0.237272	0.300604	0.0111623	-0.06227	0.223478	0.0839832	0.258137	0.0362739	0.26678	-2.85113	0.272447	1.16778	0.0492129	-0.568073	0.0419419	-0.329422	0.161755	0.0287582	0.414444	wall-associated receptor kinase-like 20; K04733 interleukin-1 receptor-associated kinase 4 [EC:2.7.11.1] (A)	Wall-associated receptor kinase galacturonan-binding	BnaCnng03730D [Brassica napus]	GSBRNA2T00069512001
BnaC01T0013800WE	-0.0575587	0.30007	-0.326929	0.2744	-0.39165	0.273568	-0.749023	0.0605983	0.26162	0.0859584	-0.174734	0.262252	-0.761489	0.037647	-2.40415	0.277454	1.6373	0.0310807	-0.147935	0.259878	0.819562	0.0197143	0.647284	0.058057	CPK5-2.1, CPK5.1; calcium-dependent protein kinase 5 (EC:2.7.11.1); K13412 calcium-dependent protein kinase [EC:2.7.11.1] (A)	EF-hand domain pair	CPK5-2.1 [Brassica napus]	GSBRNA2T00130916001
BnaC03T0132700WE	1.09791	0.0217427	0.984575	0.0421737	-0.434865	0.339777	0.219323	0.374307	-0.00859956	0.392161	0.258924	0.34616	-1.01136	0.0632637	0.342044	0.227575	-0.833739	0.0204221	-1.42368	0.0580963	-0.241673	0.234572	0.258096	0.384778	serine/threonine protein kinase, putative (EC:2.7.10.2); K04422 mitogen-activated protein kinase kinase kinase 13 [EC:2.7.11.25] (A)	PB1 domain	PREDICTED: uncharacterized protein LOC103857556 [Brassica rapa]	GSBRNA2T00132360001
BnaC04T0038900WE	0.492617	0.246673	-0.281933	0.291258	0.77899	0.131638	0.829298	0.0488049	0.623115	0.0647636	0.783066	0.2775	-0.644646	0.182679	-1.2564	0.149121	0.280892	0.233756	0.144488	0.323343	0.460665	0.198861	-1.1541	0.134922	3-isopropylmalate dehydratase small subunit 1-like; K01704 3-isopropylmalate/(R)-2-methylmalate dehydratase small subunit [EC:4.2.1.33 4.2.1.35] (A)	Aconitase C-terminal domain	BnaC04g52970D [Brassica napus]	GSBRNA2T00011147001
BnaC04T0149500WE	0.137964	0.247937	-0.116112	0.350454	0.140125	0.316394	-0.00244472	0.435105	-0.216808	0.27347	-0.125377	0.294873	0.440689	0.0633569	-3.00744	0.261039	2.28861	0.0412134	0.534887	0.0187019	0.302012	0.101546	0.0819913	0.345355	probable CCR4-associated factor 1 homolog 7; K12581 CCR4-NOT transcription complex subunit 7/8 (A)	Ribosomal protein L7Ae/L30e/S12e/Gadd45 family	BnaC04g12660D [Brassica napus]	GSBRNA2T00061273001
BnaC04T0522800WE	-0.138183	0.261541	0.672718	0.0567128	-0.789151	0.157122	0.597426	0.0321315	-0.119172	0.428651	0.358674	0.317327	-0.703011	0.0520231	-2.30699	0.273888	1.09997	0.136868	-0.706895	0.0138095	-0.0646228	0.281705	0.126744	0.125359	serine/threonine protein kinase, putative (EC:2.7.10.2); K04422 mitogen-activated protein kinase kinase kinase 13 [EC:2.7.11.25] (A)	PB1 domain	PREDICTED: serine/threonine-protein kinase STE20 [Brassica rapa]	GSBRNA2T00042486001
BnaC06T0306200WE	-0.0170147	0.443812	0.0736503	0.174691	0.461161	0.0202114	0.189246	0.196553	0.222605	0.328231	-0.0425484	0.383276	-0.176846	0.416987	-0.162338	0.170559	-0.145387	0.440326	-0.860733	0.0166602	-0.537677	0.120264	-0.24135	0.383668	hypothetical protein; K18669 dual specificity tyrosine-phosphorylation-regulated kinase 2/3/4 [EC:2.7.12.1] (A)	Protein kinase domain	BnaC06g23580D [Brassica napus]	GSBRNA2T00049085001
BnaC08T0208200WE	-1.11373	0.0124688	-0.350192	0.238178	2.08714	0.0213422	0.798353	0.0316067	0.513569	0.116854	3.62672	0.08999	-2.00411	0.112191	-3.13755	0.270377	1.66743	0.0694452	-0.161098	0.255097	-0.40081	0.294651	-1.6515	0.182553	BRCA1-A complex subunit BRE-like; K12173 BRCA1-A complex subunit BRE (A)	Thaumatin family	BnaC08g18720D [Brassica napus]	GSBRNA2T00139515001
BnaC08T0208400WE	-0.809701	0.0495869	-0.63545	0.149109	2.46552	0.022723	1.40689	0.0218479	0.635967	0.0984723	4.06232	0.104888	-1.93611	0.121752	-2.06356	0.203119	0.858121	0.0897325	-0.199599	0.327854	-0.161672	0.427562	-0.879109	0.290911	BRCA1-A complex subunit BRE-like; K12173 BRCA1-A complex subunit BRE (A)	Thaumatin family	BnaC08g18740D [Brassica napus]	-
BnaC08T0367400WE	-0.106229	0.18439	0.218181	0.36444	-0.513019	0.263515	-0.9626	0.0209781	2.63336	0.0127567	0.101812	0.366624	-1.70249	0.00506951	-1.78122	0.0689402	0.65313	0.048346	-0.511128	0.0890465	-0.411053	0.0517922	-0.921634	0.0122704	RAN GTPase-activating protein 1; K14319 Ran GTPase-activating protein 1 (A)	Leucine Rich repeat	BnaC08g32690D [Brassica napus]	GSBRNA2T00127159001
BnaC08T0419100WE	0.2584	0.272376	0.73488	0.0571502	0.027988	0.384308	-0.556049	0.120209	0.500713	0.0257352	-0.156694	0.302939	-0.342395	0.18694	-0.483095	0.0107649	-0.988462	0.0537574	-0.333254	0.0490669	-0.611771	0.176458	0.257976	0.322302	mitogen-activated protein kinase 8-like; K04371 mitogen-activated protein kinase 1/3 [EC:2.7.11.24] (A)	Protein kinase domain	BnaC08g37390D [Brassica napus]	GSBRNA2T00136808001
BnaC09T0444700WE	-1.02809	0.090074	0.0687364	0.371874	-0.0204723	0.383752	0.473137	0.267866	-1.32324	0.10944	-0.813589	0.01327	0.782285	0.144257	-0.919989	0.0376044	0.758861	0.22354	-0.0566628	0.435135	-1.55321	0.0908585	-1.49432	0.0372965	RAN GTPase-activating protein 2-like; K14319 Ran GTPase-activating protein 1 (A)	Leucine Rich repeat	BnaC09g38360D [Brassica napus]	GSBRNA2T00078502001

## Sheet: (B) Resistant vs Susceptible
Table S12-B Differentially accumulated proteins (DAP) between inoculated- CR/CS progeny and CR/CS parent, these proteins are orthologous to general stress related proteins. PG = progeny; PR = parent, IR = Inoculated resistant line and IS = inoculated susceptible line.
Protein ID	Average Log2 Fold Change (PG7IR_PG7IS)	qvalue (PG7IR_PG7IS)	Average Log2 Fold Change (PG14IR_PG14IS)	qvalue (PG14IR_PG14IS)	Average Log2 Fold Change (PG21IR_PG21IS)	qvalue(PG21IR_PG21IS)	Average Log2 Fold Change (PR7IR_PR7IS)	qvalue (PR7IR_PR7IS)	Average Log2 Fold Change (PR14IR_PR14IS)	qvalue (PR14IR_PR14IS)	Average Log2 Fold Change (PR21IR_PR21IS)	qvalue(PR21IR_PR21IS)	Kegg	Swissport	Pfam
BnaC09T0444700WE	-0.991114	0.0517781	1.37482	0.00978821	1.10266	0.0457805	-0.152167	0.442024	1.00477	0.0201511	1.59759	0.142214	RAN GTPase-activating protein 2-like; K14319 Ran GTPase-activating protein 1 (A)	ARM REPEAT PROTEIN INTERACTING WITH ABF2 OS=Arabidopsis thaliana GN=ARIA PE=1 SV=2	Leucine Rich repeat
BnaA08T0045300WE	1.03012	0.138096	0.518614	0.0408028	-0.900402	0.210316	0.403291	0.0816994	0.165466	0.313839	0.422351	0.399735	hypothetical protein; K16292 KDEL-tailed cysteine endopeptidase [EC:3.4.22.-] (A)	Cysteine proteinase RD21a OS=Arabidopsis thaliana GN=RD21A PE=1 SV=1	Granulin
BnaA10T0060800WE	0.562308	0.17518	-0.445564	0.119712	-0.998307	0.217613	0.170206	0.15547	-0.662603	0.0447119	0.144338	0.377299	hypothetical protein; K16292 KDEL-tailed cysteine endopeptidase [EC:3.4.22.-] (A)	Cysteine proteinase RD21a OS=Arabidopsis thaliana GN=RD21A PE=1 SV=1	Granulin
BnaC02T0364000WE	0.577652	0.0431677	-0.172063	0.268329	-0.370637	0.269636	0.272156	0.0935252	-0.17376	0.22172	1.07281	0.125902	hypothetical protein; K16292 KDEL-tailed cysteine endopeptidase [EC:3.4.22.-] (A)	Cysteine proteinase RD21a OS=Arabidopsis thaliana GN=RD21A PE=1 SV=1	Granulin
BnaA07T0239200WE	1.28346	0.000283059	-2.19362	0.071342	-1.04397	0.0473156	0.691558	0.0339026	0.566061	0.125207	-1.12164	0.176351	--	Dehydrin ERD14 OS=Arabidopsis thaliana GN=ERD14 PE=1 SV=1	Dehydrin
BnaA07T0354800WE	0.822563	0.00376565	-0.88382	0.0573929	-0.30908	0.150279	0.23422	0.268011	-0.488545	0.107637	-1.23999	0.120256	--	Dehydrin ERD14 OS=Arabidopsis thaliana GN=ERD14 PE=1 SV=1	Dehydrin
BnaC06T0291300WE	0.324662	0.0121625	-2.35412	0.0739559	-0.8974	0.136466	0.0962053	0.244515	1.90127	0.0855452	-3.84489	0.143478	--	Dehydrin ERD14 OS=Arabidopsis thaliana GN=ERD14 PE=1 SV=1	Dehydrin
BnaC06T0439800WE	0.256606	0.0576551	-1.12911	0.172623	-0.20896	0.274954	0.863419	0.0190145	-0.213573	0.306402	-1.50603	0.141782	--	Dehydrin ERD14 OS=Arabidopsis thaliana GN=ERD14 PE=1 SV=1	Dehydrin
BnaA02T0010200WE	1.20155	0.258408	-0.540326	0.0274841	-0.618237	0.319689	0.384727	0.120005	-0.937054	0.171571	-0.364754	0.266794	fasciclin-like arabinogalactan protein 4; K19519 transforming growth factor-beta-induced protein (A)	Fasciclin-like arabinogalactan protein 11 OS=Arabidopsis thaliana GN=FLA11 PE=2 SV=2	Fasciclin domain
BnaA06T0465500WE	-0.937681	0.097071	-0.694343	0.0322328	0.318049	0.0834601	-0.545458	0.0546936	-0.144729	0.303206	0.229177	0.322059	fasciclin-like arabinogalactan protein 4; K19519 transforming growth factor-beta-induced protein (A)	Fasciclin-like arabinogalactan protein 13 OS=Arabidopsis thaliana GN=FLA13 PE=1 SV=1	Fasciclin domain
BnaA09T0184900WE	-0.876002	0.143955	-0.199774	0.0411209	-0.362954	0.145973	-0.323029	0.106409	-0.422139	0.059302	1.50719	0.0318988	fasciclin-like arabinogalactan protein 4; K19519 transforming growth factor-beta-induced protein (A)	Fasciclin-like arabinogalactan protein 13 OS=Arabidopsis thaliana GN=FLA13 PE=1 SV=1	Fasciclin domain
BnaA10T0023700WE	-0.9336	0.109729	0.538189	0.0309309	-0.1118	0.296496	-0.336547	0.131462	0.236895	0.411639	2.22855	0.000572489	fasciclin-like arabinogalactan protein 4; K19519 transforming growth factor-beta-induced protein (A)	Fasciclin-like arabinogalactan protein 9 OS=Arabidopsis thaliana GN=FLA9 PE=1 SV=1	Fasciclin domain
BnaA04T0168300WE	0.628612	0.00187221	0.255011	0.0783948	0.387232	0.00624864	0.0151804	0.395383	-0.317429	0.107495	0.3434	0.274485	ferredoxin, root R-B2; K02639 ferredoxin (A)	Ferredoxin-3, chloroplastic OS=Arabidopsis thaliana GN=FD3 PE=1 SV=1	2Fe-2S iron-sulfur cluster binding domain
BnaC03T0212500WE	-0.69488	0.23332	-0.221703	0.411075	-0.00154045	0.42632	0.617132	0.0540335	-0.274966	0.210621	-2.72077	0.00231879	ferredoxin, root R-B1-like; K02639 ferredoxin (A)	Ferredoxin-3, chloroplastic OS=Arabidopsis thaliana GN=FD3 PE=1 SV=1	2Fe-2S iron-sulfur cluster binding domain
BnaC04T0203000WE	-0.0285163	0.409772	0.681877	0.0171618	1.28958	0.012917	0.0533959	0.431572	-0.31457	0.200689	1.99855	0.0258054	ferredoxin, root R-B1-like; K02639 ferredoxin (A)	Ferredoxin-3, chloroplastic OS=Arabidopsis thaliana GN=FD3 PE=1 SV=1	2Fe-2S iron-sulfur cluster binding domain
BnaA03T0011500WE	0.166071	0.321085	0.499809	0.0331787	-0.531677	0.179801	0.139141	0.109843	-0.0177047	0.439367	1.85752	0.178213	Fer1; ferritin-1, chloroplastic; K00522 ferritin heavy chain [EC:1.16.3.2] (A)	Ferritin-1, chloroplastic OS=Brassica napus GN=LSC30 PE=2 SV=1	Ferritin-like domain
BnaA09T0486800WE	-0.38141	0.296989	0.677871	0.00111946	0.0181303	0.411887	0.0962248	0.281174	-0.295899	0.269359	0.522609	0.185476	ferritin-1; K00522 ferritin heavy chain [EC:1.16.3.2] (A)	Ferritin-3, chloroplastic OS=Arabidopsis thaliana GN=FER3 PE=2 SV=1	Ferritin-like domain
BnaA02T0032500WE	1.13301	0.0380574	1.11011	0.0506599	0.690192	0.0239519	-0.60819	0.0374769	-0.412972	0.0361451	0.628763	0.0171906	heat shock 70 kDa protein 10, mitochondrial-like; K03283 heat shock 70kDa protein 1/8 (A)	Heat shock 70 kDa protein 10, mitochondrial OS=Arabidopsis thaliana GN=HSP70-10 PE=2 SV=1	Hsp70 protein
BnaA03T0043300WE	1.29665	0.0255209	0.958231	0.0481446	-0.406825	0.167274	0.00469448	0.283023	-0.70402	0.0901453	2.46446	0.0475751	heat shock 70 kDa protein 10, mitochondrial-like; K03283 heat shock 70kDa protein 1/8 (A)	Heat shock 70 kDa protein 10, mitochondrial OS=Arabidopsis thaliana GN=HSP70-10 PE=2 SV=1	Hsp70 protein
BnaA06T0010600WE	0.876502	0.00382225	0.675771	0.0915194	0.677898	0.0394592	0.388587	0.281416	-0.496771	0.0562444	-0.00918765	0.347966	heat shock 70 kDa protein 14; K09489 heat shock 70kDa protein 4 (A)	Heat shock 70 kDa protein 14 OS=Arabidopsis thaliana GN=HSP70-14 PE=2 SV=1	Hsp70 protein
BnaC06T0068300WE	1.34802	0.0644298	-0.040031	0.37987	1.65714	0.00383389	0.360657	0.152418	-1.009	0.0718947	0.0990687	0.417326	heat shock 70 kDa protein 14-like; K09489 heat shock 70kDa protein 4 (A)	Heat shock 70 kDa protein 14 OS=Arabidopsis thaliana GN=HSP70-14 PE=2 SV=1	Hsp70 protein
BnaA04T0035500WE	0.445159	0.0349438	-0.551543	0.253018	0.217477	0.288632	-0.236943	0.196109	-0.792421	0.0652567	0.755227	0.133082	heat shock 70 kDa protein 15; K09489 heat shock 70kDa protein 4 (A)	Heat shock 70 kDa protein 15 OS=Arabidopsis thaliana GN=HSP70-15 PE=1 SV=1	Hsp70 protein
BnaC04T0303200WE	0.535533	0.0367849	0.38827	0.0756316	1.38133	0.0375624	0.319628	0.193908	-0.74522	0.0276486	1.34384	0.112435	heat shock 70 kDa protein 15; K09489 heat shock 70kDa protein 4 (A)	Heat shock 70 kDa protein 15 OS=Arabidopsis thaliana GN=HSP70-15 PE=1 SV=1	Hsp70 protein
BnaC01T0180400WE	0.346657	0.0454711	-0.308053	0.177969	0.117402	0.0424206	0.417571	0.042666	-0.234686	0.0779445	0.268602	0.0488751	heat shock 70 kDa protein 17-like; K09486 hypoxia up-regulated 1 (A)	Heat shock 70 kDa protein 17 OS=Arabidopsis thaliana GN=HSP70-17 PE=2 SV=1	Hsp70 protein
BnaC06T0195100WE	-1.04185	0.0498468	-0.279619	0.269975	0.256775	0.265757	-0.25307	0.263303	-0.816623	0.0597626	0.196809	0.352479	heat shock 70 kDa protein 17-like; K09486 hypoxia up-regulated 1 (A)	Heat shock 70 kDa protein 17 OS=Arabidopsis thaliana GN=HSP70-17 PE=2 SV=1	Hsp70 protein
BnaA08T0170800WE	0.67858	0.214955	1.48056	0.072257	0.562269	0.134993	-0.518359	0.0854461	-0.587743	0.0320882	0.601648	0.0210859	heat shock 70 kDa protein 9, mitochondrial-like; K04043 molecular chaperone DnaK (A)	Heat shock 70 kDa protein 9, mitochondrial OS=Arabidopsis thaliana GN=HSP70-9 PE=2 SV=1	Hsp70 protein
Bnascaffold286T0010300WE	0.556413	0.337159	1.87684	0.0877759	1.50687	0.147857	-0.0251612	0.329684	-0.760982	0.184529	0.937281	0.0404794	heat shock 70 kDa protein 9, mitochondrial; K04043 molecular chaperone DnaK (A)	Heat shock 70 kDa protein 9, mitochondrial OS=Arabidopsis thaliana GN=HSP70-9 PE=2 SV=1	Hsp70 protein
BnaA03T0438200WE	0.394235	0.135253	0.443758	0.141138	0.666588	0.0460276	-0.149933	0.313103	-0.121042	0.0974935	-0.0865611	0.410284	heat shock factor-binding protein 1-like; K19765 heat shock factor-binding protein 1 (A)	Heat shock factor-binding protein 1 OS=Homo sapiens GN=HSBP1 PE=1 SV=1	Heat shock factor binding protein 1
BnaA09T0143500WE	0.490196	0.0144251	-0.310204	0.188147	0.255173	0.123068	0.235697	0.0847788	-0.136649	0.0852184	-0.873758	0.237971	hsp70-Hsp90 organizing protein 2; K09553 stress-induced-phosphoprotein 1 (A)	Hsp70-Hsp90 organizing protein 2 OS=Arabidopsis thaliana GN=HOP2 PE=1 SV=1	Tetratricopeptide repeat
BnaC09T0143100WE	0.979517	0.0226687	-0.519283	0.273969	-0.333974	0.233082	-0.102398	0.440145	-0.782241	0.00455733	0.586848	0.11635	hsp70-Hsp90 organizing protein 2; K09553 stress-induced-phosphoprotein 1 (A)	Hsp70-Hsp90 organizing protein 2 OS=Arabidopsis thaliana GN=HOP2 PE=1 SV=1	Tetratricopeptide repeat
BnaC09T0172200WE	0.062724	0.0943642	-0.600637	0.0662251	1.20583	0.0462776	1.51018	0.0334177	-0.439593	0.112746	-0.142998	0.372735	hsp70-Hsp90 organizing protein 2; K09553 stress-induced-phosphoprotein 1 (A)	Hsp70-Hsp90 organizing protein 2 OS=Arabidopsis thaliana GN=HOP2 PE=1 SV=1	Tetratricopeptide repeat
BnaA06T0163700WE	-0.422928	0.091898	-0.219855	0.268686	-0.282322	0.210516	-0.0978983	0.369147	-0.106651	0.262134	0.99735	0.00423799	KDEL-tailed cysteine endopeptidase CEP2; K16292 KDEL-tailed cysteine endopeptidase [EC:3.4.22.-] (A)	KDEL-tailed cysteine endopeptidase CEP2 OS=Arabidopsis thaliana GN=CEP2 PE=2 SV=1	Cathepsin propeptide inhibitor domain (I29)
BnaA02T0196100WE	0.846853	0.209575	0.0701122	0.416895	0.910572	0.0675959	-0.60464	0.0303273	-0.543378	0.216847	0.349763	0.137328	patellin-3-like; K19996 phosphatidylinositol transfer protein SFH5 (A)	Patellin-1 OS=Arabidopsis thaliana GN=PATL1 PE=1 SV=2	CRAL/TRIO, N-terminal domain
BnaA07T0325200WE	0.413162	0.183019	0.737073	0.0183203	0.963304	0.00121297	-0.640386	0.00592038	-0.430895	0.0151083	2.14326	0.0768714	patellin-3-like; K19996 phosphatidylinositol transfer protein SFH5 (A)	Patellin-1 OS=Arabidopsis thaliana GN=PATL1 PE=1 SV=2	CRAL/TRIO, N-terminal domain
BnaA09T0431400WE	0.576766	0.187066	1.28824	0.072613	0.761748	0.0267361	-0.763701	0.0753475	-0.589975	0.163764	0.272942	0.262801	patellin-3-like; K19996 phosphatidylinositol transfer protein SFH5 (A)	Patellin-2 OS=Arabidopsis thaliana GN=PATL2 PE=1 SV=2	CRAL/TRIO, N-terminal domain
BnaA02T0196200WE	0.639295	0.0838213	1.09327	0.0878288	0.464948	0.234093	-0.491593	0.0761529	-0.588145	0.0360941	0.713933	0.1008	patellin-5-like; K19996 phosphatidylinositol transfer protein SFH5 (A)	Patellin-3 OS=Arabidopsis thaliana GN=PATL3 PE=1 SV=2	CRAL/TRIO, N-terminal domain
BnaC06T0314200WE	0.634364	0.0168956	0.815504	0.0755534	0.128917	0.269797	-0.418849	0.110913	-0.751423	0.034496	0.311888	0.221063	patellin-5-like; K19996 phosphatidylinositol transfer protein SFH5 (A)	Patellin-3 OS=Arabidopsis thaliana GN=PATL3 PE=1 SV=2	CRAL/TRIO, N-terminal domain
BnaC05T0253300WE	0.432655	0.242072	1.21796	0.0479061	0.233841	0.389449	-0.0942489	0.405183	-0.886787	0.122279	1.43523	0.0930691	patellin-4-like; K19996 phosphatidylinositol transfer protein SFH5 (A)	Patellin-4 OS=Arabidopsis thaliana GN=PATL4 PE=1 SV=2	CRAL/TRIO, N-terminal domain
BnaC07T0112600WE	-0.264882	0.206531	0.470617	0.0506115	-0.342775	0.264359	0.239069	0.327033	0.0181276	0.415014	1.85597	0.0493297	patellin-4-like; K19996 phosphatidylinositol transfer protein SFH5 (A)	Patellin-4 OS=Arabidopsis thaliana GN=PATL4 PE=1 SV=2	CRAL/TRIO, N-terminal domain
BnaC02T0504900WE	0.621953	0.0189406	-0.157245	0.114847	0.0456854	0.164058	-0.156343	0.345219	-0.165433	0.358765	0.210173	0.307281	ras GTPase-activating protein-binding protein 1; K17265 Ras GTPase-activating protein-binding protein 1 [EC:3.6.4.12 3.6.4.13] (A)	Putative G3BP-like protein OS=Schizosaccharomyces pombe (strain 972 / ATCC 24843) GN=nxt3 PE=1 SV=1	-
BnaC07T0372100WE	0.797814	0.0352527	-0.0342396	0.426138	-0.0770516	0.330438	0.321816	0.14438	0.256909	0.0414961	-0.0118823	0.356423	ras GTPase-activating protein-binding protein 1; K17265 Ras GTPase-activating protein-binding protein 1 [EC:3.6.4.12 3.6.4.13] (A)	Putative G3BP-like protein OS=Schizosaccharomyces pombe (strain 972 / ATCC 24843) GN=nxt3 PE=1 SV=1	-
BnaC08T0367400WE	0.282898	0.196016	2.26472	0.00464663	1.12043	0.0245771	-0.908467	0.0209377	0.415517	0.148659	0.181906	0.185404	RAN GTPase-activating protein 1; K14319 Ran GTPase-activating protein 1 (A)	RAN GTPase-activating protein 1 OS=Arabidopsis thaliana GN=RANGAP1 PE=1 SV=1	Leucine Rich repeat
BnaA08T0284200WE	0.0244778	0.413246	0.535566	0.0106354	0.834922	0.0528389	0.076089	0.423903	0.263531	0.20067	1.28239	0.0480613	ran-binding protein 1 homolog a-like; K15306 Ran-binding protein 1 (A)	Ran-binding protein 1 homolog a OS=Arabidopsis thaliana GN=RANBP1A PE=1 SV=1	RanBP1 domain
BnaA10T0052600WE	2.0713	0.0217944	1.05113	0.038971	1.62482	0.0414433	0.636608	0.0815443	0.778421	0.0229703	1.64635	0.0242985	ran-binding protein 1 homolog a; K15306 Ran-binding protein 1 (A)	Ran-binding protein 1 homolog a OS=Arabidopsis thaliana GN=RANBP1A PE=1 SV=1	RanBP1 domain
BnaC08T0482100WE	0.27435	0.368247	0.383261	0.204834	0.177308	0.151012	0.453358	0.129881	-1.11588	0.0452758	1.03841	0.26678	ran-binding protein 1 homolog a-like; K15306 Ran-binding protein 1 (A)	Ran-binding protein 1 homolog a OS=Arabidopsis thaliana GN=RANBP1A PE=1 SV=1	RanBP1 domain
BnaA02T0103900WE	-0.827339	0.139474	0.0993157	0.0226835	-0.900055	0.0399731	0.546863	0.0833594	0.623889	0.159177	0.584628	0.257078	ras-related protein RABE1c-like; K07901 Ras-related protein Rab-8A (A)	Ras-related protein RABE1c OS=Arabidopsis thaliana GN=RABE1C PE=1 SV=1	Ribosomal protein S8
BnaA01T0112500WE	-0.144174	0.392153	-0.0978985	0.315661	0.368266	0.115878	-0.298866	0.23606	-0.62255	0.00594023	1.22672	0.241099	heat shock factor-binding protein 1-like; K19765 heat shock factor-binding protein 1 (A)	Translocase of chloroplast 159, chloroplastic OS=Arabidopsis thaliana GN=TOC159 PE=1 SV=1	Heat shock factor binding protein 1
BnaA03T0217700WE	0.626164	0.16154	0.167516	0.3051	0.677813	0.0211088	-0.916593	0.0439924	-0.579867	0.0211141	-0.491193	0.0553822	villin-3-like; K05768 gelsolin (A)	Villin-2 OS=Arabidopsis thaliana GN=VLN2 PE=1 SV=2	Villin headpiece domain
BnaC04T0028000WE	0.344729	0.202593	0.294724	0.070718	1.04582	0.0326839	-0.505716	0.0441964	-0.547402	0.00796617	0.174323	0.100548	villin-3-like; K05768 gelsolin (A)	Villin-2 OS=Arabidopsis thaliana GN=VLN2 PE=1 SV=2	Villin headpiece domain
BnaA08T0139700WE	0.846152	0.00666268	0.233236	0.170837	-0.0154599	0.409506	-0.0147896	0.33784	0.0363192	0.322921	0.110527	0.189975	villin-4; K05768 gelsolin (A)	Villin-4 OS=Arabidopsis thaliana GN=VLN4 PE=1 SV=1	Villin headpiece domain
BnaC01T0059400WE	0.308183	0.20096	0.806556	0.0735749	0.680766	0.00155797	-0.360629	0.0800729	-0.765716	0.0341144	-0.432887	0.0477668	villin-4-like; K05768 gelsolin (A)	Villin-4 OS=Arabidopsis thaliana GN=VLN4 PE=1 SV=1	Villin headpiece domain
BnaA10T0060600WE	1.6927	0.00153551	-0.134003	0.413801	0.966416	0.0611299	0.0472715	0.213744	-0.426482	0.0449755	0.71259	0.165081	RAN GTPase-activating protein 1-like; K14319 Ran GTPase-activating protein 1 (A)	WPP domain-containing protein 2 OS=Arabidopsis thaliana GN=WPP2 PE=1 SV=1	WPP domain
BnaC06T0013200WE	1.00531	0.00820306	0.675731	0.104763	0.601986	0.108091	-0.608623	0.0522736	-0.626363	0.09164	0.248368	0.195366	RAN GTPase-activating protein 1-like; K14319 Ran GTPase-activating protein 1 (A)	WPP domain-containing protein 2 OS=Arabidopsis thaliana GN=WPP2 PE=1 SV=1	WPP domain
BnaC08T0032300WE	0.897052	0.0404692	2.27314	0.028497	0.470394	0.129727	-0.768922	0.162488	-0.865371	0.0588116	0.892243	0.129008	RAN GTPase-activating protein 1-like; K14319 Ran GTPase-activating protein 1 (A)	WPP domain-containing protein 2 OS=Arabidopsis thaliana GN=WPP2 PE=1 SV=1	WPP domain
