# Supplementary material for: A Proteome-Level Investigation Into Plasmodiophora brassicae Resistance in Brassica napus Canola
Source: Front Plant Sci. 2022 Mar 24;13:860393. doi: 10.3389/fpls.2022.860393 (PMC8988049; doi:10.3389/fpls.2022.860393)
Supplement: Supplementary file 14 [file Table_13.XLSX]

## Sheet: (A) Control vs Inoculated
Table S13-A Differentially accumulated proteins (DAP) at all three time points between control and inoculated lines across parent and progeny, these proteins are orthologous to plant resistance (R) related proteins. PG = progeny; PR = parent, IR = Inoculated resistant line, CR = control resistant line, IS = inoculated susceptible line, and CS = control susceptible line.
Protein ID	Average Log2 Fold Change (PG7IR_PG7CR)	qvalue (PG7IR_PG7CR)	Average Log2 Fold Change (PG14IR_PG14CR)	qvalue (PG14IR_PG14CR)	Average Log2 Fold Change (PG21IR_PG21CR)	qvalue(PG21IR_PG21CR)	Average Log2 Fold Change (PG7IS_PG7CS)	qvalue (PG7IS_PG7CS)	Average Log2 Fold Change (PG14IS_PG14CS)	qvalue (PG14IS_PG14CS)	Average Log2 Fold Change (PG21IS_PG21CS)	qvalue (PG21IS_PG21CS)	Average Log2 Fold Change (PR7IR_PR7CR)	qvalue (PR7IR_PR7CR)	Average Log2 Fold Change (PR14IR_PR14CR)	qvalue (PR14IR_PR14CR)	Average Log2 Fold Change (PR21IR_PR21CR)	qvalue(PR21IR_PR21CR)	Average Log2 Fold Change (PR7IS_PR7CS)	qvalue(PR7IS_PR7CS)	Average Log2 Fold Change (PR14IS_PR14CS)	qvalue (PR14IS_PR14CS)	Average Log2 Fold Change (PR21IS_PR21CS)	qvalue(PR21IS_PR21CS)	Annotation
BnaA01T0054600WE	-0.361684	0.0323351	-0.0646637	0.402485	0.231697	0.270342	0.0787604	0.307484	0.750148	0.0635521	0.832049	0.0373899	0.207804	0.18288	-2.27841	0.23171	2.12265	0.10797	-0.189529	0.195718	0.645848	0.0960473	0.244538	0.287064	sp|Q9SZ67|WRK19_ARATH Probable WRKY transcription factor 19 OS=Arabidopsis thaliana OX=3702 GN=WRKY19 PE=3 SV=1
BnaA02T0252200WE	0.481715	0.0534712	0.0236924	0.401092	-0.0821287	0.42354	-0.00313176	0.405408	-0.210832	0.131684	0.745128	0.16081	0.507626	0.0631823	-3.55254	0.309105	1.35258	0.0796947	-0.883433	0.00909618	0.808826	0.0103278	0.389684	0.281162	Salt stress response/antifungal
BnaA03T0182000WE	0.538407	0.141559	1.03228	0.0496688	0.515279	0.0674298	-0.491508	0.0813028	0.168347	0.410925	-0.703083	0.153402	-0.925476	0.0317441	-0.232662	0.317459	-0.227183	0.299623	-0.492661	0.192143	-0.617169	0.090315	0.378448	0.123251	sp|Q9SZ67|WRK19_ARATH Probable WRKY transcription factor 19 OS=Arabidopsis thaliana OX=3702 GN=WRKY19 PE=3 SV=1
BnaA03T0309700WE	0.246629	0.357684	-0.192977	0.172112	0.781048	0.0213559	0.0682397	0.440799	-0.841704	0.0158745	-0.256953	0.227891	-0.984138	0.00398721	-2.67965	0.262646	0.61987	0.0652129	0.164937	0.0981297	0.908448	0.0168504	0.542336	0.285007	ATPase family associated with various cellular activities (AAA)
BnaA03T0374600WE	-1.4911	0.00842156	1.09586	0.0462817	1.04917	0.0427775	-0.0344068	0.220213	0.343646	0.222085	-0.318853	0.24095	-0.6566	0.0511648	-2.26857	0.292933	2.28736	0.0188262	-1.76547	0.0460317	0.201719	0.227843	-2.13416	0.0934527	sp|Q9SZ67|WRK19_ARATH Probable WRKY transcription factor 19 OS=Arabidopsis thaliana OX=3702 GN=WRKY19 PE=3 SV=1
BnaA06T0288700WE	0.945967	0.1227	-0.0330627	0.3998	0.736624	0.0172503	1.39151	0.000889926	-0.300114	0.345678	-0.853843	0.198046	-0.357291	0.283515	-2.03696	0.202055	-0.768448	0.0627813	-0.732156	0.217872	-0.246676	0.339413	0.0402312	0.429066	PREDICTED: leucine-rich repeat extensin-like protein 3, partial [Brassica rapa]
BnaA06T0336500WE	2.38189	0.044493	3.92805	0.000703555	1.48234	0.0250158	0.783049	0.00570365	0.20489	0.387606	0.6742	0.260032	-1.09588	0.0735198	-1.45304	0.103614	0.211117	0.377619	0.412948	0.286953	-0.733093	0.227855	0.686399	0.343269	sp|Q9SZ67|WRK19_ARATH Probable WRKY transcription factor 19 OS=Arabidopsis thaliana OX=3702 GN=WRKY19 PE=3 SV=1
BnaA10T0115100WE	0.942508	0.0179141	0.673662	0.00677242	0.156389	0.220383	0.364967	0.0656004	-0.496859	0.0194326	-0.308699	0.250906	-0.392405	0.0606102	0.27509	0.288465	0.111421	0.335196	-0.453447	0.12571	0.0160667	0.413747	-0.0946814	0.21125	WEB family protein At5g55860 OS=Arabidopsis thaliana GN=At5g55860 PE=1 SV=1
BnaA10T0238900WE	-0.14335	0.15872	-0.759902	0.116846	0.607266	0.166528	-2.38034	0.0199798	0.557121	0.0637182	0.373851	0.201042	0.0233772	0.321106	-1.94821	0.284459	1.21654	0.0247082	0.565087	0.0062741	0.589333	0.0692689	0.316503	0.268419	sp|Q9SZ67|WRK19_ARATH Probable WRKY transcription factor 19 OS=Arabidopsis thaliana OX=3702 GN=WRKY19 PE=3 SV=1
BnaC01T0013800WE	-0.0575587	0.30007	-0.326929	0.2744	-0.39165	0.273568	-0.749023	0.0605983	0.26162	0.0859584	-0.174734	0.262252	-0.761489	0.037647	-2.40415	0.277454	1.6373	0.0310807	-0.147935	0.259878	0.819562	0.0197143	0.647284	0.058057	Calcium-dependent protein kinase 5 OS=Arabidopsis thaliana GN=CPK5 PE=2 SV=1
BnaC02T0029600WE	-0.652265	0.000636331	0.10145	0.210322	-0.920726	0.0146512	-1.46762	0.00200507	1.04764	0.0124356	0.379487	0.0994947	-0.0150529	0.380784	-3.33784	0.272335	2.0992	0.00567077	0.444058	0.248849	0.289636	0.0512275	-1.24086	0.0923587	tr|F4I270|F4I270_ARATH Disease resistance protein (TIR-NBS-LRR class) OS=Arabidopsis thaliana OX=3702 GN=At1g69550 PE=4 SV=1
BnaC03T0079400WE	1.44668	0.181002	0.057406	0.306906	0.640025	0.261111	0.234742	0.249106	-0.850395	0.354892	-1.05185	0.418294	0.0489237	0.0834601	12.4094	0.00136229	-1.19348	0.360448	1.00227	0.309386	-0.214336	0.351991	0.573727	0.213878	WEB family protein At5g55860 OS=Arabidopsis thaliana GN=At5g55860 PE=1 SV=1
BnaC03T0132700WE	1.09791	0.0217427	0.984575	0.0421737	-0.434865	0.339777	0.219323	0.374307	-0.00859956	0.392161	0.258924	0.34616	-1.01136	0.0632637	0.342044	0.227575	-0.833739	0.0204221	-1.42368	0.0580963	-0.241673	0.234572	0.258096	0.384778	Serine/threonine-protein kinase CTR1 OS=Arabidopsis thaliana GN=CTR1 PE=1 SV=1
BnaC04T0522800WE	-0.138183	0.261541	0.672718	0.0567128	-0.789151	0.157122	0.597426	0.0321315	-0.119172	0.428651	0.358674	0.317327	-0.703011	0.0520231	-2.30699	0.273888	1.09997	0.136868	-0.706895	0.0138095	-0.0646228	0.281705	0.126744	0.125359	sp|Q9SZ67|WRK19_ARATH Probable WRKY transcription factor 19 OS=Arabidopsis thaliana OX=3702 GN=WRKY19 PE=3 SV=1
BnaC08T0367400WE	-0.106229	0.18439	0.218181	0.36444	-0.513019	0.263515	-0.9626	0.0209781	2.63336	0.0127567	0.101812	0.366624	-1.70249	0.00506951	-1.78122	0.0689402	0.65313	0.048346	-0.511128	0.0890465	-0.411053	0.0517922	-0.921634	0.0122704	Leucine Rich repeat
BnaC09T0444700WE	-1.02809	0.090074	0.0687364	0.371874	-0.0204723	0.383752	0.473137	0.267866	-1.32324	0.10944	-0.813589	0.01327	0.782285	0.144257	-0.919989	0.0376044	0.758861	0.22354	-0.0566628	0.435135	-1.55321	0.0908585	-1.49432	0.0372965	Leucine Rich repeat

## Sheet: (B) Resistant vs Susceptible
Table S13-B Differentially accumulated proteins (DAP) between inoculated- CR/CS progeny and CR/CS parent, these proteins are orthologous to resistance (R) related proteins. PG = progeny; PR = parent, IR = Inoculated resistant line and IS = inoculated susceptible line
Protein ID	Average Log2 Fold Change (PG7IR_PG7IS)	qvalue (PG7IR_PG7IS)	Average Log2 Fold Change (PG14IR_PG14IS)	qvalue (PG14IR_PG14IS)	Average Log2 Fold Change (PG21IR_PG21IS)	qvalue(PG21IR_PG21IS)	Average Log2 Fold Change (PR7IR_PR7IS)	qvalue (PR7IR_PR7IS)	Average Log2 Fold Change (PR14IR_PR14IS)	qvalue (PR14IR_PR14IS)	Average Log2 Fold Change (PR21IR_PR21IS)	qvalue(PR21IR_PR21IS)	Annotation
BnaA02T0082500WE	0.33009	0.225441	0.268445	0.13233	-0.90484	0.0480572	0.185653	0.431893	-0.59153	0.340191	1.56279	0.0592105	26S protease regulatory subunit 8 homolog A-like; K03066 26S proteasome regulatory subunit T6 (A)
BnaA02T0252900WE	-0.291923	0.132247	-0.372604	0.216376	-0.957314	0.0752205	0.634271	0.0810318	-0.228533	0.27827	1.92571	0.0496782	calcium-dependent protein kinase 21; K13412 calcium-dependent protein kinase [EC:2.7.11.1] (A)
BnaA03T0262200WE	0.734225	0.195798	0.892139	0.123851	1.03415	0.0281072	-0.254583	0.160579	0.570989	0.145958	-0.311642	0.377204	CPK4.2; calcium-dependent protein kinase 4 (EC:2.7.11.1); K13412 calcium-dependent protein kinase [EC:2.7.11.1] (A)
BnaA03T0309700WE	0.775436	0.00182221	1.34541	0.00248878	1.0985	0.00543827	-0.373639	0.087159	-0.949828	0.0181823	0.289527	0.113226	26S protease regulatory subunit 6A homolog; K03065 26S proteasome regulatory subunit T5 (A)
BnaA03T0374600WE	-0.519268	0.434877	0.271193	0.150915	1.67474	0.0166512	0.589603	0.0939119	-0.43595	0.212728	1.76974	0.0269674	calcium-dependent protein kinase 9; K13412 calcium-dependent protein kinase [EC:2.7.11.1] (A)
BnaA03T0397600WE	0.234513	0.385333	-1.51485	0.0384068	-0.0946402	0.384161	-0.732136	0.129023	-1.07379	0.207829	-1.26876	0.40526	WRKY transcription factor 1; K18834 WRKY transcription factor 1 (A)
BnaA05T0394000WE	0.582306	0.0596986	0.405779	0.0290275	-0.711949	0.0251784	-0.29277	0.0584127	0.0490028	0.204213	0.549489	0.242868	cell division control protein 48 homolog A; K13525 transitional endoplasmic reticulum ATPase (A)
BnaA09T0380300WE	-0.918237	0.283017	0.306845	0.13178	1.10634	0.0141894	-0.98341	0.0233955	-0.0913241	0.420345	-0.84207	0.168656	serine/threonine-protein phosphatase 6 regulatory subunit 3-like; K15501 serine/threonine-protein phosphatase 6 regulatory subunit 3 (A)
BnaA10T0115100WE	0.00947092	0.282405	0.394994	0.0232659	0.407674	0.114161	0.0705123	0.3557	0.377248	0.0198949	-0.163089	0.410369	putative WEB family protein At4g17210; K17618 ubiquitin-like domain-containing CTD phosphatase 1 [EC:3.1.3.16] (A)
BnaC01T0013800WE	0.74572	0.015361	0.476135	0.0430693	0.504344	0.0484665	0.132166	0.305533	0.250133	0.185566	1.22755	0.0603796	CPK5-2.1, CPK5.1; calcium-dependent protein kinase 5 (EC:2.7.11.1); K13412 calcium-dependent protein kinase [EC:2.7.11.1] (A)
BnaC02T0029600WE	-0.72106	0.0621098	0.024694	0.180608	-0.708855	0.0169806	-1.18017	0.0691747	0.507309	0.0992352	1.2028	0.0157466	GFAP; glial fibrillary acidic protein; K05640 glial fibrillary acidic protein (A)
BnaC03T0132700WE	0.0763704	0.358611	0.417786	0.174653	0.153295	0.33587	0.488688	0.104691	-0.502528	0.378545	-1.78671	0.0318988	serine/threonine protein kinase, putative (EC:2.7.10.2); K04422 mitogen-activated protein kinase kinase kinase 13 [EC:2.7.11.25] (A)
BnaC03T0407200WE	0.807269	0.0836666	-1.63495	0.0823952	-1.7312	0.00936622	1.19919	0.0275649	1.77388	0.0275093	2.93337	0.0647167	WRKY1-1; WRKY transcription factor 1-like; K18834 WRKY transcription factor 1 (A)
BnaC04T0522800WE	0.935658	0.0201775	0.654795	0.100074	-0.471526	0.203712	0.939542	0.0172877	0.123185	0.292301	1.69758	0.074928	serine/threonine protein kinase, putative (EC:2.7.10.2); K04422 mitogen-activated protein kinase kinase kinase 13 [EC:2.7.11.25] (A)
BnaC06T0306200WE	0.236551	0.370107	-0.520088	0.121618	0.11805	0.415226	0.920439	0.00289643	0.577875	0.0872667	-0.00693336	0.442745	hypothetical protein; K18669 dual specificity tyrosine-phosphorylation-regulated kinase 2/3/4 [EC:2.7.12.1] (A)
