# Supplementary material for: A Proteome-Level Investigation Into Plasmodiophora brassicae Resistance in Brassica napus Canola
Source: Front Plant Sci. 2022 Mar 24;13:860393. doi: 10.3389/fpls.2022.860393 (PMC8988049; doi:10.3389/fpls.2022.860393)
Supplement: Supplementary file 15 [file Table_14.XLSX]

## Sheet: (A) A3 Control vs Inoculated
Table S14-A Differentially accumulated proteins (DAP) at all three time points (7, 14, and 21 DPI) between control and inoculated lines across parent and progeny, these proteins are located in chromosome 3. PG = progeny; PR = parent, IR = Inoculated resistant line, CR = control resistant line, IS = inoculated susceptible line, and CS = control susceptible line.
Protein ID	Average Log2 Fold Change (PG7IR_PG7CR)	qvalue (PG7IR_PG7CR)	Average Log2 Fold Change (pg14IR_pg14CR)	qvalue (pg14IR_pg14CR)	Average Log2 Fold Change (PG21IR_PG21CR)	qvalue(PG21IR_PG21CR)	Average Log2 Fold Change(PG7IS_PG7CS)	qvalue (PG7IS_PG7CS)	Average Log2 Fold Change (PG14IS_PG14CS)	qvalue (PG14IS_PG14CS)	Average Log2 Fold Change (PG21IS_PG21CS)	qvalue (PG21IS_PG21CS)	Average Log2 Fold Change (PR7IR_PR7CR)	qvalue (PR7IR_PR7CR)	Average Log2 Fold Change (PR14IR_PR14CR)	qvalue (PR14IR_PR14CR)	Average Log2 Fold Change (PR21IR_PR21CR)	qvalue(PR21IR_PR21CR)	Average Log2 Fold Change (PR7IS_PR7CS)	qvalue(PR7IS_PR7CS)	Average Log2 Fold Change (PR14IS_PR14CS)	qvalue (PR14IS_PR14CS)	Average Log2 Fold Change (PR21IS_PR21CS)	qvalue(PR21IS_PR21CS)	Annotation
BnaA03T0016000WE	0.353801	0.183494	0.0445187	0.403253	-0.0615928	0.405722	-0.91594	0.00592038	0.35046	0.155737	-0.252964	0.329351	-0.318322	0.368601	-2.59438	0.2359	0.511145	0.246639	0.613473	0.0234324	0.788048	0.0990905	0.597169	0.18304	THO complex subunit 4B-like; K12881 THO complex subunit 4 (A)
BnaA03T0031800WE	-0.887572	0.0492767	-0.582502	0.0968644	-0.613753	0.072464	0.742468	0.0336538	-0.765382	0.138214	0.496273	0.072992	-0.750241	0.130263	-1.67649	0.0505842	2.54183	0.0621205	-0.678362	0.0435413	0.222927	0.246316	-0.648609	0.237924	STAB2; stabilin 2; K19013 stabilin-2 (A)
BnaA03T0041500WE	0.899076	0.0174824	0.741974	0.038747	-0.270545	0.289697	-0.208981	0.253744	-0.0959042	0.275747	-1.16302	0.0306936	-0.792244	0.0234033	-3.2402	0.299155	2.79382	0.157335	-0.0660058	0.265682	0.7369	0.0348265	0.429609	0.21107	uncharacterized LOC101776914; K06944 uncharacterized protein (A)
BnaA03T0087400WE	2.57017	0.204814	0.353941	0.0244373	-0.463196	0.195151	0.190361	0.0419315	-0.259302	0.168747	-0.231323	0.323757	0.0223568	0.283273	-3.13788	0.210211	1.00563	0.123857	-0.825651	0.0804384	-0.246748	0.262337	-2.03908	0.0628946	uncharacterized LOC103874839; K12811 ATP-dependent RNA helicase DDX46/PRP5 [EC:3.6.4.13] (A)
BnaA03T0088600WE	0.019498	0.307897	0.513231	0.136395	0.183623	0.266564	-0.521759	0.183965	-0.149735	0.388939	0.179523	0.274279	-0.759057	0.0795269	1.21426	0.00454372	1.19021	0.0428264	0.691956	0.0340775	0.900586	0.00864548	-0.510043	0.3392	hypothetical protein; K12182 hepatocyte growth factor-regulated tyrosine kinase substrate (A)
BnaA03T0098900WE	0.55662	0.0109132	-0.00734555	0.126413	0.263301	0.0105829	0.0844257	0.414531	0.169554	0.098594	-0.197332	0.122542	-0.767776	0.00207893	-2.62243	0.254786	0.331743	0.21548	-0.344663	0.129616	0.0199789	0.387871	-0.905097	0.143867	elongation factor 1-beta 2-like; K03232 elongation factor 1-beta (A)
BnaA03T0142300WE	-0.212131	0.305417	-0.941945	0.163522	0.900837	0.0216538	0.0653506	0.319267	-0.567211	0.0336841	-0.569133	0.236966	-0.104984	0.293134	-2.31669	0.227704	2.58215	0.185259	-0.879467	0.202877	-0.342122	0.412679	-0.660504	0.17482	flavone 3'-O-methyltransferase 1; K13066 caffeic acid 3-O-methyltransferase [EC:2.1.1.68] (A)
BnaA03T0167800WE	0.619957	0.273323	-1.51853	0.117268	1.44909	0.0738783	-1.46284	0.0834638	1.21191	0.0100234	0.937687	0.154676	-0.198245	0.404053	-1.95472	0.184881	2.6241	0.159103	-2.58327	0.0464218	1.69475	0.219258	-1.13647	0.129211	probable glutathione peroxidase 2; K00432 glutathione peroxidase [EC:1.11.1.9] (A)
BnaA03T0182000WE	0.538407	0.141559	1.03228	0.0496688	0.515279	0.0674298	-0.491508	0.0813028	0.168347	0.410925	-0.703083	0.153402	-0.925476	0.0317441	-0.232662	0.317459	-0.227183	0.299623	-0.492661	0.192143	-0.617169	0.090315	0.378448	0.123251	serine/threonine protein kinase, putative (EC:2.7.10.2); K04422 mitogen-activated protein kinase kinase kinase 13 [EC:2.7.11.25] (A)
BnaA03T0191900WE	0.0879278	0.0869076	-0.856985	0.0633629	0.362286	0.108994	0.32995	0.0383762	-0.370182	0.123905	-0.516618	0.0753016	0.0914507	0.316518	-2.16172	0.247752	0.230099	0.253792	-0.0531326	0.393885	1.7	0.00117716	-0.961471	0.259064	peroxidase 21; K00430 peroxidase [EC:1.11.1.7] (A)
BnaA03T0194600WE	0.220328	0.18913	-1.14357	0.0197852	-0.693603	0.0885198	0.665601	0.00513501	-0.617938	0.0372705	0.0145364	0.430359	0.881308	0.0864936	-2.63797	0.235118	0.892214	0.165428	-1.24889	0.0212995	-0.503337	0.146946	-0.421707	0.189709	60S ribosomal protein L36-2-like; K02920 large subunit ribosomal protein L36e (A)
BnaA03T0222500WE	0.20548	0.220673	0.399902	0.0248099	0.458648	0.0101767	0.245418	0.0451705	0.00473467	0.4248	0.0861107	0.376835	-0.683107	0.01084	-2.56976	0.227729	0.298852	0.158958	0.308305	0.0295305	0.0343909	0.390972	-0.0210534	0.442559	3-isopropylmalate dehydratase small subunit 3; K01704 3-isopropylmalate/(R)-2-methylmalate dehydratase small subunit [EC:4.2.1.33 4.2.1.35] (A)
BnaA03T0230400WE	-0.248764	0.133831	0.628144	0.0186297	0.777272	0.0020645	-0.0922635	0.245824	0.279997	0.0304095	0.588836	0.136194	-1.1928	0.0018662	-2.55044	0.25211	0.593841	0.0796584	-0.383885	0.0207596	0.356012	0.0228261	-0.662851	0.116785	Uclacyanin-2 OS=Arabidopsis thaliana GN=At2g44790 PE=1 SV=1
BnaA03T0262200WE	1.38853	0.0316507	0.288808	0.293975	1.27203	0.0300341	-0.376504	0.188083	0.483043	0.0384231	-0.802655	0.151132	-1.30865	0.0166944	2.0462	0.0593223	0.403644	0.087412	-0.319845	0.314331	-0.43302	0.165224	2.04592	0.0126383	CPK4.2; calcium-dependent protein kinase 4 (EC:2.7.11.1); K13412 calcium-dependent protein kinase [EC:2.7.11.1] (A)
BnaA03T0272500WE	0.28173	0.30418	-0.190498	0.144604	0.959618	0.015405	0.752845	0.0310004	0.179076	0.165444	-0.066649	0.391693	-0.529453	0.202114	0.252136	0.166638	-1.44762	0.0576196	-0.300961	0.268049	-1.63746	0.0134418	-0.626337	0.189944	plant UBX domain-containing protein 4; K14012 UBX domain-containing protein 1 (A)
BnaA03T0278400WE	-0.34595	0.0550386	-0.467352	0.210016	0.80124	0.07431	-0.911451	0.00797841	1.20861	0.00345659	1.76144	0.0704744	0.400645	0.409917	-0.93096	0.0686796	0.71177	0.16703	0.799344	0.0946939	0.444898	0.241172	-1.03654	0.165191	LEC14B protein-like; K11801 WD repeat-containing protein 23 (A)
BnaA03T0278800WE	0.392682	0.0340057	1.13236	0.00785785	0.268999	0.0826656	0.669295	0.0163436	0.556752	0.129079	1.01573	0.0792467	-0.66114	0.0762258	-3.83376	0.286989	2.91948	0.0914532	-1.3051	0.0105197	-0.315193	0.263612	-0.469383	0.317185	elongation factor Tu, mitochondrial; K02358 elongation factor Tu (A)
BnaA03T0306200WE	0.053413	0.0765153	0.340172	0.112422	0.573957	0.0848622	1.33569	0.00030564	-0.398431	0.19149	4.08713	0.06106	-0.634963	0.200534	-3.29127	0.265994	2.42334	0.131877	-1.57913	0.00378214	-0.520762	0.242083	-0.920988	0.284829	Chitinase / Hevein / PR-4 / Wheatwin2; K04730 interleukin-1 receptor-associated kinase 1 [EC:2.7.11.1] (A)
BnaA03T0306600WE	0.213487	0.201724	-0.936092	0.0721097	0.0820855	0.0873011	-0.341683	0.00310958	-0.21974	0.246045	0.0845704	0.186908	-0.477968	0.0216695	-3.81786	0.259979	2.22868	0.0582751	-0.80934	0.0692526	0.2187	0.0914627	-0.943109	0.10265	40S ribosomal protein S3a-2-like; K02984 small subunit ribosomal protein S3Ae (A)
BnaA03T0309700WE	0.246629	0.357684	-0.192977	0.172112	0.781048	0.0213559	0.0682397	0.440799	-0.841704	0.0158745	-0.256953	0.227891	-0.984138	0.00398721	-2.67965	0.262646	0.61987	0.0652129	0.164937	0.0981297	0.908448	0.0168504	0.542336	0.285007	26S protease regulatory subunit 6A homolog; K03065 26S proteasome regulatory subunit T5 (A)
BnaA03T0326700WE	0.272085	0.343087	-1.63985	0.0658874	-0.754652	0.0243165	-0.469632	0.0146341	-0.427105	0.169452	0.185007	0.318275	-0.00654437	0.173288	-2.44702	0.1905	2.38963	0.152143	-0.708217	0.092151	-0.446665	0.225856	-0.995726	0.117314	60S acidic ribosomal protein P0-2; K02941 large subunit ribosomal protein LP0 (A)
BnaA03T0346500WE	0.476667	0.124847	0.877195	0.00944544	0.741571	0.07397	-0.43423	0.095151	0.313154	0.228923	-0.604384	0.0316922	-0.474319	0.0461122	0.267959	0.139366	0.185126	0.163045	-0.290625	0.100887	0.532532	0.11782	0.0645759	0.431196	chaperonin CPN60-like 2, mitochondrial; K04077 chaperonin GroEL (A)
BnaA03T0361400WE	0.576376	0.125559	-0.952678	0.0880614	0.268352	0.114333	-0.403647	0.0100604	-0.496169	0.0758061	-0.0727446	0.4318	-0.126507	0.229278	-3.45542	0.250705	1.90208	0.0672698	-1.02298	0.0902095	0.00536423	0.333439	-1.75009	0.168068	S-adenosylmethionine synthase 2; K00789 S-adenosylmethionine synthetase [EC:2.5.1.6] (A)
BnaA03T0374600WE	-1.4911	0.00842156	1.09586	0.0462817	1.04917	0.0427775	-0.0344068	0.220213	0.343646	0.222085	-0.318853	0.24095	-0.6566	0.0511648	-2.26857	0.292933	2.28736	0.0188262	-1.76547	0.0460317	0.201719	0.227843	-2.13416	0.0934527	calcium-dependent protein kinase 9; K13412 calcium-dependent protein kinase [EC:2.7.11.1] (A)
BnaA03T0375200WE	-0.578029	0.192033	0.880715	0.0474571	-0.828084	0.330211	0.295609	0.123386	1.0155	0.217824	-0.314351	0.427689	0.699397	0.0419104	-1.18443	0.0612477	0.432623	0.17702	-0.638504	0.378655	-0.497973	0.307431	-0.743928	0.280423	Early nodulin-like protein 1 OS=Arabidopsis thaliana GN=At2g25060 PE=1 SV=2
BnaA03T0402800WE	0.694311	0.00088328	0.891164	0.0856473	-0.0850218	0.402585	-0.194217	0.312646	0.956093	0.000118531	-0.288964	0.126298	-1.73863	0.00632795	-2.00575	0.206914	1.37521	0.029419	-0.0262841	0.313102	0.351641	0.0846558	-1.31729	0.146053	Non-specific lipid-transfer protein-like protein At2g13820 OS=Arabidopsis thaliana GN=At2g13820 PE=1 SV=1
BnaA03T0446800WE	0.537117	0.0323711	0.822813	0.059844	0.338027	0.281036	-0.0358085	0.430864	0.783804	0.0071437	-0.212806	0.0937456	-1.94697	0.00178136	-2.52198	0.191823	0.228255	0.139777	-0.312214	0.171234	-0.447331	0.0875027	0.477795	0.205165	poly(U)-specific endoribonuclease-B-like; K14648 poly(U)-specific endoribonuclease [EC:3.1.-.-] (A)
BnaA03T0464700WE	1.10797	0.00128596	1.15191	0.080882	0.55135	0.0681027	-0.67063	0.111686	1.65995	0.0169699	-0.498437	0.0636235	-1.14012	0.0263119	-1.31092	0.143063	0.765025	0.030352	-0.191123	0.234198	-0.398803	0.363226	-0.171033	0.393043	calcium-binding protein CML42-like; K13448 calcium-binding protein CML (A)
BnaA03T0513800WE	1.54589	0.0756099	1.78513	0.0376192	0.0481478	0.440973	-0.237209	0.0396832	-0.448863	0.158537	-0.54439	0.168016	-1.4128	0.0120473	0.956194	0.0904654	0.0446468	0.434709	-0.306725	0.170048	-0.556865	0.162431	-0.178346	0.254221	extensin-like; K05747 Wiskott-Aldrich syndrome protein (A)
BnaA03T0555800WE	1.36926	0.0412108	0.384326	0.0977413	-0.185544	0.222046	-0.268729	0.120955	0.145776	0.265901	0.1396	0.207711	-0.119948	0.18115	0.323238	0.13452	-0.216119	0.347185	-0.152157	0.323997	-0.156059	0.312447	-1.11171	0.316033	26S proteasome non-ATPase regulatory subunit 10; K06694 26S proteasome non-ATPase regulatory subunit 10 (A)

## Sheet: (B) A3 Resistant vs Susceptible
Table S14-B Differentially accumulated proteins (DAP) between inoculated- CR/CS progeny and CR/CS parent, these proteins are located in chromosome 3. PG = progeny; PR = parent, IR = Inoculated resistant line and IS = inoculated susceptible line
Protein ID	Average Log2 Fold Change (PG7IR_PG7IS)	qvalue (PG7IR_PG7IS)	Average Log2 Fold Change (PG14IR_PG14IS)	qvalue (pg14)	Average Log2 Fold Change (PG21IR_PG21IS)	qvalue(PG21IR_PG21IS)	Average Log2 Fold Change (PR7IR_PR7IS)	qvalue (PR7IR_PR7IS)	Average Log2 Fold Change (PR14IR_PR14IS)	qvalue (PR14IR_PR14IS)	Average Log2 Fold Change (PR21IR_PR21IS)	qvalue(PR21IR_PR21IS)	Annotation
BnaA03T0003400WE	1.95774	0.00694002	0.870128	0.078578	1.19385	0.00589409	0.207411	0.31832	-0.204113	0.296755	0.375309	0.235258	Mitochondrial ATPase inhibitor, IATP
BnaA03T0041500WE	0.238566	0.235631	0.905344	0.0179985	1.59447	0.0213277	-0.487672	0.0927419	0.0556008	0.358233	1.85789	0.216814	uncharacterized LOC101776914; K06944 uncharacterized protein (A)
BnaA03T0087400WE	-0.778831	0.0896932	0.217105	0.0410931	0.312474	0.219599	0.0691768	0.388385	-0.166263	0.124967	0.889119	0.1466	uncharacterized LOC103874839; K12811 ATP-dependent RNA helicase DDX46/PRP5 [EC:3.6.4.13] (A)
BnaA03T0088600WE	1.26068	0.00354709	0.169755	0.274149	0.194194	0.161919	-0.190329	0.263056	-1.05746	0.006824	-0.18279	0.240887	hypothetical protein; K12182 hepatocyte growth factor-regulated tyrosine kinase substrate (A)
BnaA03T0093400WE	0.516451	0.264147	0.181018	0.410113	-0.305997	0.311611	-0.305543	0.35068	-1.2553	0.0435425	-0.791188	0.0720046	Anamorsin homolog OS=Arabidopsis thaliana GN=At5g18400 PE=1 SV=1
BnaA03T0098900WE	-0.118309	0.386938	-0.0822641	0.41457	0.136682	0.0801845	-0.541422	0.00880305	-0.176795	0.28928	0.279627	0.290833	elongation factor 1-beta 2-like; K03232 elongation factor 1-beta (A)
BnaA03T0112800WE	-0.403451	0.328691	-0.0571292	0.237048	-1.93249	0.0799903	-0.896214	0.117483	1.13103	0.0346465	3.27825	0.0445542	conserved hypothetical protein; K02350 DNA polymerase zeta [EC:2.7.7.7] (A)
BnaA03T0135900WE	2.034	0.0205526	0.126486	0.30377	-0.459344	0.353514	0.287436	0.21812	1.89411	0.0693616	-1.94362	0.0567128	C2 domain
BnaA03T0176100WE	0.987362	0.0172418	-1.2071	0.0446264	-0.831394	0.00716002	0.238581	0.0582596	-0.562362	0.0772159	-0.0538144	0.441747	heterogeneous nuclear ribonucleoprotein 1-like; K14411 RNA-binding protein Musashi (A)
BnaA03T0194600WE	-1.09289	0.0425402	-0.297552	0.060656	-1.22506	0.0650314	1.03731	0.0322007	0.169042	0.405469	0.651414	0.190814	60S ribosomal protein L36-2-like; K02920 large subunit ribosomal protein L36e (A)
BnaA03T0200200WE	-1.11535	0.0391275	-1.6853	0.0156093	-0.670784	0.245644	0.643184	0.0577587	0.373279	0.134171	0.240933	0.343608	hypothetical protein; K03145 transcription elongation factor S-II (A)
BnaA03T0228700WE	0.825174	0.127086	0.143396	0.243588	0.239171	0.247827	-0.506255	0.0540007	-1.07631	0.0286826	0.458472	0.2958	uncharacterized LOC101760823; K17338 receptor expression-enhancing protein 1/2/3/4 (A)
BnaA03T0230400WE	1.00077	0.0043685	0.537729	0.0267382	0.382764	0.198303	0.191857	0.0981521	-0.119762	0.175474	0.278758	0.217347	Uclacyanin-2 OS=Arabidopsis thaliana GN=At2g44790 PE=1 SV=1
BnaA03T0272500WE	0.506943	0.177002	-0.194557	0.106088	0.226302	0.311619	0.278451	0.0934913	0.689489	0.0674901	-1.29696	0.0370766	plant UBX domain-containing protein 4; K14012 UBX domain-containing protein 1 (A)
BnaA03T0278400WE	0.572585	0.144137	-0.788515	0.02679	0.17951	0.32721	0.173886	0.369099	0.0327907	0.440095	0.48418	0.294443	LEC14B protein-like; K11801 WD repeat-containing protein 23 (A)
BnaA03T0278800WE	0.210623	0.234023	0.151965	0.342933	-0.746595	0.152091	0.854582	0.0248073	-0.287537	0.287597	1.94851	0.160136	elongation factor Tu, mitochondrial; K02358 elongation factor Tu (A)
BnaA03T0305000WE	0.599475	0.076293	0.296902	0.286285	0.233184	0.40496	-0.554061	0.103051	-0.214627	0.294593	0.522932	0.0482533	flowering locus K homology domain; K13162 poly(rC)-binding protein 2/3/4 (A)
BnaA03T0326700WE	-0.719783	0.126594	-0.564095	0.0687316	-1.08022	0.00588257	-0.01811	0.350504	-0.116727	0.151793	1.8325	0.187137	60S acidic ribosomal protein P0-2; K02941 large subunit ribosomal protein LP0 (A)
BnaA03T0346500WE	0.37945	0.147405	-0.20135	0.265992	0.213228	0.00922753	0.195756	0.364612	-0.584532	0.0149196	-0.258226	0.334963	chaperonin CPN60-like 2, mitochondrial; K04077 chaperonin GroEL (A)
BnaA03T0402800WE	1.57584	0.00869929	1.00686	0.0659636	1.36442	0.00998885	-0.136507	0.136529	-0.15216	0.270561	0.871367	0.0593992	Non-specific lipid-transfer protein-like protein At2g13820 OS=Arabidopsis thaliana GN=At2g13820 PE=1 SV=1
BnaA03T0446800WE	0.998612	0.0308363	0.604691	0.0909649	1.21199	0.0491155	-0.636143	0.020293	-0.312056	0.0165865	-0.403318	0.234971	poly(U)-specific endoribonuclease-B-like; K14648 poly(U)-specific endoribonuclease [EC:3.1.-.-] (A)
BnaA03T0448600WE	1.15171	0.00859608	0.123153	0.341378	-0.0425871	0.289961	0.00347481	0.281895	-1.07169	0.0200718	1.14754	0.14826	plasminogen activator inhibitor 1 RNA-binding protein-like; K13199 plasminogen activator inhibitor 1 RNA-binding protein (A)
BnaA03T0464700WE	1.00714	0.0516441	0.754369	0.100268	1.20386	0.00992033	0.0581449	0.427702	-0.187418	0.0816158	-0.0166898	0.39893	calcium-binding protein CML42-like; K13448 calcium-binding protein CML (A)
BnaC07T0379000WE	1.38114	0.092611	0.888031	0.00368327	-0.204744	0.400394	-0.178139	0.238707	-0.848752	0.0977131	0.257062	0.196202	tripeptidyl-peptidase 2-like; K01280 tripeptidyl-peptidase II [EC:3.4.14.10] (A)
BnaA03T0500200WE	0.273583	0.304944	-1.1253	0.00979892	0.310104	0.371183	0.548724	0.0306607	-0.338216	0.376354	-0.964955	0.0634851	grpE protein homolog, mitochondrial-like; K03687 molecular chaperone GrpE (A)
BnaA03T0016000WE	0.695355	0.0319627	-0.618759	0.0529848	-0.378324	0.0655687	-0.236439	0.191266	-1.01748	0.0471485	-0.318205	0.316504	THO complex subunit 4B-like; K12881 THO complex subunit 4 (A)

## Sheet: (C) A8 Control vs Inoculated
Table S14-C Differentially accumulated proteins (DAP) at all three time points (7, 14, and 21 DPI) between control and inoculated lines across parent and progeny, these proteins are located in chromosome A8. PG = progeny; PR = parent, IR = Inoculated resistant line, CR = control resistant line, IS = inoculated susceptible line, and CS = control susceptible line.
Protein ID	Average Log2 Fold Change (PG7IR_PG7CR)	qvalue (PG7IR_PG7CR)	Average Log2 Fold Change (pg14IR_pg14CR)	qvalue (pg14IR_pg14CR)	Average Log2 Fold Change (PG21IR_PG21CR)	qvalue(PG21IR_PG21CR)	Average Log2 Fold Change (PG7IS_PG7CS)	qvalue (PG7IS_PG7CS)	Average Log2 Fold Change (PG14IS_PG14CS)	qvalue (PG14IS_PG14CS)	Average Log2 Fold Change (PG21IS_PG21CS)	qvalue (PG21IS_PG21CS)	Average Log2 Fold Change (PR7IR_PR7CR)	qvalue (PR7IR_PR7CR)	Average Log2 Fold Change (PR14IR_PR14CR)	qvalue (PR14IR_PR14CR)	Average Log2 Fold Change (PR21IR_PR21CR)	qvalue(PR21IR_PR21CR)	Average Log2 Fold Change (PR7IS_PR7CS)	qvalue(PR7IS_PR7CS)	Average Log2 Fold Change (PR14IS_PR14CS)	pvalue (PR14IS_PR14CS)	qvalue (PR14IS_PR14CS)	Average Log2 Fold Change (PR21IS_PR21CS)	qvalue(PR21IS_PR21CS)	Annotation
BnaA08T0002800WE	0.61545	0.125744	0.940167	0.0790146	-0.0063501	0.407232	2.22263	0.0251526	-0.22392	0.417629	-1.11043	0.162692	-1.43467	0.150918	-0.105442	0.441403	-0.0707522	0.18705	-1.79439	0.0255173	0.384062	0.194795	0.165912	0.610747	0.100889	protein BOLA1, chloroplastic-like; K05527 BolA protein (A)
BnaA08T0043100WE	0.246366	0.0893481	0.323362	0.240182	0.456741	0.0110388	-0.261377	0.140465	-0.493772	0.00617235	0.359723	0.149968	-0.238681	0.18021	-2.78016	0.241023	0.322469	0.118833	0.0828826	0.280956	0.392358	0.0114056	0.0347588	0.226366	0.336986	Succinate dehydrogenase subunit 5, mitochondrial OS=Arabidopsis thaliana GN=SDH5 PE=1 SV=1
BnaA08T0045300WE	-1.18558	0.0272392	0.27628	0.136723	0.499652	0.0933239	0.335311	0.0192185	-0.0361715	0.231608	2.33601	0.0725301	-1.44789	0.116801	-3.01806	0.266566	1.58122	0.0286414	-0.821061	0.0464843	0.117985	0.224664	0.180258	-0.840708	0.238889	hypothetical protein; K16292 KDEL-tailed cysteine endopeptidase [EC:3.4.22.-] (A)
BnaA08T0120600WE	1.0633	0.0513396	0.403854	0.0316767	-0.246767	0.123865	-0.324476	0.16035	0.290614	0.287927	-0.174942	0.257712	-0.634644	0.00928049	-2.73076	0.235365	0.72012	0.156997	0.608362	0.00625278	-0.613504	0.0951435	0.110261	0.281301	0.331597	polyadenylate-binding protein 2; K13126 polyadenylate-binding protein (A)
BnaA08T0139700WE	0.417506	0.116785	0.305598	0.148721	-0.106669	0.370368	-0.274694	0.0674447	0.466718	0.0393577	-0.124031	0.227763	-0.652072	0.00857621	-2.20607	0.233423	0.34204	0.047068	0.208869	0.228002	-0.0444413	0.931522	0.425545	-1.04104	0.151078	villin-4; K05768 gelsolin (A)
BnaA08T0166900WE	-0.0377021	0.114474	0.364558	0.0306416	-0.191145	0.241102	0.304452	0.105272	-0.12599	0.224684	0.204109	0.223814	-0.133349	0.312824	-2.05685	0.218299	0.354252	0.146768	-0.30024	0.129023	-0.0367483	0.425323	0.260019	-0.537895	0.125873	nuclear autoantigenic sperm protein; K11291 nuclear autoantigenic sperm protein (A)
BnaA08T0170800WE	0.65406	0.0414594	1.21859	0.0933975	-0.071595	0.412875	-0.852274	0.0741559	0.807672	0.000337003	-0.154585	0.251321	-1.35866	0.0540087	-0.480274	0.102079	0.733119	0.00943187	-0.161721	0.384585	0.55899	0.0122619	0.0361547	-0.947618	0.215839	heat shock 70 kDa protein 9, mitochondrial-like; K04043 molecular chaperone DnaK (A)
BnaA08T0182400WE	0.0475821	0.311857	0.0155338	0.428945	0.176571	0.187291	-0.149234	0.222549	-0.123033	0.368164	0.683982	0.0314557	0.579566	0.0272962	-3.00157	0.263278	1.23859	0.0797731	0.211288	0.0919913	-0.161984	0.455016	0.270494	-0.0531863	0.432879	heterogeneous nuclear ribonucleoprotein 1-like; K14411 RNA-binding protein Musashi (A)
BnaA08T0220400WE	0.64275	0.0657678	0.579418	0.00883256	-0.31649	0.175774	0.11503	0.22941	0.123281	0.25308	0.701837	0.0825409	-0.187921	0.321943	-3.00153	0.269315	1.96838	0.0951847	-0.620329	0.0465038	0.118508	0.488794	0.282081	-1.25286	0.238505	GRMZM2G410991; uncharacterized LOC100384051; K13473 chitin elicitor-binding protein (A)
BnaA08T0220800WE	-0.550047	0.0689481	-0.146494	0.239742	-0.0474753	0.144988	0.200593	0.263795	0.110759	0.320151	0.70845	0.0910945	0.555082	0.0878209	-1.87728	0.232287	1.5401	0.0273447	-0.454267	0.124569	0.520135	0.0299797	0.058261	-0.826864	0.0842301	protein disulfide isomerase-like 1-1; K09580 protein disulfide-isomerase A1 [EC:5.3.4.1] (A)
BnaA08T0229700WE	-0.942891	0.00993713	-0.0825627	0.298053	2.94902	0.0281541	2.06079	0.00655941	0.598621	0.134494	3.80978	0.13653	-0.914529	0.317766	-1.22994	0.140437	-1.38504	0.0277169	0.0299332	0.435605	-0.680752	0.587321	0.315829	-1.69322	0.308709	BRCA1-A complex subunit BRE-like; K12173 BRCA1-A complex subunit BRE (A)
BnaA08T0246100WE	-0.645085	0.0201295	0.264357	0.239968	0.207426	0.0632005	0.268227	0.069857	0.168816	0.240529	0.113725	0.300224	-0.215384	0.182132	-1.13679	0.038971	1.63571	0.084283	-0.270607	0.250914	-0.141888	0.95665	0.432721	-0.891976	0.0297415	GK22253 gene product from transcript GK22253-RB; K14572 midasin (A)
BnaA08T0252200WE	1.03497	0.151714	-1.2768	0.133294	-0.169461	0.259427	-0.27616	0.00384595	-0.484614	0.262687	0.659961	0.0280574	-0.0552108	0.393921	-3.08706	0.179141	1.23639	0.0796928	-1.27475	0.0352575	0.247252	0.499328	0.285752	-1.4299	0.261217	glyceraldehyde-3-phosphate dehydrogenase, cytosolic-like; K00134 glyceraldehyde 3-phosphate dehydrogenase [EC:1.2.1.12] (A)
BnaA08T0253000WE	0.017929	0.323521	0.425762	0.125145	-1.63763	0.0836628	-0.513352	0.0431384	-0.154829	0.314394	0.362322	0.228148	2.31409	0.00568369	-3.8884	0.287996	0.964858	0.133201	-0.765954	0.02748	0.190484	0.23166	0.183467	-0.840288	0.246639	allene oxide cyclase 4, chloroplastic; K10525 allene oxide cyclase [EC:5.3.99.6] (A)
BnaA08T0257500WE	0.00473067	0.425352	0.0132228	0.413555	-0.255772	0.0991253	-0.657962	0.0139046	0.024076	0.428083	0.219345	0.125321	-0.139143	0.222655	-2.49478	0.247301	1.85664	0.0208234	0.245032	0.0486922	0.805657	0.00121332	0.0109242	-0.834589	0.224937	probable calcium-binding protein CML13; K13448 calcium-binding protein CML (A)
BnaA08T0284200WE	0.300002	0.0769294	-0.155443	0.283719	-0.336872	0.217935	-0.477728	0.0686557	-0.464596	0.0554927	-0.614137	0.068935	-0.589552	0.0898402	-3.54593	0.301438	1.94751	0.021663	-0.641164	0.0680659	0.727298	0.00270931	0.016418	-0.207543	0.24354	ran-binding protein 1 homolog a-like; K15306 Ran-binding protein 1 (A)
BnaA08T0294900WE	-0.217331	0.0619027	-0.264654	0.0666493	0.321445	0.0407376	0.367844	0.0124247	-0.667974	0.0168292	0.225716	0.255981	0.264653	0.172819	-3.96906	0.283447	2.31759	0.086438	-0.941503	0.0257918	-0.229979	0.345379	0.23121	-0.413831	0.310649	40S ribosomal protein S15-1; K02958 small subunit ribosomal protein S15e (A)
BnaA08T0295900WE	-0.566394	0.0423128	-0.356065	0.0916086	0.239478	0.162434	-0.223885	0.204769	-0.156354	0.287318	0.0710227	0.215302	1.17944	0.00784077	-1.70249	0.221868	0.0119323	0.286388	0.558685	0.0591797	0.935842	0.00044184	0.00654389	-0.970837	0.0797746	Os03g0332500; K02866 large subunit ribosomal protein L10e (A)
BnaC08T0198600WE	0.677674	0.0026712	-0.0903815	0.285783	0.069032	0.337273	-0.384518	0.129545	0.108606	0.352855	0.303261	0.05169	-0.732111	0.037195	-2.36097	0.226534	0.508928	0.0400593	-0.563087	0.0423525	0.0499605	0.864348	0.405627	-0.204509	0.328824	transcription factor BTF3 homolog 4-like; K01527 nascent polypeptide-associated complex subunit beta (A)
BnaC08T0208200WE	-1.11373	0.0124688	-0.350192	0.238178	2.08714	0.0213422	0.798353	0.0316067	0.513569	0.116854	3.62672	0.08999	-2.00411	0.112191	-3.13755	0.270377	1.66743	0.0694452	-0.161098	0.255097	-0.40081	0.525859	0.294651	-1.6515	0.182553	BRCA1-A complex subunit BRE-like; K12173 BRCA1-A complex subunit BRE (A)
BnaC08T0208400WE	-0.809701	0.0495869	-0.63545	0.149109	2.46552	0.022723	1.40689	0.0218479	0.635967	0.0984723	4.06232	0.104888	-1.93611	0.121752	-2.06356	0.203119	0.858121	0.0897325	-0.199599	0.327854	-0.161672	0.938451	0.427562	-0.879109	0.290911	BRCA1-A complex subunit BRE-like; K12173 BRCA1-A complex subunit BRE (A)
BnaC08T0247300WE	0.109974	0.259277	0.629956	0.103823	0.549003	0.300659	-0.869722	0.097386	-0.676628	0.164993	-0.648544	0.257725	-1.09813	0.0498415	-4.75436	0.333763	2.37222	0.0744433	0.659024	0.0615873	0.635594	0.034785	0.0631937	1.86828	0.0882285	peroxidase; peroxidase 34-like; K00430 peroxidase [EC:1.11.1.7] (A)
BnaC08T0367400WE	-0.106229	0.18439	0.218181	0.36444	-0.513019	0.263515	-0.9626	0.0209781	2.63336	0.0127567	0.101812	0.366624	-1.70249	0.00506951	-1.78122	0.0689402	0.65313	0.048346	-0.511128	0.0890465	-0.411053	0.0240436	0.0517922	-0.921634	0.0122704	RAN GTPase-activating protein 1; K14319 Ran GTPase-activating protein 1 (A)
BnaC08T0419100WE	0.2584	0.272376	0.73488	0.0571502	0.027988	0.384308	-0.556049	0.120209	0.500713	0.0257352	-0.156694	0.302939	-0.342395	0.18694	-0.483095	0.0107649	-0.988462	0.0537574	-0.333254	0.0490669	-0.611771	0.216583	0.176458	0.257976	0.322302	mitogen-activated protein kinase 8-like; K04371 mitogen-activated protein kinase 1/3 [EC:2.7.11.24] (A)
BnaC08T0473300WE	-0.00699267	0.412123	0.859558	0.00719645	-0.0484388	0.327661	-0.123405	0.319917	-0.400534	0.230496	-0.351742	0.356388	0.233227	0.200555	-0.622902	0.14255	0.948353	0.191093	0.126956	0.322618	-0.304406	0.45312	0.269838	-0.645322	0.250497	superoxide dismutase [Cu-Zn]; K04565 superoxide dismutase, Cu-Zn family [EC:1.15.1.1] (A)

## Sheet: (D) A8 Resistant vs Susceptible
Table S14-D Differentially accumulated proteins (DAP) between inoculated- CR/CS progeny and CR/CS parent, these proteins are located in chromosome A8. PG = progeny; PR = parent, IR = Inoculated resistant line and IS = inoculated susceptible line
Protein ID	Average Log2 Fold Change (PG7IR_PG7IS)	qvalue (PG7IR_PG7IS)	Average Log2 Fold Change (PG14IR_PG14IS)	qvalue (pg14)	Average Log2 Fold Change (PG21IR_PG21IS)	qvalue(PG21IR_PG21IS)	Average Log2 Fold Change (PR7IR_PR7IS)	qvalue (PR7IR_PR7IS)	Average Log2 Fold Change (PR14IR_PR14IS)	qvalue (PR14IR_PR14IS)	Average Log2 Fold Change(PR21IR_PR21IS)	qvalue(PR21IR_PR21IS)	Annotation
BnaC03T0693400WE	-0.414899	0.159637	0.862757	0.0415369	-0.00975305	0.431766	-0.404729	0.119556	-0.0787838	0.408179	-0.696384	0.338258	malate dehydrogenase 1, mitochondrial; K00026 malate dehydrogenase [EC:1.1.1.37] (A)
BnaA08T0019900WE	-0.528088	0.161693	0.323296	0.0837146	0.63514	0.0138782	0.505971	0.0215766	-0.182907	0.228892	1.76586	0.0421663	eukaryotic translation initiation factor 2alpha kinase 1, putative; K16196 eukaryotic translation initiation factor 2-alpha kinase 4 [EC:2.7.11.1] (A)
BnaA08T0043100WE	0.657512	0.0210012	0.459252	0.168221	0.165382	0.214084	0.335949	0.063649	-0.555939	0.0145819	-0.6878	0.0615899	Succinate dehydrogenase subunit 5, mitochondrial OS=Arabidopsis thaliana GN=SDH5 PE=1 SV=1
BnaA08T0045300WE	1.03012	0.138096	0.518614	0.0408028	-0.900402	0.210316	0.403291	0.0816994	0.165466	0.313839	0.422351	0.399735	hypothetical protein; K16292 KDEL-tailed cysteine endopeptidase [EC:3.4.22.-] (A)
BnaA08T0062300WE	-3.39827	0.191602	-9.97205	0.0368099	0.0663755	0.259366	2.49908	0.105329	0.315754	0.397428	-2.62272	0.361701	G patch domain-containing protein TGH-like; K13123 G patch domain-containing protein 1 (A)
BnaA08T0098300WE	0.598731	0.00597941	-0.430932	0.21309	-0.111379	0.109283	0.0314634	0.292201	-0.257983	0.292348	0.440462	0.340189	probable H/ACA ribonucleoprotein complex subunit 1; K13199 plasminogen activator inhibitor 1 RNA-binding protein (A)
BnaA05T0084500WE	-1.72776	0.0863792	-2.05397	0.00585415	-0.21822	0.367529	0.238678	0.375475	-0.607458	0.212457	-0.118567	0.158512	ML domain
BnaA08T0120600WE	0.979509	0.00187498	-0.243227	0.237536	-0.259468	0.120791	-0.263497	0.0755705	-0.345827	0.0110949	-0.0669282	0.407946	polyadenylate-binding protein 2; K13126 polyadenylate-binding protein (A)
BnaA08T0139700WE	0.846152	0.00666268	0.233236	0.170837	-0.0154599	0.409506	-0.0147896	0.33784	0.0363192	0.322921	0.110527	0.189975	villin-4; K05768 gelsolin (A)
BnaA08T0170800WE	0.67858	0.214955	1.48056	0.072257	0.562269	0.134993	-0.518359	0.0854461	-0.587743	0.0320882	0.601648	0.0210859	heat shock 70 kDa protein 9, mitochondrial-like; K04043 molecular chaperone DnaK (A)
BnaA08T0182400WE	0.189302	0.0989792	-0.698696	0.14429	-0.184601	0.127505	0.55758	0.0381539	0.0178482	0.426329	0.084303	0.429482	heterogeneous nuclear ribonucleoprotein 1-like; K14411 RNA-binding protein Musashi (A)
BnaA08T0189100WE	0.253689	0.353405	-0.231395	0.315543	0.482674	0.0967394	1.08967	0.0103922	2.28249	0.00564309	-0.539461	0.0701998	uncharacterized LOC103329149; K19307 25S rRNA (uracil2634-N3)-methyltransferase [EC:2.1.1.313] (A)
BnaA08T0220400WE	0.468669	0.0882733	0.303629	0.081039	-0.3426	0.220269	0.901077	0.0380628	0.160247	0.324066	1.7296	0.13085	GRMZM2G410991; uncharacterized LOC100384051; K13473 chitin elicitor-binding protein (A)
BnaC08T0198600WE	0.302711	0.170902	0.0620669	0.411975	0.211206	0.237105	0.133687	0.310388	-0.314565	0.0351771	-0.308859	0.296703	transcription factor BTF3 homolog 4-like; K01527 nascent polypeptide-associated complex subunit beta (A)
BnaA08T0243900WE	-0.372663	0.287113	0.952666	0.0366477	0.0170154	0.0602761	0.16321	0.305127	0.769933	0.232931	-0.380693	0.36851	sister chromatid cohesion protein PDS5 homolog A-like; K11267 sister chromatid cohesion protein PDS5 (A)
BnaA08T0250400WE	0.765468	0.0832259	1.39478	0.0380098	1.23615	0.0334009	-0.312366	0.134081	-0.725555	0.038073	0.878665	0.0275356	mitochondrial intermembrane space import and assembly protein 40-like; K17782 mitochondrial intermembrane space import and assembly protein 40 (A)
BnaA08T0252200WE	-0.77492	0.0973044	-0.610464	0.0913144	-0.456463	0.0781829	0.444617	0.120779	-1.07944	0.0326973	0.251195	0.343666	glyceraldehyde-3-phosphate dehydrogenase, cytosolic-like; K00134 glyceraldehyde 3-phosphate dehydrogenase [EC:1.2.1.12] (A)
BnaA08T0255000WE	-0.641259	0.192096	-0.585448	0.13506	-0.128712	0.395229	1.99789	0.027419	-0.808195	0.0665107	-0.31569	0.374965	--
BnaA08T0257500WE	0.330336	0.00484236	0.295923	0.06268	0.302907	0.062285	-0.0538391	0.384407	-0.478473	0.0348799	0.733719	0.103639	probable calcium-binding protein CML13; K13448 calcium-binding protein CML (A)
BnaA08T0295900WE	-0.368151	0.0286701	-0.198624	0.285364	0.536454	0.0689736	0.252603	0.217526	0.142188	0.247017	-0.126818	0.309412	Os03g0332500; K02866 large subunit ribosomal protein L10e (A)
BnaA08T0294900WE	-0.279301	0.135643	0.262135	0.125715	0.0898394	0.349761	0.926855	0.0443412	-0.304535	0.0993138	1.50952	0.164363	40S ribosomal protein S15-1; K02958 small subunit ribosomal protein S15e (A)
BnaA08T0284200WE	0.0244778	0.413246	0.535566	0.0106354	0.834922	0.0528389	0.076089	0.423903	0.263531	0.20067	1.28239	0.0480613	ran-binding protein 1 homolog a-like; K15306 Ran-binding protein 1 (A)
