# Supplementary material for: A Proteome-Level Investigation Into Plasmodiophora brassicae Resistance in Brassica napus Canola
Source: Front Plant Sci. 2022 Mar 24;13:860393. doi: 10.3389/fpls.2022.860393 (PMC8988049; doi:10.3389/fpls.2022.860393)
Supplement: Supplementary file 16 [file Table_15.XLSX]

## Sheet: DAP Selected
Table S15. Differentially accumulated proteins (DAP) at all three time points (7, 14, and 21 DPI) between control and inoculated lines across parent and progeny, these proteins are orthologous to clubroot resistance related proteins and loci. PG = progeny; PR = parent, IR = Inoculated resistant line, CR = control resistant line, IS = inoculated susceptible line, and CS = control susceptible line.
DAP	aug_prot_ID	Average Log2 Fold Change (PG7IR_PG7CR)	qvalue (PG7IR_PG7CR)	Average Log2 Fold Change (PG14IR_PG14CR)	qvalue (PG14IR_PG14CR)	Average Log2 Fold Change(PG21IR_PG21CR)	qvalue(PG21IR_PG21CR)	Average Log2 Fold Change (PG7IS_PG7CS)	qvalue (PG7IS_PG7CS)	Average Log2 Fold Change (PG14IS_PG14CS)	qvalue (PG14IS_PG14CS)	Average Log2 Fold Change (PG21IS_PG21CS)	qvalue (PG21IS_PG21CS)	Average Log2 Fold Change (PR7IR_PR7CR)	qvalue (PR7IR_PR7CR)	Average Log2 Fold Change (PR14IR_PR14CR)	qvalue (PR14IR_PR14CR)	Average Log2 Fold Change (PR21IR_PR21CR)	qvalue(PR21IR_PR21CR)	Average Log2 Fold Change (PR7IS_PR7CS)	qvalue(PR7IS_PR7CS)	Average Log2 Fold Change (PR14IS_PR14CS)	qvalue (PR14IS_PR14CS)	Average Log2 Fold Change (PR21IS_PR21CS)	qvalue(PR21IS_PR21CS)	Annotation
BnaA03T0306600WE	Brara_Chiifu_V3.0_A08_12116024_13046214_SingleGene-Brookfield	0.213487	0.201724	-0.936092	0.0721097	0.0820855	0.0873011	-0.341683	0.00310958	-0.21974	0.246045	0.0845704	0.186908	-0.477968	0.0216695	-3.81786	0.259979	2.22868	0.0582751	-0.80934	0.0692526	0.2187	0.0914627	-0.943109	0.10265	40S ribosomal protein S3a-2-like; K02984 small subunit ribosomal protein S3Ae (A)
BnaA05T0032800WE	Brara_Chiifu_V3.0_A02_22502031_26348249_Rcr8	0.463215	0.0418519	-0.176704	0.432273	-0.37821	0.0216394	-0.475625	0.119127	0.581296	0.164298	-0.50838	0.086199	-0.755826	0.0740433	-0.828317	0.00755037	0.868479	0.0344939	-0.483975	0.113609	0.866171	0.149956	-0.752536	0.292394	60S ribosomal protein L7-3; K02937 large subunit ribosomal protein L7e (A)
BnaC02T0397500WE	Brara_Chiifu_V3.0_A08_20254038_21748038_qBrCR38-2	0.017929	0.323521	0.425762	0.125145	-1.63763	0.0836628	-0.513352	0.0431384	-0.154829	0.314394	0.362322	0.228148	2.31409	0.00568369	-3.8884	0.287996	0.964858	0.133201	-0.765954	0.02748	0.190484	0.183467	-0.840288	0.246639	allene oxide cyclase 4, chloroplastic; K10525 allene oxide cyclase [EC:5.3.99.6] (A)
BnaA03T0234800WE	Brara_Chiifu_V3.0_A03_23823130_26806601_Rcr4	-0.0693512	0.413765	-1.09614	0.0960473	-0.877617	0.0208577	-0.491028	0.140736	-0.40457	0.143922	-0.58724	0.291733	0.984347	0.119228	-1.71295	0.181419	1.71572	0.0220117	-1.25698	0.0543591	0.251766	0.315069	-0.393316	0.287439	aquaporin PIP1-2-like; K09872 aquaporin PIP (A)
BnaA03T0192100WE	Brara_Chiifu_V3.0_A08_12116024_13046214_SingleGene-Brookfield	0.097212	0.285552	-0.6233	0.0415079	-0.805437	0.0284297	-0.748192	0.011057	-0.716404	0.0830092	-0.266908	0.325118	0.861761	0.0522101	-2.88609	0.248685	2.75119	0.0536153	-0.879161	0.0892578	0.239254	0.12237	-2.20399	0.0488971	aquaporin PIP2-2-like; K09872 aquaporin PIP (A)
BnaA02T0335400WE	Brara_Chiifu_V3.0_A02_22502031_26348249_Rcr8	-1.12526	0.00832938	-1.73709	0.028797	-0.61791	0.141098	-1.23626	0.0138071	-0.943365	0.109735	-0.794149	0.191161	2.42697	0.0115921	-2.98658	0.251879	-0.550984	0.213351	-2.14503	0.0871869	-0.608327	0.306171	-1.61616	0.0164986	aquaporin TIP1-2; K09873 aquaporin TIP (A)
BnaC02T0397500WE	Brara_Chiifu_V3.0_A02_22502031_26348249_Rcr8	1.06668	0.055546	0.769836	0.0281896	0.415487	0.198362	0.000413136	0.31926	-0.267446	0.0569714	-0.736946	0.0440134	-0.954309	0.0182445	0.0790038	0.135586	0.49509	0.0722568	0.0575344	0.366063	-0.0508176	0.354005	-0.916383	0.285485	ATP synthase subunit delta', mitochondrial-like; K02134 F-type H+-transporting ATPase subunit delta (A)
BnaA07T0064000WE	Brara_Chiifu_V3.0_A08_20254038_21748038_qBrCR38-2	0.35887	0.1578	0.567893	0.114746	-0.126185	0.324957	-0.311535	0.215144	0.412422	0.0620576	-0.708782	0.133525	-1.13371	0.00693721	-0.901216	0.00705703	1.05333	0.0974018	-0.685635	0.0221895	0.0662366	0.346616	-0.492811	0.185025	BiP; mediator of RNA polymerase II transcription subunit 37f; K09490 heat shock 70kDa protein 5 (A)
BnaA02T0018500WE	Brara_Chiifu_V3.0_A03_24574673_25715499_Rcr1	0.491593	0.192582	0.664065	0.0642493	0.288746	0.170677	-0.438705	0.0350418	-0.426267	0.0345194	0.0506047	0.356684	-0.648032	0.0526344	-0.00424953	0.229827	0.918345	0.0987456	0.574162	0.0977057	-0.433096	0.352718	-0.617694	0.118234	cellulose synthase A catalytic subunit 3 [UDP-forming]; K10999 cellulose synthase A [EC:2.4.1.12] (A)
BnaA03T0262200WE	Brara_Chiifu_V3.0_A03_23823130_26806601_Rcr4	1.38853	0.0316507	0.288808	0.293975	1.27203	0.0300341	-0.376504	0.188083	0.483043	0.0384231	-0.802655	0.151132	-1.30865	0.0166944	2.0462	0.0593223	0.403644	0.087412	-0.319845	0.314331	-0.43302	0.165224	2.04592	0.0126383	CPK4.2; calcium-dependent protein kinase 4 (EC:2.7.11.1); K13412 calcium-dependent protein kinase [EC:2.7.11.1] (A)
BnaC01T0013800WE	Brara_Chiifu_V3.0_A03_23823130_26806601_Rcr4	-0.0575587	0.30007	-0.326929	0.2744	-0.39165	0.273568	-0.749023	0.0605983	0.26162	0.0859584	-0.174734	0.262252	-0.761489	0.037647	-2.40415	0.277454	1.6373	0.0310807	-0.147935	0.259878	0.819562	0.0197143	0.647284	0.058057	CPK5-2.1, CPK5.1; calcium-dependent protein kinase 5 (EC:2.7.11.1); K13412 calcium-dependent protein kinase [EC:2.7.11.1] (A)
BnaC01T0021500WE	Brara_Chiifu_V3.0_A08_12116024_13046214_SingleGene-Brookfield	-0.364926	0.0675231	0.505401	0.166817	-0.241489	0.263456	-0.398299	0.208758	0.706646	0.0637189	-0.215566	0.247902	0.0103203	0.29507	-0.63993	0.264798	2.0603	0.091885	-0.479034	0.164333	0.561569	0.123767	-1.61043	0.00966203	cyclase-associated protein 1; K17261 adenylyl cyclase-associated protein (A)
BnaC02T0153200WE	Brara_Chiifu_V3.0_A08_20254038_21748038_qBrCR38-2	0.843426	0.0555904	0.429477	0.0626059	0.213508	0.429731	0.380495	0.292315	0.855247	0.0186339	0.455789	0.366076	-0.886847	0.036855	-0.669254	0.087337	0.41033	0.180927	-0.895818	0.16288	1.25301	0.233675	-2.44656	0.260655	dihydrolipoyllysine-residue succinyltransferase component of 2-oxoglutarate dehydrogenase complex 1, mitochondrial-like; K00658 2-oxoglutarate dehydrogenase E2 component (dihydrolipoamide succinyltransferase) [EC:2.3.1.61] (A)
BnaC03T0083500WE	Brara_Chiifu_V3.0_A08_20254038_21748038_qBrCR38-2	0.830423	0.00126811	0.777968	0.0280116	0.247599	0.129335	-1.18393	0.0239088	0.166597	0.0714519	-0.761811	0.00409444	-0.87303	0.0143008	-4.20929	0.31959	1.30691	0.00583948	-0.416259	0.0616607	0.470029	0.00906131	-0.322912	0.330181	dihydrolipoyllysine-residue succinyltransferase component of 2-oxoglutarate dehydrogenase complex 1, mitochondrial-like; K00658 2-oxoglutarate dehydrogenase E2 component (dihydrolipoamide succinyltransferase) [EC:2.3.1.61] (A)
BnaC08T0169600WE	Brara_Chiifu_V3.0_A08_20254038_21748038_qBrCR38-2	0.198929	0.160306	0.92472	0.0574831	-0.674115	0.384691	0.406829	0.201612	0.800315	0.0129783	-0.121766	0.295966	-0.934352	0.20919	-0.774907	0.133953	0.951713	0.275	-0.770947	0.0864026	-0.275483	0.365761	-1.23103	0.197574	dihydrolipoyllysine-residue succinyltransferase component of 2-oxoglutarate dehydrogenase complex 2, mitochondrial-like; K00658 2-oxoglutarate dehydrogenase E2 component (dihydrolipoamide succinyltransferase) [EC:2.3.1.61] (A)
BnaA03T0278800WE	Brara_Chiifu_V3.0_A08_11344437_12169364_CRs	0.392682	0.0340057	1.13236	0.00785785	0.268999	0.0826656	0.669295	0.0163436	0.556752	0.129079	1.01573	0.0792467	-0.66114	0.0762258	-3.83376	0.286989	2.91948	0.0914532	-1.3051	0.0105197	-0.315193	0.263612	-0.469383	0.317185	elongation factor Tu, mitochondrial; K02358 elongation factor Tu (A)
BnaA01T0059700WE	Brara_Chiifu_V3.0_A03_23823130_26806601_Rcr4	0.838713	0.000839073	1.15997	0.0694052	0.178642	0.327859	-1.45538	0.0535719	0.202344	0.0793123	0.172963	0.0374296	-1.61878	0.022809	-3.10318	0.231517	1.50356	0.0184901	0.0258423	0.420319	0.345073	0.135243	-0.555393	0.164896	endoplasmin homolog; K09487 heat shock protein 90kDa beta (A)
BnaA06T0322500WE	Brara_Chiifu_V3.0_A03_23823130_26806601_Rcr4	0.914408	0.0166808	1.25742	0.0607609	0.221431	0.325013	-2.04492	0.0919205	0.65665	0.0418664	-0.0929988	0.266663	-1.24601	0.0336399	-1.9151	0.182687	0.778783	0.148682	-0.502731	0.203132	-0.150997	0.236763	-0.387152	0.155949	endoplasmin homolog; K09487 heat shock protein 90kDa beta (A)
BnaC07T0399800WE	Brara_Chiifu_V3.0_A03_23823130_26806601_Rcr4	0.956875	0.0438844	0.0403184	0.2311	0.357685	0.149876	0.23345	0.411644	-0.0121914	0.428185	-1.09666	0.0428857	-0.89483	0.00181536	-0.0665108	0.272676	0.377031	0.327358	-0.31421	0.0210329	-0.468681	0.22384	0.160551	0.31822	endoplasmin homolog; K09487 heat shock protein 90kDa beta (A)
BnaA01T0044600WE	Brara_Chiifu_V3.0_A08_12116024_13046214_SingleGene-Brookfield	0.830817	0.201678	-0.377484	0.102608	0.0515134	0.43941	0.784304	0.00293531	-0.660464	0.218077	-2.34738	0.220263	0.510662	0.0193377	0.0920918	0.240489	0.734458	0.140052	-0.397844	0.00851651	-0.274872	0.171489	0.0691726	0.443451	FAM10 family protein At4g22670-like; K09560 suppressor of tumorigenicity protein 13 (A)
BnaC03T0631600WE	Brara_Chiifu_V3.0_A08_12116024_13046214_SingleGene-Brookfield	0.262459	0.32994	-0.0846881	0.333142	-0.0117799	0.4285	0.381732	0.0232593	-0.180509	0.328122	-1.26815	0.0857964	0.0746051	0.330347	-1.08359	0.179886	0.590402	0.162813	-0.432749	0.0383685	-0.446708	0.20663	-0.220319	0.315818	FAM10 family protein At4g22670-like; K09560 suppressor of tumorigenicity protein 13 (A)
BnaA01T0008800WE	Brara_Chiifu_V3.0_A03_23823130_26806601_Rcr4	0.943156	0.0520554	0.553406	0.0437088	0.0312448	0.381466	-0.403173	0.0821721	-0.0366908	0.237091	0.430002	0.132159	-0.95571	0.0084535	-1.43243	0.119878	0.462267	0.0533494	-0.249808	0.20284	-0.145335	0.28075	-0.0476605	0.390923	fibroblast growth factor receptor 3-like; K05117 c-mer proto-oncogene tyrosine kinase [EC:2.7.10.1] (A)
BnaA08T0102300WE	Brara_Chiifu_V3.0_A08_11344437_12169364_CRs	0.0801988	0.340656	0.407285	0.206916	0.843811	0.102537	-1.22642	0.0611676	0.401316	0.0923392	0.0335926	0.32847	-1.521	0.0159677	-1.53791	0.19384	1.19135	0.0758489	-0.102932	0.295873	0.465979	0.171645	-0.813408	0.166552	gak; cyclin G associated kinase; K08855 cyclin G-associated kinase [EC:2.7.11.1] (A)
BnaC03T0627000WE	Brara_Chiifu_V3.0_A08_11344437_12169364_CRs	0.152313	0.0244788	1.16648	0.039111	0.604245	0.139388	-0.625851	0.179892	-0.171198	0.28114	-0.78993	0.0558568	-0.947093	0.0148018	-1.08001	0.0917195	0.655602	0.15262	-1.2642	0.0492506	0.0465627	0.363711	-1.49544	0.145212	gak; cyclin G associated kinase; K08855 cyclin G-associated kinase [EC:2.7.11.1] (A)
BnaA08T0246100WE	Brara_Chiifu_V3.0_A08_20254038_21748038_qBrCR38-2	-0.645085	0.0201295	0.264357	0.239968	0.207426	0.0632005	0.268227	0.069857	0.168816	0.240529	0.113725	0.300224	-0.215384	0.182132	-1.13679	0.038971	1.63571	0.084283	-0.270607	0.250914	-0.141888	0.432721	-0.891976	0.0297415	GK22253 gene product from transcript GK22253-RB; K14572 midasin (A)
BnaA08T0252200WE	Brara_Chiifu_V3.0_A08_20254038_21748038_qBrCR38-2	1.03497	0.151714	-1.2768	0.133294	-0.169461	0.259427	-0.27616	0.00384595	-0.484614	0.262687	0.659961	0.0280574	-0.0552108	0.393921	-3.08706	0.179141	1.23639	0.0796928	-1.27475	0.0352575	0.247252	0.285752	-1.4299	0.261217	glyceraldehyde-3-phosphate dehydrogenase, cytosolic-like; K00134 glyceraldehyde 3-phosphate dehydrogenase [EC:1.2.1.12] (A)
BnaA01T0313000WE	Brara_Chiifu_V3.0_A08_20254038_21748038_qBrCR38-2	0.181014	0.328376	-1.34134	0.142192	-0.298603	0.00103788	0.644655	0.00526172	-1.19018	0.0772702	-0.0260181	0.426362	0.236013	0.166065	-2.88462	0.21997	0.98483	0.101865	-1.04133	0.0992037	-0.221749	0.326926	-1.37325	0.0484419	GPD1; glyceraldehyde-3-phosphate dehydrogenase, cytosolic-like; K00134 glyceraldehyde 3-phosphate dehydrogenase [EC:1.2.1.12] (A)
BnaA02T0032500WE	Brara_Chiifu_V3.0_A03_23823130_26806601_Rcr4	0.485983	0.0121304	0.741373	0.0850781	0.3088	0.226976	-1.01557	0.030153	0.785579	0.0004008	-0.0248447	0.262828	-1.61913	0.0126215	-2.91678	0.257252	0.844882	0.00562711	0.122066	0.318026	0.472654	0.0771942	-0.7684	0.159927	heat shock 70 kDa protein 10, mitochondrial-like; K03283 heat shock 70kDa protein 1/8 (A)
BnaC01T0180400WE	Brara_Chiifu_V3.0_A03_23823130_26806601_Rcr4	0.47102	0.0341123	0.536136	0.00890885	0.293947	0.325124	0.352495	0.0462536	0.197448	0.0244244	-0.104446	0.106697	-0.585403	0.0362318	-3.524	0.312652	0.780623	0.0355462	-0.656317	0.214957	-0.454514	0.18372	-0.175318	0.157843	heat shock 70 kDa protein 17-like; K09486 hypoxia up-regulated 1 (A)
BnaC06T0195100WE	Brara_Chiifu_V3.0_A03_23823130_26806601_Rcr4	2.06368	0.0685222	1.38107	0.00865095	1.308	0.0154094	-1.02024	0.0890457	-0.375589	0.300475	-1.08105	0.176132	0.816306	0.0979123	-4.28546	0.256885	0.0275307	0.153703	0.0275307	0.39176	0.692863	0.136357	1.89517	0.0938664	heat shock 70 kDa protein 17-like; K09486 hypoxia up-regulated 1 (A)
BnaA08T0170800WE	Brara_Chiifu_V3.0_A03_23823130_26806601_Rcr4	0.65406	0.0414594	1.21859	0.0933975	-0.071595	0.412875	-0.852274	0.0741559	0.807672	0.000337003	-0.154585	0.251321	-1.35866	0.0540087	-0.480274	0.102079	0.733119	0.00943187	-0.161721	0.384585	0.55899	0.0361547	-0.947618	0.215839	heat shock 70 kDa protein 9, mitochondrial-like; K04043 molecular chaperone DnaK (A)
Bnascaffold286T0010300WE	Brara_Chiifu_V3.0_A03_23823130_26806601_Rcr4	0.60289	0.0127291	1.90068	0.0912424	0.734764	0.256041	-1.70472	0.110727	1.00783	0.000630206	0.221063	0.176404	-1.82536	0.0938383	-1.82189	0.154363	-1.24379	0.00046903	-1.24379	0.173824	1.36182	0.100013	-0.153621	0.340131	heat shock 70 kDa protein 9, mitochondrial; K04043 molecular chaperone DnaK (A)
BnaC03T0075500WE	Brara_Chiifu_V3.0_A03_23823130_26806601_Rcr4	-0.0864632	0.379143	-1.15275	0.104965	-0.376061	0.0340614	-0.15571	0.0974326	-0.388734	0.209034	0.217971	0.36908	0.0801629	0.400157	-2.22063	0.212539	0.797178	0.0196787	-0.311355	0.259597	-0.283876	0.251444	-0.899115	0.087119	heat shock protein 90-2-like; K04079 molecular chaperone HtpG (A)
BnaA02T0252200WE	Brara_Chiifu_V3.0_A02_22502031_26348249_Rcr8	0.481715	0.0534712	0.0236924	0.401092	-0.0821287	0.42354	-0.00313176	0.405408	-0.210832	0.131684	0.745128	0.16081	0.507626	0.0631823	-3.55254	0.309105	1.35258	0.0796947	-0.883433	0.00909618	0.808826	0.0103278	0.389684	0.281162	hypothetical protein; K04730 interleukin-1 receptor-associated kinase 1 [EC:2.7.11.1] (A)
BnaC01T0256600WE	Brara_Chiifu_V3.0_A08_20254038_21748038_qBrCR38-2	-0.433095	0.0224533	0.345169	0.0425611	0.0165515	0.434095	0.709814	0.00601993	0.0251679	0.199236	1.18544	0.0835641	0.0492436	0.322232	-1.9368	0.227874	1.47794	0.0728239	-0.924691	0.0548437	0.084036	0.433382	-1.07629	0.0624713	hypothetical protein; K08057 calreticulin (A)
BnaA09T0616600WE	Brara_Chiifu_V3.0_A07_20107291_20209491_qBrCR38-1	-0.551994	0.206655	-0.163573	0.392851	2.45277	0.0147081	0.755997	0.00827499	0.0484421	0.436066	0.989682	0.030716	-1.29135	0.00234636	-4.27059	0.353489	2.75283	0.216911	1.28726	0.0246179	0.0484686	0.0528045	-0.381146	0.1734	hypothetical protein; K14962 COMPASS component SWD2 (A)
BnaC06T0460800WE	Brara_Chiifu_V3.0_A07_20107291_20209491_qBrCR38-1	-0.22839	0.193623	-0.783496	0.0138678	1.32892	0.0141715	0.98108	0.00477673	0.247774	0.240643	1.23981	0.164389	-0.199631	0.382113	-1.64365	0.22405	-0.672943	0.0515272	0.0693578	0.359401	-0.00115936	0.414076	-0.27753	0.349807	hypothetical protein; K14962 COMPASS component SWD2 (A)
BnaC06T0470800WE	Brara_Chiifu_V3.0_A07_20107291_20209491_qBrCR38-1	0.00585271	0.38635	-0.306744	0.148955	1.28833	0.00169536	-0.216641	0.187724	-0.104611	0.141172	0.545256	0.137451	-0.551458	0.0932628	-2.9746	0.2924	1.24346	0.0855874	-0.54015	0.0690945	0.254845	0.133562	-0.457116	0.260872	hypothetical protein; K14962 COMPASS component SWD2 (A)
BnaA02T0319000WE	Brara_Chiifu_V3.0_A02_22502031_26348249_Rcr8:g383.t1	-0.261993	0.298052	0.144035	0.0123165	-2.02514	0.036671	-0.409675	0.114276	0.210486	0.0668738	-1.14517	0.126113	0.738055	0.332618	-4.24855	0.317144	3.76639	0.227303	-0.262331	0.38837	0.652791	0.38073	1.46253	0.437056	hypothetical protein; K15687 E3 ubiquitin-protein ligase makorin [EC:2.3.2.27] (A)
BnaA03T0192900WE	Brara_Chiifu_V3.0_A08_20254038_21748038_qBrCR38-2	-0.0221936	0.438112	-0.0578784	0.416364	0.0790552	0.38713	-0.681812	0.0115753	0.652586	0.00572203	0.3426	0.020929	0.858774	0.00645942	-3.03409	0.290985	0.772662	0.0457744	-0.356984	0.00133126	0.155101	0.0221014	-0.551874	0.152951	mediator of RNA polymerase II transcription subunit 37f-like; K09490 heat shock 70kDa protein 5 (A)
BnaC03T0112700WE	Brara_Chiifu_V3.0_A08_20254038_21748038_qBrCR38-2	0.409949	0.0334589	0.701783	0.159595	0.179404	0.201525	0.0923212	0.441721	0.0523884	0.364741	-0.521812	0.0215482	-0.738265	0.0169888	-0.684306	0.120679	1.30163	0.0504915	-0.603035	0.0222795	0.286587	0.139168	-0.885375	0.0557101	mediator of RNA polymerase II transcription subunit 37f-like; K09490 heat shock 70kDa protein 5 (A)
BnaC08T0419100WE	Brara_Chiifu_V3.0_A02_22502031_26348249_Rcr8	0.2584	0.272376	0.73488	0.0571502	0.027988	0.384308	-0.556049	0.120209	0.500713	0.0257352	-0.156694	0.302939	-0.342395	0.18694	-0.483095	0.0107649	-0.988462	0.0537574	-0.333254	0.0490669	-0.611771	0.176458	0.257976	0.322302	mitogen-activated protein kinase 8-like; K04371 mitogen-activated protein kinase 1/3 [EC:2.7.11.24] (A)
BnaA09T0385200WE	Brara_Chiifu_V3.0_A08_20254038_21748038_qBrCR38-2	-0.260762	0.299845	-1.86258	0.182116	0.176465	0.125084	0.0922692	0.399478	-0.923498	0.053265	-0.19169	0.36381	0.191339	0.36053	2.10287	0.000546523	-0.318379	0.181009	-1.19949	0.208504	-1.67233	0.221474	-0.755986	0.144279	myrosinase; myrosinase-like; K01237 myrosinase [EC:3.2.1.147] (A)
BnaC03T0293600WE	Brara_Chiifu_V3.0_A03_16048432_16289350_Crr3	-0.253074	0.250893	-0.213863	0.221841	-1.0282	0.0191606	-0.108746	0.288252	-0.156771	0.271472	-0.25976	0.156673	0.323109	0.191071	-2.48221	0.24479	2.3206	0.00916457	-0.570916	0.183476	0.708234	0.0429722	-2.55335	0.00371181	pectin acetylesterase 12-like; K19882 O-palmitoleoyl-L-serine hydrolase [EC:3.1.1.98] (A)
BnaA03T0446800WE	Brara_Chiifu_V3.0_A03_23823130_26806601_Rcr4	0.537117	0.0323711	0.822813	0.059844	0.338027	0.281036	-0.0358085	0.430864	0.783804	0.0071437	-0.212806	0.0937456	-1.94697	0.00178136	-2.52198	0.191823	0.228255	0.139777	-0.312214	0.171234	-0.447331	0.0875027	0.477795	0.205165	poly(U)-specific endoribonuclease-B-like; K14648 poly(U)-specific endoribonuclease [EC:3.1.-.-] (A)
BnaA06T0451600WE	Brara_Chiifu_V3.0_A03_23823130_26806601_Rcr4	0.677336	0.10033	1.16412	0.00853736	0.590139	0.160308	0.290053	0.200519	-0.183544	0.274219	-0.0460149	0.356133	-1.44846	0.0148642	0.22787	0.215795	-0.329525	0.187874	-0.868608	0.0676836	-0.925228	0.0683221	-0.0830959	0.425732	probable ADP-ribosylation factor GTPase-activating protein AGD9; K12493 ADP-ribosylation factor GTPase-activating protein 2/3 (A)
BnaC07T0248000WE	Brara_Chiifu_V3.0_A03_23823130_26806601_Rcr4	0.860551	0.0657283	0.591596	0.0641127	0.197475	0.204767	0.00790334	0.434997	-0.0638157	0.282455	-0.293147	0.296795	-0.913631	0.0042003	-1.73092	0.210235	-0.35764	0.125495	-0.574421	0.0324746	0.0371747	0.309501	0.0559287	0.432331	probable ADP-ribosylation factor GTPase-activating protein AGD9; K12493 ADP-ribosylation factor GTPase-activating protein 2/3 (A)
BnaA06T0057200WE	Brara_Chiifu_V3.0_A08_20254038_21748038_qBrCR38-2	0.457103	0.293297	-2.39829	0.118661	-0.887221	0.0220349	0.0757545	0.252253	-0.631972	0.117393	-0.514361	0.30641	0.449659	0.0661176	0.404029	0.00930234	0.532668	0.0906503	-1.69681	0.0974325	0.46292	0.169714	-0.963545	0.280665	probable elongation factor 1-gamma 1; K03233 elongation factor 1-gamma (A)
BnaA02T0310600WE	Brara_Chiifu_V3.0_A02_22502031_26348249_Rcr8	0.711317	0.244516	0.0255035	0.437951	-0.723768	0.0476188	-0.596695	0.0993444	0.190466	0.424303	-0.258346	0.331524	0.108923	0.439792	-0.0398458	0.336986	-0.211654	0.196303	-1.3073	0.0858729	-0.254303	0.157728	-0.254792	0.265575	probable fructose-bisphosphate aldolase 3, chloroplastic; K01623 fructose-bisphosphate aldolase, class I [EC:4.1.2.13] (A)
BnaA01T0181600WE	Brara_Chiifu_V3.0_A08_20254038_21748038_qBrCR38-2	0.102337	0.05169	0.770047	0.079352	0.0581631	0.425055	-0.0826441	0.39464	-0.0758159	0.361676	0.473722	0.121368	-1.5099	0.00291655	-1.81735	0.176649	0.534271	0.126113	-0.621414	0.0605242	-0.103416	0.298386	-0.934477	0.0924467	probable mediator of RNA polymerase II transcription subunit 37e; K03283 heat shock 70kDa protein 1/8 (A)
BnaA03T0410600WE	Brara_Chiifu_V3.0_A08_20254038_21748038_qBrCR38-2	1.03884	0.0101901	0.270846	0.431859	0.228658	0.236658	-0.959971	0.146739	-1.09384	0.164656	-1.66485	0.110719	-0.801283	0.248153	-1.94821	0.124855	1.55764	0.14914	-0.373846	0.371099	-0.482545	0.124792	1.10069	0.19625	probable mediator of RNA polymerase II transcription subunit 37e; K03283 heat shock 70kDa protein 1/8 (A)
BnaA09T0413400WE	Brara_Chiifu_V3.0_A08_20254038_21748038_qBrCR38-2	0.432025	0.00411207	0.714608	0.122735	-0.230276	0.353798	-1.03709	0.0497451	0.785587	2.97e-05	0.193664	0.243071	-1.42097	0.0249387	-2.39296	0.211437	1.22673	0.00365936	-0.2419	0.251349	0.443417	0.0172897	-0.568342	0.0923196	probable mediator of RNA polymerase II transcription subunit 37e; K03283 heat shock 70kDa protein 1/8 (A)
BnaA10T0289800WE	Brara_Chiifu_V3.0_A08_20254038_21748038_qBrCR38-2	0.741429	0.00122164	0.834851	0.109096	-0.0905269	0.398483	-0.709027	0.0809566	0.611373	0.000559496	0.396651	0.118317	-1.54485	0.000783726	-3.19444	0.196138	1.24448	0.0200354	0.173024	0.245506	0.0624342	0.210464	-0.855986	0.10099	probable mediator of RNA polymerase II transcription subunit 37e; K03283 heat shock 70kDa protein 1/8 (A)
BnaA06T0336500WE	Brara_Chiifu_V3.0_A03_23823130_26806601_Rcr4	2.38189	0.044493	3.92805	0.000703555	1.48234	0.0250158	0.783049	0.00570365	0.20489	0.387606	0.6742	0.260032	-1.09588	0.0735198	-1.45304	0.103614	0.211117	0.377619	0.412948	0.286953	-0.733093	0.227855	0.686399	0.343269	putative cysteine-rich receptor-like protein kinase 35; K04733 interleukin-1 receptor-associated kinase 4 [EC:2.7.11.1] (A)
BnaC05T0102400WE	Brara_Chiifu_V3.0_A08_20254038_21748038_qBrCR38-2	0.40667	0.202646	-0.571654	0.156832	-0.961728	0.0566224	-1.17027	0.0279734	-0.875321	0.107897	0.697297	0.331343	-1.47651	0.0443863	-0.678997	0.226044	0.319201	0.166672	0.0320356	0.364688	0.84685	0.162692	-0.673121	0.213059	pyrophosphate--fructose 6-phosphate 1-phosphotransferase subunit beta 1; K00895 pyrophosphate--fructose-6-phosphate 1-phosphotransferase [EC:2.7.1.90] (A)
BnaA09T0602200WE	Brara_Chiifu_V3.0_A08_20254038_21748038_qBrCR38-2	0.925222	0.00488467	0.356934	0.198375	-0.661796	0.137197	-1.19676	0.0104375	0.457924	0.0432635	-1.5549	0.013747	0.141236	0.434497	-3.82289	0.300378	0.899517	0.0201585	-0.421625	0.26662	2.24863	0.00887653	-0.205949	0.215782	ribonuclease 3-like; K01166 ribonuclease T2 [EC:3.1.27.1] (A)
BnaA09T0592000WE	Brara_Chiifu_V3.0_A08_20254038_21748038_qBrCR38-2	-0.852908	0.0146968	0.293914	0.154927	-0.0939289	0.27411	0.618139	0.00864444	0.621442	0.125969	0.285788	0.294682	-0.273516	0.176611	-0.791727	0.00795501	1.28379	0.159655	-0.486349	0.105853	-0.0461605	0.416895	-0.257601	0.271404	sister chromatid cohesion protein PDS5 homolog A; K11267 sister chromatid cohesion protein PDS5 (A)
BnaC07T0379000WE	Brara_Chiifu_V3.0_A03_24574673_25715499_Rcr1	0.537552	0.0752205	0.693755	0.0409781	0.266267	0.271397	0.808905	0.0326901	0.760124	0.00717252	0.67498	0.264756	-1.51782	0.0902897	1.27263	0.0401481	0.203883	0.215452	0.0414625	0.295012	0.465768	0.260655	-0.571742	0.240423	tripeptidyl-peptidase 2-like; K01280 tripeptidyl-peptidase II [EC:3.4.14.10] (A)
BnaA02T0284600WE	Brara_Chiifu_V3.0_A08_11344437_12169364_CRs	0.113588	0.366672	-1.72046	0.119474	-0.734234	0.0259651	0.175848	0.0206594	-1.05555	0.0773455	0.385267	0.356118	0.22209	0.0942105	-3.42339	0.168511	2.19089	0.0671269	-0.762301	0.106203	-0.578915	0.259775	-1.39446	0.0325791	tubulin beta-4 chain-like; K07375 tubulin beta (A)
BnaA06T0432700WE	Brara_Chiifu_V3.0_A02_22502031_26348249_Rcr8	-0.16464	0.301082	0.256048	0.245377	0.00512684	0.266712	-0.397897	0.130362	1.31327	0.0220702	-0.425074	0.241706	-0.58293	0.00517568	-2.3227	0.246494	-0.387087	0.00452912	0.521329	0.170491	0.332828	0.105641	0.602228	0.386434	uncharacterized LOC106369341; K12839 survival of motor neuron-related-splicing factor 30 (A)
BnaC08T0188800WE	Brara_Chiifu_V3.0_A08_20254038_21748038_qBrCR38-2	-0.637414	0.0192546	0.160194	0.281505	-0.0121092	0.440229	0.411261	0.0466409	0.142932	0.255904	-0.392206	0.293289	-0.719701	0.0162291	-0.573573	0.204599	1.31234	0.0851829	-0.134693	0.363695	0.0348615	0.434306	-0.791305	0.0190446	uncharacterized protein; K14572 midasin (A)
BnaA02T0233800WE	Brara_Chiifu_V3.0_A07_20107291_20209491_qBrCR38-1	0.221663	0.38706	-1.62792	0.0853199	-0.914164	0.0524278	-0.475356	0.0409383	-0.77539	0.109924	-0.259033	0.356247	-0.510953	0.120921	-1.10339	0.123146	1.61452	0.122878	-0.790341	0.128611	-0.307451	0.11261	-0.627569	0.204536	V-type proton ATPase catalytic subunit A-like; K02145 V-type H+-transporting ATPase subunit A [EC:3.6.3.14] (A)
BnaA06T0094400WE	Brara_Chiifu_V3.0_A08_20254038_21748038_qBrCR38-2	0.51503	0.0071921	-0.0591751	0.397428	-0.413327	0.114295	-1.01942	0.0334599	1.47574	0.0112624	-0.480031	0.184299	0.0695797	0.171866	-3.57996	0.28977	0.466641	0.157517	0.520912	0.268348	1.11789	0.0453983	-0.552369	0.161417	valine--tRNA ligase-like; K01873 valyl-tRNA synthetase [EC:6.1.1.9] (A)
BnaA03T0464700WE	Brara_Chiifu_V3.0_A03_24574673_25715499_Rcr1	1.10797	0.00128596	1.15191	0.080882	0.55135	0.0681027	-0.67063	0.111686	1.65995	0.0169699	-0.498437	0.0636235	-1.14012	0.0263119	-1.31092	0.143063	0.765025	0.030352	-0.191123	0.234198	-0.398803	0.363226	-0.171033	0.393043	calcium-binding protein CML42-like; K13448 calcium-binding protein CML (A)
BnaA01T0054600WE	Brara_Chiifu_V3.0_A03_23823130_26806601_Rcr4	-0.361684	0.0323351	-0.0646637	0.402485	0.231697	0.270342	0.0787604	0.307484	0.750148	0.0635521	0.832049	0.0373899	0.207804	0.18288	-2.27841	0.23171	2.12265	0.10797	-0.189529	0.195718	0.645848	0.0960473	0.244538	0.287064	calcium-dependent protein kinase 3-like; K13412 calcium-dependent protein kinase [EC:2.7.11.1] (A)
BnaA03T0374600WE	Brara_Chiifu_V3.0_A03_23823130_26806601_Rcr4	-1.4911	0.00842156	1.09586	0.0462817	1.04917	0.0427775	-0.0344068	0.220213	0.343646	0.222085	-0.318853	0.24095	-0.6566	0.0511648	-2.26857	0.292933	2.28736	0.0188262	-1.76547	0.0460317	0.201719	0.227843	-2.13416	0.0934527	calcium-dependent protein kinase 9; K13412 calcium-dependent protein kinase [EC:2.7.11.1] (A)
BnaA09T0170100WE	Brara_Chiifu_V3.0_A08_20254038_21748038_qBrCR38-2	-0.136085	0.355587	-0.213677	0.175649	-0.10646	0.30001	0.39928	0.0612342	0.120349	0.378465	0.862908	0.0709875	0.698528	0.0986526	-1.9275	0.233364	1.41024	0.0633668	-0.70017	0.0336531	0.0954536	0.373909	-0.736466	0.225704	calreticulin-1-like; K08057 calreticulin (A)
BnaA01T0175700WE	Brara_Chiifu_V3.0_A08_20254038_21748038_qBrCR38-2	-0.45749	0.0132905	-0.00200187	0.332229	0.497376	0.0963189	-0.12491	0.195087	0.361655	0.0351261	0.695908	0.163838	-0.268811	0.340906	-1.06119	0.11993	1.36417	0.0599727	-0.670577	0.117479	-0.193618	0.353031	-1.12663	0.229211	calreticulin-1; K08057 calreticulin (A)
BnaC09T0212500WE	Brara_Chiifu_V3.0_A08_20254038_21748038_qBrCR38-2	-0.32749	0.045607	-0.40919	0.095285	-0.124776	0.172614	0.626105	0.0438663	0.498139	0.0110652	0.0961663	0.388133	0.34194	0.136855	-2.65837	0.234385	2.26561	0.157647	-0.774527	0.0578349	-0.218886	0.290739	-1.7	0.0621112	calreticulin-1; K08057 calreticulin (A)
BnaC08T0141800WE	Brara_Chiifu_V3.0_A08_20254038_21748038_qBrCR38-2	-0.0069425	0.386959	-0.365177	0.138015	-0.239087	0.252911	0.21757	0.17884	0.204884	0.189089	0.845137	0.0472682	0.569503	0.111932	-1.76197	0.249915	1.32554	0.0517531	-0.816738	0.0405232	-0.100688	0.347807	-1.14632	0.188704	calreticulin-2-like; K08057 calreticulin (A)
BnaA06T0082200WE	Brara_Chiifu_V3.0_A08_20254038_21748038_qBrCR38-2	0.230591	0.151132	-0.249396	0.174817	-0.0542914	0.342759	-0.904873	0.00566262	0.808103	0.0418264	-0.000968751	0.349666	-0.147382	0.239615	-2.54539	0.282739	2.29877	0.0572696	-0.638612	0.0264548	0.559242	0.0292351	-1.16906	0.114538	probable calcium-binding protein CML13; K13448 calcium-binding protein CML (A)
BnaA08T0257500WE	Brara_Chiifu_V3.0_A08_20254038_21748038_qBrCR38-2	0.00473067	0.425352	0.0132228	0.413555	-0.255772	0.0991253	-0.657962	0.0139046	0.024076	0.428083	0.219345	0.125321	-0.139143	0.222655	-2.49478	0.247301	1.85664	0.0208234	0.245032	0.0486922	0.805657	0.0109242	-0.834589	0.224937	probable calcium-binding protein CML13; K13448 calcium-binding protein CML (A)
BnaC08T0173200WE	Brara_Chiifu_V3.0_A08_20254038_21748038_qBrCR38-2	-0.432702	0.137421	0.372292	0.173556	-0.115345	0.364251	-0.88266	0.0287724	-0.0839707	0.367191	0.566225	0.0897273	0.78981	0.0733447	-0.259852	0.33026	1.03671	0.0467481	0.883427	0.0618896	0.858714	0.0434375	-0.0383212	0.305309	probable calcium-binding protein CML13; K13448 calcium-binding protein CML (A)
